# Supplementary material for: Cs4Ca[Si8O19]: a new mixed tetrahedral–octahedral oxosilicate, its topological features and comparison with other interrupted framework silicates
Source: Acta Crystallogr B Struct Sci Cryst Eng Mater. 2025 Apr 15;81(Pt 3):325–36. doi: 10.1107/S2052520625002537 (PMC12147939; doi:10.1107/S2052520625002537)
Supplement: Supplementary file 1 [file b-81-00325-sup1.cif]

data_global

#==============================================================================

# PROCESSING SUMMARY (IUCr Office Use Only)

_journal_date_recd_electronic      2025-02-21
_journal_date_to_coeditor         ?
_journal_date_from_coeditor       ?
_journal_date_accepted     2025-03-19
_journal_date_printers_first      ?
_journal_date_printers_final      ?
_journal_date_proofs_out          ?
_journal_date_proofs_in           ?
_journal_coeditor_name            ?
_journal_coeditor_code      YH5042SUP1
_journal_coeditor_notes
?
_journal_paper_category      FA
_journal_techeditor_code      B250253
_iucr_compatibility_tag          ACTA95
_journal_techeditor_notes  
;
;
_journal_coden_ASTM               ?
_journal_name_full                ?
_journal_year                     ?
_journal_volume                   ?
_journal_issue                    ?
_journal_page_first               ?
_journal_page_last                ?
_journal_suppl_publ_number        ?
_journal_suppl_publ_pages         ?

#==============================================================================

 
#------------------ AUDIT DETAILS -------------------------------------------#
 
_audit_creation_date            2025-02-18
_audit_creation_method          'WinGX routine CIF_UPDATE'
_audit_conform_dict_name        cif_core.dic
_audit_conform_dict_version     2.4.3
_audit_conform_dict_location    ftp://ftp.iucr.org/pub/cif_core.dic
_audit_update_record            
;
?

2025-03-27 # Formatted by IUCr publCIF
;

 
#------------------ AUTHOR DETAILS -------------------------------------------#
 
# Name and address of author for correspondence
 
_publ_contact_author_name       'Kahlenberg, Volker'
_publ_contact_author_address
;
University of Innsbruck
Institute of Mineralogy and Petrography
Innrain 52
A-6020 Innsbruck
Austria
;
_publ_contact_author_email       'volker.kahlenberg@uibk.ac.at'
_publ_contact_author_fax         ' '
_publ_contact_author_phone       ' '
 
 
# Insert blank lines between references
 
_publ_section_references
;
Blessing, R. H. (1995). <i>Acta Cryst.</i> A<b>51</b>, 33--38.

Blessing, R. H. (1987). <i>Cryst. Rev.</i> <b>1</b>, 3--58.

Blessing, R. H. (1989). <i>J. Appl. Cryst.</i> <b>22</b>, 396--397.

Bruker (2012). <i>APEX2</i> (Version 2012.10-0), <i>SAINT</i> (version 8.27B),
<i>SADABS</i> (version 2012/1), BrukerAXS Inc, Madison, Wisconsin, USA.

<i>ABSCOR</i>: Higashi, T. (1995). <i>ABSCOR</i>. Rigaku Corporation, Tokyo,
Japan.

<i>CAD-4 Software</i>: Enraf-Nonius (1989). <i>CAD-4 Software</i> (or <i>CAD-4
EXPRESS</i>). Enraf-Nonius, Delft, The Netherlands.

Cambridge Structural Database: Allen, F. R. (2002). <i>Acta Cryst.</i>
B<b>58</b>, 380--388.

<i>CAMERON</i>: Watkin, D. J., Prout, C. K. & Pearce, L. J. (1996).
<i>CAMERON</i>. Chemical Crystallography Laboratory, Oxford, England.

<i>CrysAlis CCD</i>, <i>CrysAlis RED</i> and associated programs: Oxford
Diffraction (2006). Program name(s). Oxford Diffraction Ltd, Abingdon,
England.

<i>CRYSTALS</i>: Betteridge, P. W., Carruthers, J. R., Cooper, R. I., Prout, K.
& Watkin, D. J. (2003). <i>J. Appl. Cryst.</i> <b>36</b>, 1487.

<i>COLLECT</i>: Nonius (1998). <i>COLLECT</i>. Nonius BV, Delft, The
Netherlands.

<i>DENZO</i>/<i>SCALEPACK</i>: Otwinowski, Z. & Minor, W. (1997). <i>Methods in
Enzymology</i>, Vol. 276, Macromolecular Crystallography, Part A, edited by C.
W. Carter Jr & R. M. Sweet, pp. 307-326. New York: Academic Press.

<i>DIAMOND</i>: Brandenburg, K. (2006). <i>DIAMOND</i>. Crystal Impact GbR,
Bonn, Germany.

<i>DIF4</i> and <i>REDU4</i>: Stoe & Cie (1991). Program name(s). Stoe & Cie,
Darmstadt, Germany.

<i>DIFABS</i>: Walker, N. & Stuart, D. (1983). <i>Acta Cryst.</i> A<b>39</b>,
158--166.

<i>DIRAX</i>: Duisenberg, A. J. M. (1992). <i>J. Appl. Cryst.</i> <b>25</b>,
92--96.

<i>DIRDIF2008</i>: Beurskens, P. T., Beurskens, G., de Gelder, R.,
Garci\'ia-Granda, S., Gould, R. O. & Smits, J. M. M. (2008). The
<i>DIRDIF2008</i> program system, Crystallography Laboratory, Radboud
University Nijmegen, The Netherlands.

EDMA: Palatinus, L., Prathapa, S. J. & van Smaalen, S. (2012). <i>J. Appl.
Cryst.</i> <b>45</b>, 575--580.

<i>enCIFer</i>: Allen, F. H., Johnson, O., Shields, G. P., Smith, B. R. &
Towler, M. (2004). <i>J. Appl. Cryst.</i> <b>37</b>, 335--338.

<i>EVALCCD</i>: Duisenberg, A. J. M., Kroon-Batenburg, L. M. J. & Schreurs, A.
M. M. (2003). <i>J. Appl. Cryst.</i> <b>36</b>, 220--229.

<i>JANA2000</i>: Petricek, V. & Dusek, M. (2000). <i>JANA2000</i>. Institute of
Physics, Czech Academy of Sciences, Prague, Czech Republic.

Mercury: Macrae, C. F., Bruno, I. J., Chisholm, J. A., Edgington, P. R.,
McCabe, P., Pidcock, E., Rodriguez-Monge, L., Taylor, R., van de Streek, J. &
Wood, P. A. (2008). <i>J. Appl. Cryst.</i> <b>41</b>, 466--470.

<i>Mogul</i>: Bruno, I. J., Cole, J. C., Kessler, M., Luo, J., Motherwell, W.
D. S., Purkis, L. H., Smith, B. R., Taylor, R., Cooper, R. I., Harris, S. E. &
Orpen, A. G. (2004). <i>J. Chem. Inf. Comput. Sci.</i> <b>44</b>, 2133--2144.

<i>ORTEPII</i>: Johnson, C. K. (1976). <i>ORTEPII</i>. Report ORNL-5138. Oak
Ridge National Laboratory, Tennessee, USA.

<i>ORTEPIII</i>: Burnett, M. N. & Johnson, C. K. (1996). <i>ORTEPIII</i>.
Report ORNL-6895. Oak Ridge National Laboratory, Tennessee, USA.

<i>ORTEP-3</i>: Farrugia, L. J. (2012). <i>J. Appl. Cryst.</i> <b>45</b>,
849--854.

<i>PARST</i>: Nardelli, M. (1995). <i>J. Appl. Cryst.</i> <b>28</b>, 659.

<i>PLATON</i>: Spek, A. L. (2009). <i>Acta Cryst.</i> D<b>65</b>, 148--155.

<i>PROCESS</i>: Rigaku (1996). <i>PROCESS</i>. Rigaku Corporation, Tokyo,
Japan.

<i>PROCESSAUTO</i>: Rigaku (1998). <i>PROCESS-AUTO</i>. Rigaku Corporation,
Tokyo, Japan.

<i>publCIF</i>: Westrip, S. P. (2010). <i>J. Appl. Cryst.</i> <b>43</b>,
920--925.

<i>SCHAKAL</i>: Keller, E. (1999). University of Freiburg, Germany.

<i>SHELX</i>: Sheldrick, G. M. (2008). <i>Acta Cryst.</i> A<b>64</b>,
112--122.

<i>SHELXD</i>: Schneider, T. R. & Sheldrick, G. M. (2002). <i>Acta Cryst.</i>
D<b>58</b>, 1772--1779.

<i>SIR92</i>: Altomare, A., Cascarano, G., Giacovazzo, C., Guagliardi, A.,
Burla, M. C., Polidori, G. & Camalli, M. (1994). <i>J. Appl. Cryst.</i>
<b>27</b>, 435.

<i>SIR97</i>: Altomare, A., Burla, M. C., Camalli, M., Cascarano, G. L.,
Giacovazzo, C., Guagliardi, A., Moliterni, A. G. G., Polidori, G. & Spagna, R.
(1999). <i>J. Appl. Cryst.</i> <b>32</b>, 115--119.

<i>SIR2002</i>: Burla, M. C., Camalli, M., Carrozzini, B., Cascarano, G. L.,
Giacovazzo, C., Polidori, G. & Spagna, R. (2003). <i>J. Appl. Cryst.</i>
<b>36</b>, 1103.

<i>SIR2004</i>: Burla, M. C., Caliandro, R., Camalli, M., Carrozzini, B.,
Cascarano, G. L., De Caro, L., Giacovazzo, C., Polidori, G. & Spagna, R.
(2005). <i>J. Appl. Cryst.</i> <b>38</b>, 381--388.

<i>SIR2008</i> <b>&</b> IL MILIONE: Burla, M. C., Caliandro, R., Camalli, M.,
Carrozzini, B., Cascarano, G. L., De Caro, L., Giacovazzo, C., Polidori, G.,
Siliqi, D., <b>&</b> Spagna, R. (2007). <i>J. Appl. Cryst.</i> <b>40</b>,
609--613.

<i>SIR2011</i>: Burla, M. C., Caliandro, R., Camalli, M., Carrozzini, B.,
Cascarano, G. L., Giacovazzo, C., Mallamo, M., Mazzone, A., Polidori, G. &
Spagna, R. (2012). <i>J. Appl. Cryst.</i> <b>45</b>, 357--361.

<i>SUPERFLIP</i>: Palatinus, L. & Chapuis, G. (2007). <i>J. Appl. Cryst.</i>
<b>40</b>, 786--790.

<i>TEXSAN</i>: Molecular Structure Corporation & Rigaku (2000). <i>TEXSAN</i>.
MSC, The Woodlands, Texas, USA, and Rigaku Corporation, Tokyo, Japan.

<i>WinGX</i>: Farrugia, L. J. (2012). <i>J. Appl. Cryst.</i> <b>45</b>,
849--854.

<i>X-AREA</i>, <i>X-RED</i>, <i>X-RED32</i>, <i>X-SHAPE</i>: Stoe & Cie (2002).
Program name(s). Stoe & Cie GmbH, Darmstadt, Germany.

<i>XCAD4</i>: Harms, K. & Wocadlo, S. (1995). <i>XCAD4</i>. University of
Marburg, Germany.

<i>XSCANS</i>: Siemens (1994). <i>XSCANS</i>. Siemens Analytical X-ray
Instruments Inc., Madison, Wisconsin, USA.
;
 
#------------------  SECTION 2. COMPOUND(S) DETAILS -------------------------#
 
data_I
_publcif_datablock.id '{054eb733-33b8-433d-acd0-975fcacb84d3}'
 
_audit_creation_date                    2025-02-18T08:27:13-00:00
_audit_creation_method                  'WinGX routine CIF_UPDATE'
_audit_conform_dict_name                cif_core.dic
_audit_conform_dict_version             2.4.3
_audit_conform_dict_location            ftp://ftp.iucr.org/pub/cif_core.dic
_publ_requested_category                FI
 
#----------------------------------------------------------------------------#
#                   CHEMICAL INFORMATION                                     #
#----------------------------------------------------------------------------#
 
_chemical_formula_sum                   'Ca Cs4 O19 Si8'
_chemical_formula_weight                1100.44
 
#----------------------------------------------------------------------------#
#                   UNIT CELL INFORMATION                                    #
#----------------------------------------------------------------------------#
 
_symmetry_cell_setting                  monoclinic
_symmetry_space_group_name_H-M          'P 21/n'
_symmetry_space_group_name_Hall         '-P 2yn'
_symmetry_Int_Tables_number             14
loop_
    _symmetry_equiv_pos_as_xyz
'x, y, z'
'-x+1/2, y+1/2, -z+1/2'
'-x, -y, -z'
'x-1/2, -y-1/2, z-1/2'
 
_cell_length_a                          7.1670(6)
_cell_length_b                          12.0884(10)
_cell_length_c                          12.4019(10)
_cell_angle_alpha                       90
_cell_angle_beta                        90.044(8)
_cell_angle_gamma                       90
_cell_volume                            1074.47(15)
_cell_formula_units_Z                   2
_cell_measurement_temperature           288(2)
_cell_measurement_reflns_used           3486
_cell_measurement_theta_min             4.61
_cell_measurement_theta_max             29.166
 
#----------------------------------------------------------------------------#
#                   CRYSTAL INFORMATION                                      #
#----------------------------------------------------------------------------#
 
_exptl_crystal_description              'prismatic fragment'
_exptl_crystal_colour                   'colourless'
_exptl_crystal_size_max                 0.157
_exptl_crystal_size_mid                 0.111
_exptl_crystal_size_min                 0.056
_exptl_crystal_density_diffrn           3.401
_exptl_crystal_F_000                    1008
loop_
    _exptl_crystal_face_index_h
    _exptl_crystal_face_index_k
    _exptl_crystal_face_index_l
    _exptl_crystal_face_perp_dist
2 -1 1 0.0344
-2 1 -1 0.0213
-2 -16 -3 0.0814
3 -2 -17 0.0584
3 16 -4 0.0686
0 14 10 0.059
0 -5 17 0.0394
0 16 -5 0.0607
0 0 -17 0.0518
9 6 2 0.0521
9 -6 -7 0.0476
-9 4 5 0.0207
-7 12 3 0.0348
 
 
#----------------------------------------------------------------------------#
#                   ABSORPTION CORRECTION                                    #
#----------------------------------------------------------------------------#
 
_exptl_absorpt_coefficient_mu           7.503
_exptl_absorpt_correction_type          analytical
_exptl_absorpt_process_details
;
        CrysAlisPro 1.171.40.84a (Rigaku Oxford Diffraction, 2020)
Analytical numeric absorption correction using a multifaceted crystal
        model based on expressions derived by R.C. Clark & J.S. Reid.
        (Clark, R. C. & Reid, J. S. (1995). Acta Cryst. A51, 887-897)
        Empirical absorption correction using spherical harmonics,
        implemented in SCALE3 ABSPACK scaling algorithm.
;
_exptl_absorpt_correction_T_min         0.45
_exptl_absorpt_correction_T_max         0.695
 
#----------------------------------------------------------------------------#
#                   DATA COLLECTION                                          #
#----------------------------------------------------------------------------#
 
_diffrn_source                          'fine-focus sealed X-ray tube'
_diffrn_source_type                     'Enhance (Mo) X-ray Source'
_diffrn_ambient_temperature             288(2)
_diffrn_radiation_wavelength            0.71073
_diffrn_radiation_type                  MoK\a
_diffrn_radiation_monochromator         graphite
_diffrn_radiation_probe                 x-ray
_diffrn_detector                        'CCD plate'
_diffrn_detector_type                   Ruby
_diffrn_detector_area_resol_mean        10.3575
_diffrn_orient_matrix_type
                                'CrysAlisPro convention (1999,Acta A55,543-557)'
_diffrn_orient_matrix_ub_11             -0.0444253476
_diffrn_orient_matrix_ub_12             0.0317390124
_diffrn_orient_matrix_ub_13             -0.040712564
_diffrn_orient_matrix_ub_21             -0.0883325623
_diffrn_orient_matrix_ub_22             -0.0135258256
_diffrn_orient_matrix_ub_23             0.0221520903
_diffrn_orient_matrix_ub_31             0.0045034849
_diffrn_orient_matrix_ub_32             0.0474708441
_diffrn_orient_matrix_ub_33             0.0334865785
_diffrn_measurement_device              'four-circle diffractometer'
_diffrn_measurement_device_type         'Xcalibur, Ruby, Gemini ultra'
_diffrn_measurement_method              '\w scans'
_diffrn_reflns_av_R_equivalents         0.0482
_diffrn_reflns_av_unetI/netI            0.0686
_diffrn_reflns_number                   14449
_diffrn_reflns_limit_h_min              -8
_diffrn_reflns_limit_h_max              8
_diffrn_reflns_limit_k_min              -14
_diffrn_reflns_limit_k_max              14
_diffrn_reflns_limit_l_min              -14
_diffrn_reflns_limit_l_max              14
_diffrn_reflns_theta_min                3.305
_diffrn_reflns_theta_max                25.349
_diffrn_reflns_theta_full               25.242
_diffrn_measured_fraction_theta_full
                                        0.998
_diffrn_measured_fraction_theta_max
                                        0.997
_diffrn_reflns_Laue_measured_fraction_full
                                        0.998
_diffrn_reflns_Laue_measured_fraction_max
                                        0.997
_diffrn_reflns_point_group_measured_fraction_full
                                        0.998
_diffrn_reflns_point_group_measured_fraction_max
                                        0.997
_reflns_Friedel_coverage                0
_reflns_number_total                    1962
_reflns_number_gt                       1775
_reflns_threshold_expression            'I > 2\s(I)'
 
#----------------------------------------------------------------------------#
#                   COMPUTER PROGRAMS USED                                   #
#----------------------------------------------------------------------------#
 
_computing_data_collection
                                    'CrysAlisPro 1.171.40.84a (Rigaku OD, 2020)'
_computing_cell_refinement
                                    'CrysAlisPro 1.171.40.84a (Rigaku OD, 2020)'
_computing_data_reduction
                                    'CrysAlisPro 1.171.40.84a (Rigaku OD, 2020)'
_computing_structure_refinement         'SHELXL-97 (Sheldrick, 2008)'
 
#----------------------------------------------------------------------------#
#                   STRUCTURE SOLUTION                                       #
#----------------------------------------------------------------------------#
 
 
#----------------------------------------------------------------------------#
#                   REFINEMENT INFORMATION                                   #
#----------------------------------------------------------------------------#
 
_refine_special_details
;
 Refined as a 2-component twin.
;
_refine_ls_structure_factor_coef        Fsqd
_refine_ls_matrix_type                  full
_refine_ls_weighting_scheme             calc
_refine_ls_weighting_details
             'w=1/[\s^2^(Fo^2^)+(0.0410P)^2^+10.5411P] where P=(Fo^2^+2Fc^2^)/3'
_refine_ls_hydrogen_treatment           undef
_refine_ls_extinction_method            none
_refine_ls_number_reflns                1962
_refine_ls_number_parameters            149
_refine_ls_number_restraints            0
_refine_ls_R_factor_all                 0.0421
_refine_ls_R_factor_gt                  0.0364
_refine_ls_wR_factor_ref                0.092
_refine_ls_wR_factor_gt                 0.0891
_refine_ls_goodness_of_fit_ref          1.055
_refine_ls_restrained_S_all             1.055
_refine_ls_shift/su_max                 0
_refine_ls_shift/su_mean                0
_refine_diff_density_max                2.68
_refine_diff_density_min                -0.898
_refine_diff_density_rms                0.206
 
#----------------------------------------------------------------------------#
#                   CONSTRAINTS AND RESTRAINTS                               #
#----------------------------------------------------------------------------#
 
 
#----------------------------------------------------------------------------#
#                   ATOMIC TYPES, COORDINATES AND THERMAL PARAMETERS         #
#----------------------------------------------------------------------------#
 
loop_
    _atom_type_symbol
    _atom_type_description
    _atom_type_scat_dispersion_real
    _atom_type_scat_dispersion_imag
    _atom_type_scat_source
O O 0.0106 0.006 'International Tables Vol C Tables 4.2.6.8 and 6.1.1.4'
Si Si 0.0817 0.0704 'International Tables Vol C Tables 4.2.6.8 and 6.1.1.4'
Ca Ca 0.2262 0.3064 'International Tables Vol C Tables 4.2.6.8 and 6.1.1.4'
Cs Cs -0.368 2.1192 'International Tables Vol C Tables 4.2.6.8 and 6.1.1.4'
 
loop_
    _atom_site_label
    _atom_site_type_symbol
    _atom_site_fract_x
    _atom_site_fract_y
    _atom_site_fract_z
    _atom_site_U_iso_or_equiv
    _atom_site_adp_type
    _atom_site_occupancy
    _atom_site_site_symmetry_order
    _atom_site_calc_flag
    _atom_site_refinement_flags_posn
    _atom_site_refinement_flags_adp
    _atom_site_refinement_flags_occupancy
    _atom_site_disorder_assembly
    _atom_site_disorder_group
Cs1 Cs 0.49624(10) 0.06690(4) 0.84059(4) 0.02360(18) Uani 1 1 d . . . . .
Cs2 Cs 0.51093(12) 0.43109(5) 0.82533(5) 0.03037(19) Uani 1 1 d . . . . .
Ca Ca 0 0 0 0.0142(5) Uani 1 2 d S . P . .
Si1 Si 0.0037(4) 0.36877(16) 0.00300(17) 0.0132(4) Uani 1 1 d . . . . .
Si2 Si 0.2729(3) 0.7700(2) 0.8752(2) 0.0142(5) Uani 1 1 d . . . . .
Si3 Si 0.3235(4) 0.2290(2) 0.0784(2) 0.0143(6) Uani 1 1 d . . . . .
Si4 Si 0.9566(3) 0.2269(2) 0.80265(19) 0.0139(5) Uani 1 1 d . . . . .
O1 O 0.5 0 0.5 0.0099(15) Uani 1 2 d S . P . .
O2 O 0.4571(8) 0.7467(5) 0.9498(5) 0.0136(15) Uani 1 1 d . . . . .
O3 O 0.1637(10) 0.2472(5) 0.7499(6) 0.0164(16) Uani 1 1 d . . . . .
O4 O 0.2165(9) 0.3345(6) 0.0228(6) 0.0281(17) Uani 1 1 d . . . . .
O5 O 0.9284(11) 0.1084(6) 0.8486(6) 0.0326(18) Uani 1 1 d . . . . .
O6 O 0.8049(10) 0.2553(5) 0.7088(5) 0.0168(16) Uani 1 1 d . . . . .
O7 O 0.8712(10) 0.3329(7) 0.1011(5) 0.0314(19) Uani 1 1 d . . . . .
O8 O 0.1869(10) 0.8874(6) 0.8891(6) 0.0292(17) Uani 1 1 d . . . . .
O9 O 0.2560(10) 0.1145(6) 0.0379(6) 0.0301(18) Uani 1 1 d . . . . .
O10 O 0.9248(10) 0.3268(7) 0.8897(6) 0.0322(19) Uani 1 1 d . . . . .
 
loop_
    _atom_site_aniso_label
    _atom_site_aniso_U_11
    _atom_site_aniso_U_22
    _atom_site_aniso_U_33
    _atom_site_aniso_U_23
    _atom_site_aniso_U_13
    _atom_site_aniso_U_12
Cs1 0.0223(3) 0.0233(3) 0.0252(3) 0.0036(2) 0.0045(4) 0.0004(3)
Cs2 0.0341(4) 0.0300(3) 0.0270(3) 0.0033(2) -0.0056(5) -0.0008(3)
Ca 0.0159(12) 0.0106(10) 0.0161(11) 0.0002(9) 0.0059(15) 0.0011(13)
Si1 0.0135(11) 0.0100(9) 0.0160(10) 0.0006(8) -0.0002(13) 0.0008(11)
Si2 0.0066(11) 0.0251(14) 0.0108(13) -0.0006(11) 0.0028(10) 0.0003(10)
Si3 0.0056(12) 0.0280(15) 0.0093(13) -0.0014(11) -0.0016(10) -0.0014(11)
Si4 0.0109(13) 0.0259(13) 0.0048(10) 0.0008(9) 0.0005(9) -0.0012(9)
O1 0.011(2) 0.005(2) 0.014(2) 0.0000(19) -0.001(2) -0.001(2)
O2 0.006(4) 0.024(3) 0.011(3) 0.002(2) 0.001(2) -0.003(2)
O3 0.013(4) 0.028(4) 0.008(3) 0.002(2) 0.000(3) -0.002(3)
O4 0.017(3) 0.039(4) 0.028(4) 0.015(3) 0.007(3) 0.005(3)
O5 0.037(4) 0.031(4) 0.030(4) 0.016(3) -0.005(3) -0.006(3)
O6 0.015(4) 0.029(4) 0.006(3) -0.002(3) -0.003(3) 0.002(3)
O7 0.028(4) 0.051(5) 0.015(4) 0.001(3) 0.002(3) -0.022(4)
O8 0.024(4) 0.034(4) 0.030(4) -0.009(3) 0.002(4) 0.016(3)
O9 0.022(4) 0.035(4) 0.033(4) -0.017(3) 0.005(3) -0.013(3)
O10 0.020(4) 0.050(5) 0.027(4) -0.020(4) -0.001(3) 0.002(3)
 
 
#----------------------------------------------------------------------------#
#                   MOLECULAR GEOMETRY                                       #
#----------------------------------------------------------------------------#
 
_geom_special_details
;
 All esds (except the esd in the dihedral angle between two l.s. planes)
 are estimated using the full covariance matrix.  The cell esds are taken
 into account individually in the estimation of esds in distances, angles
 and torsion angles; correlations between esds in cell parameters are only
 used when they are defined by crystal symmetry.  An approximate (isotropic)
 treatment of cell esds is used for estimating esds involving l.s. planes.
;
loop_
    _geom_bond_atom_site_label_1
    _geom_bond_atom_site_label_2
    _geom_bond_distance
    _geom_bond_site_symmetry_2
    _geom_bond_publ_flag
Cs1 O9 3.048(7) 1_556 ?
Cs1 O5 3.139(8) . ?
Cs1 O8 3.160(8) 1_545 ?
Cs1 O9 3.199(8) 3_656 ?
Cs1 O7 3.330(7) 4_566 ?
Cs1 O3 3.420(7) . ?
Cs1 O2 3.456(6) 3_667 ?
Cs1 O6 3.572(7) . ?
Cs2 O8 3.059(8) 2_546 ?
Cs2 O5 3.072(8) 2_656 ?
Cs2 O10 3.319(7) . ?
Cs2 O6 3.324(7) . ?
Cs2 O4 3.438(7) 1_556 ?
Cs2 O3 3.465(7) . ?
Cs2 O2 3.528(6) 3_667 ?
Ca O9 2.346(7) 3 ?
Ca O9 2.346(7) . ?
Ca O5 2.347(7) 3_656 ?
Ca O5 2.347(7) 1_454 ?
Ca O8 2.354(6) 3_566 ?
Ca O8 2.354(6) 1_544 ?
Si1 O1 1.5871(19) 2 ?
Si1 O10 1.597(7) 1_454 ?
Si1 O4 1.599(7) . ?
Si1 O7 1.603(7) 1_455 ?
Si2 O8 1.558(7) . ?
Si2 O2 1.636(6) . ?
Si2 O3 1.640(8) 2_556 ?
Si2 O7 1.643(8) 3_666 ?
Si3 O9 1.549(7) . ?
Si3 O6 1.635(7) 4_565 ?
Si3 O2 1.637(6) 3_666 ?
Si3 O4 1.640(7) . ?
Si4 O5 1.555(7) . ?
Si4 O6 1.628(7) . ?
Si4 O10 1.635(7) . ?
Si4 O3 1.641(8) 1_655 ?
 
loop_
    _geom_angle_atom_site_label_1
    _geom_angle_atom_site_label_2
    _geom_angle_atom_site_label_3
    _geom_angle
    _geom_angle_site_symmetry_1
    _geom_angle_site_symmetry_3
    _geom_angle_publ_flag

O9 Ca O9 180 3 . ?
O9 Ca O5 90.1(3) 3 3_656 ?
O9 Ca O5 89.9(3) . 3_656 ?
O9 Ca O5 89.9(3) 3 1_454 ?
O9 Ca O5 90.1(3) . 1_454 ?
O5 Ca O5 180.0(3) 3_656 1_454 ?
O9 Ca O8 90.7(3) 3 3_566 ?
O9 Ca O8 89.3(3) . 3_566 ?
O5 Ca O8 88.8(3) 3_656 3_566 ?
O5 Ca O8 91.2(3) 1_454 3_566 ?
O9 Ca O8 89.3(3) 3 1_544 ?
O9 Ca O8 90.7(3) . 1_544 ?
O5 Ca O8 91.2(3) 3_656 1_544 ?
O5 Ca O8 88.8(3) 1_454 1_544 ?
O8 Ca O8 180.0(4) 3_566 1_544 ?
O1 Si1 O10 106.9(3) 2 1_454 ?
O1 Si1 O4 106.2(3) 2 . ?
O10 Si1 O4 112.9(4) 1_454 . ?
O1 Si1 O7 106.1(3) 2 1_455 ?
O10 Si1 O7 111.9(4) 1_454 1_455 ?
O4 Si1 O7 112.3(4) . 1_455 ?
O8 Si2 O2 114.4(4) . . ?
O8 Si2 O3 111.6(4) . 2_556 ?
O2 Si2 O3 106.4(3) . 2_556 ?
O8 Si2 O7 114.9(4) . 3_666 ?
O2 Si2 O7 106.0(4) . 3_666 ?
O3 Si2 O7 102.5(4) 2_556 3_666 ?
O9 Si3 O6 113.5(4) . 4_565 ?
O9 Si3 O2 113.0(4) . 3_666 ?
O6 Si3 O2 105.6(4) 4_565 3_666 ?
O9 Si3 O4 114.4(4) . . ?
O6 Si3 O4 106.7(4) 4_565 . ?
O2 Si3 O4 102.7(3) 3_666 . ?
O5 Si4 O6 111.6(4) . . ?
O5 Si4 O10 114.8(4) . . ?
O6 Si4 O10 102.9(4) . . ?
O5 Si4 O3 113.7(4) . 1_655 ?
O6 Si4 O3 106.7(3) . 1_655 ?
Si1 O1 Si1 180 4_666 2_545 ?
Si2 O2 Si3 128.5(4) . 3_666 ?
Si2 O3 Si4 130.8(4) 2_546 1_455 ?
Si1 O4 Si3 135.4(5) . . ?
Si4 O6 Si3 132.6(5) . 4_666 ?
Si1 O7 Si2 135.5(5) 1_655 3_666 ?
Si1 O10 Si4 139.9(5) 1_656 . ?
 
_iucr_refine_instructions_details
;
TITL  Cs4CaSi8O19 in space group P 1 21/n 1   T = 15 C
    shelx.res
    created by SHELXL-2017/1 at 07:31:09 on 30-Jan-2025
CELL   0.71073  7.1670 12.0884 12.4019   90.000   90.044   90.000
ZERR   4        0.0006  0.0010  0.0010    0.000    0.008    0.000
LATT  1
SYMM  0.50000-X, 0.50000+Y, 0.50000-Z
SFAC    O   SI  CA  CS
UNIT    38  16   2   8
MERG    2
L.S.   20
ACTA
BOND
FMAP   2
TEMP 15
PLAN    25
TWIN 1 0 0 0 -1 0 0 0 -1
SHEL 999 0.83
WGHT    0.041000   10.541101
BASF   0.37616
FVAR       1.68290
CS1   4    0.496240    0.066904    0.840589    11.00000    0.02230    0.02327 =
         0.02523    0.00356    0.00447    0.00036
CS2   4    0.510928    0.431090    0.825334    11.00000    0.03410    0.02999 =
         0.02700    0.00333   -0.00562   -0.00078
CA    3    0.000000    0.000000    0.000000    10.50000    0.01590    0.01058 =
         0.01611    0.00016    0.00591    0.00110
SI1   2    0.003685    0.368766    0.003003    11.00000    0.01354    0.01000 =
         0.01603    0.00055   -0.00018    0.00083
SI2   2    0.272901    0.769951    0.875206    11.00000    0.00663    0.02510 =
         0.01081   -0.00056    0.00284    0.00033
SI3   2    0.323516    0.228966    0.078354    11.00000    0.00557    0.02800 =
         0.00925   -0.00139   -0.00160   -0.00135
SI4   2    0.956626    0.226949    0.802653    11.00000    0.01092    0.02594 =
         0.00478    0.00083    0.00045   -0.00119
O1    1    0.500000    0.000000    0.500000    10.50000    0.01065    0.00521 =
         0.01394   -0.00003   -0.00114   -0.00072
O2    1    0.457135    0.746748    0.949835    11.00000    0.00607    0.02397 =
         0.01076    0.00249    0.00069   -0.00254
O3    1    0.163661    0.247188    0.749857    11.00000    0.01326    0.02833 =
         0.00760    0.00245    0.00032   -0.00227
O4    1    0.216525    0.334508    0.022783    11.00000    0.01731    0.03931 =
         0.02768    0.01513    0.00668    0.00474
O5    1    0.928361    0.108414    0.848573    11.00000    0.03690    0.03066 =
         0.03019    0.01603   -0.00478   -0.00643
O6    1    0.804941    0.255310    0.708825    11.00000    0.01487    0.02924 =
         0.00625   -0.00203   -0.00345    0.00248
O7    1    0.871169    0.332940    0.101085    11.00000    0.02824    0.05130 =
         0.01468    0.00103    0.00242   -0.02246
O8    1    0.186916    0.887429    0.889096    11.00000    0.02362    0.03397 =
         0.03003   -0.00890    0.00239    0.01612
O9    1    0.255999    0.114516    0.037880    11.00000    0.02222    0.03479 =
         0.03328   -0.01714    0.00530   -0.01328
O10   1    0.924757    0.326820    0.889675    11.00000    0.02019    0.04965 =
         0.02662   -0.01977   -0.00150    0.00188
HKLF 4
 
 
 
 
REM   Cs4CaSi8O19 in space group P 1 21/n 1   T = 15 C
REM R1 =  0.0364 for    1775 Fo > 4sig(Fo)  and  0.0421 for all    1962 data
REM    149 parameters refined using      0 restraints
 
END
 
WGHT      0.0385     10.9491
 
REM Highest difference peak  2.680,  deepest hole -0.898,  1-sigma level  0.206
Q1    1  -0.0046  0.1327  0.0006  11.00000  0.05    2.68
Q2    1   0.4453  0.4479  0.8126  11.00000  0.05    1.25
Q3    1   0.5343  0.4327  0.8765  11.00000  0.05    1.25
Q4    1   0.2879  0.7073  0.8754  11.00000  0.05    1.24
Q5    1   0.3198  0.2960  0.0793  11.00000  0.05    1.18
Q6    1   0.9570  0.2969  0.7971  11.00000  0.05    1.12
Q7    1   0.1242  0.8235  0.9053  11.00000  0.05    1.07
Q8    1   0.5106  0.0034  0.4624  11.00000  0.05    0.98
Q9    1   0.5258  0.0518  0.8941  11.00000  0.05    0.89
Q10   1   0.9039  0.1762  0.8806  11.00000  0.05    0.87
Q11   1   0.4569  0.0652  0.8081  11.00000  0.05    0.86
Q12   1   0.5140  0.1144  0.8423  11.00000  0.05    0.77
Q13   1   0.2595  0.3957  0.0605  11.00000  0.05    0.75
Q14   1   0.9373  0.3888  0.8446  11.00000  0.05    0.74
Q15   1   0.2074  0.1834  0.0146  11.00000  0.05    0.73
Q16   1   0.5991  0.4552  0.7989  11.00000  0.05    0.67
Q17   1   0.7800  0.3926  0.1059  11.00000  0.05    0.64
Q18   1   0.0759  0.0626  0.0446  11.00000  0.05    0.60
Q19   1   0.1533  0.1434 -0.0200  11.00000  0.05    0.59
Q20   1   0.8087  0.2418  0.6818  11.00000  0.05    0.57
Q21   1   0.9323  0.3348  0.0874  11.00000  0.05    0.50
Q22   1   0.3628  0.3942  0.8844  11.00000  0.05    0.47
Q23   1   0.2589  0.8825  0.9065  11.00000  0.05    0.46
Q24   1   0.4779  0.7719  0.9914  11.00000  0.05    0.45
Q25   1   0.9651  0.3841  0.7590  11.00000  0.05    0.45
;
 
_iucr_refine_reflections_details
;
   0   0   3 503.165 252.841   5
   0   0  -3 175.080 157.201   3
   0   0  -3 123.924 319.353   2
   0   0   3-3.06881 177.744   3
   0   0   4 56184.8 1759.43   5
   0   0  -4 54473.6 1619.06   3
   0   0   4 57169.3 1653.38   3
   0   0  -4 59015.5 1923.20   2
   0   0   4 54357.7 1875.55   2
   0   0   5-258.484 289.841   5
   0   0  -5-9.96273 355.275   2
   0   0  -5 90.1416 160.696   3
   0   0   6 248704. 6391.32   5
   0   0   6 248704. 6300.34   4
   0   0  -6 250769. 6662.52   2
   0   0  -6 235104. 6128.07   3
   0   0   7 14.2068 202.135   4
   0   0   7-151.538 265.031   5
   0   0  -7-81.3547 161.776   3
   0   0  -7-191.515 412.290   2
   0   0   8 7431.69 676.222   5
   0   0   8 7869.16 666.671   4
   0   0   8 8831.88 849.337   2
   0   0  -8 7910.38 830.468   2
   0   0  -8 6917.69 535.036   3
   0   0   9-328.204 331.528   5
   0   0   9 277.710 290.360   4
   0   0   9 163.066 258.498   2
   0   0  -9-11.3830 166.613   3
   0   0  -9-291.956 387.582   2
   0   0  10 464.924 337.413   5
   0   0  10 882.770 346.614   4
   0   0 -10-183.402 390.781   2
   0   0 -10 14.4424 179.669   3
   0   0  11-30.9434 289.188   5
   0   0  11 23.7659 236.292   4
   0   0 -11 20.1939 192.104   3
   0   0 -11 255.167 457.626   2
   0   0  12 50071.5 2327.16   4
   0   0  12 48314.5 2271.92   5
   0   0 -12 48740.0 1884.27   3
   0   0 -12 41186.3 2448.99   2
   0   0  13 109.255 300.529   4
   0   0  13 359.269 323.038   5
   0   0 -13-724.740 542.313   2
   0   0  14 549.052 282.264   4
   0   0  14 893.330 384.411   5
   0   0 -14 1298.07 563.353   2
   0   0  15-139.010 266.058   5
   0   0 -15-114.842 428.716   2
   0  -1  -2 3261.14 280.688   4
   0   1   2 3589.69 316.491   5
   0  -1  -2 3284.85 278.755   5
   0  -1  -2 3032.40 282.760   2
   0   1  -2 3992.13 364.042   2
   0   1   2 2973.17 303.128   4
   0  -1   2 3453.67 288.654   3
   0   1   2 3499.09 276.445   2
   0   1  -2 3047.55 267.402   3
   0   1   3 4059.65 401.770   5
   0   1   3 3702.39 358.869   4
   0  -1  -3 3504.44 336.794   5
   0  -1  -3 3563.38 300.588   4
   0   1  -3 2967.02 307.757   3
   0   1   3 3275.92 351.707   2
   0   1  -3 4359.49 495.295   2
   0  -1  -3 3870.55 400.442   2
   0  -1   3 3285.64 338.106   3
   0   1   4 186433. 4675.79   4
   0  -1  -4 175186. 4711.33   5
   0   1   4 179168. 4721.96   5
   0  -1  -4 184358. 4790.54   2
   0   1  -4 177897. 4599.33   3
   0  -1   4 182874. 4622.96   3
   0  -1  -4 177684. 4496.22   3
   0   1   4 174542. 4781.53   2
   0   1  -4 192105. 4920.07   2
   0  -1  -5 10475.2 682.772   5
   0   1   5 10140.1 698.313   5
   0   1   5 11343.0 670.478   4
   0  -1   5 10560.6 681.552   5
   0  -1   5 10286.9 611.683   3
   0  -1  -5 9252.57 728.139   2
   0   1  -5 9607.77 577.995   3
   0  -1  -5 10958.9 545.543   3
   0   1  -5 11497.4 869.062   2
   0   1   5 11364.8 747.079   2
   0  -1   6 22.7715 265.608   5
   0   1   6 72.6532 283.319   5
   0   1   6 57.1945 234.601   4
   0  -1  -6 383.811 236.047   5
   0   1  -6 560.594 444.803   2
   0   1  -6-31.9542 172.151   3
   0  -1  -6-2.51145 151.593   3
   0  -1   6 171.960 202.908   3
   0  -1  -6 24.3266 354.200   2
   0   1   6 178.668 252.605   2
   0  -1   7 13165.2 837.387   5
   0   1   7 11591.9 832.807   5
   0   1   7 13203.5 833.683   4
   0   1  -7 13541.6 1027.09   2
   0  -1   7 13321.7 781.567   3
   0  -1  -7 13263.6 983.382   2
   0   1  -7 13313.6 761.764   3
   0  -1  -7 12290.2 667.134   3
   0   1   8 21271.3 1146.41   4
   0   1   8 20110.4 1165.63   5
   0  -1   8 20498.0 1138.27   5
   0   1   8 21691.2 1332.17   2
   0   1  -8 19386.3 1308.25   2
   0  -1  -8 19261.0 900.851   3
   0  -1  -8 19561.5 1275.52   2
   0   1  -8 18777.1 978.443   3
   0  -1   8 19608.6 1035.32   3
   0   1   9 1186.07 367.531   4
   0   1   9 782.330 296.925   5
   0  -1   9 972.186 355.536   5
   0  -1  -9 1103.11 251.100   3
   0  -1  -9 520.108 443.935   2
   0   1  -9 667.034 250.845   3
   0   1   9 1006.61 401.477   2
   0  -1   9 1046.39 437.531   2
   0   1  -9 1295.37 491.619   2
   0   1  10 19454.0 1255.79   4
   0  -1  10 19554.5 1216.14   5
   0   1  10 16966.5 1196.90   5
   0  -1  10 19774.3 1217.70   4
   0  -1 -10 19178.0 959.314   3
   0   1 -10 19126.9 1441.05   2
   0  -1 -10 17351.2 1343.16   2
   0   1 -10 18867.2 1045.18   3
   0   1  10 21442.1 1467.32   2
   0   1  11 14097.8 1148.20   5
   0  -1  11 16803.2 1184.25   4
   0  -1  11 14062.2 1091.29   5
   0   1  11 15492.0 1163.78   4
   0   1 -11 14938.6 952.041   3
   0  -1 -11 13556.8 1255.83   2
   0  -1 -11 13192.9 802.468   3
   0   1 -11 13907.6 1315.40   2
   0  -1  12 413.617 325.042   5
   0   1  12 563.860 335.513   4
   0  -1  12 723.222 350.054   4
   0   1  12 317.811 347.176   5
   0  -1 -12 125.661 426.101   2
   0  -1 -12 477.861 190.597   3
   0   1 -12 843.983 502.726   2
   0   1 -12 592.915 231.842   3
   0   1  13 10136.3 1040.52   5
   0   1  13 10413.4 1070.98   4
   0  -1  13 10874.8 1043.95   4
   0  -1  13 10206.1 987.180   5
   0  -1 -13 8535.86 1138.85   2
   0   1 -13 10854.5 1287.30   2
   0  -1  14 1166.52 386.845   4
   0  -1  14 273.413 290.498   5
   0   1  14 872.068 399.528   5
   0   1 -14 1254.06 595.534   2
   0   1  14 1036.62 442.846   4
   0  -1 -14 2060.59 659.199   2
   0   1  15-385.836 360.287   5
   0  -1  15-55.7302 322.896   5
   0  -1 -15 38.5049 485.314   2
   0   1 -15 714.769 464.734   2
   0  -1 -16 2156.46 725.491   2
   0   2   0 8027.25 460.964   1
   0   2   1 319.168 106.275   6
   0  -2  -1 198.666 136.857   6
   0   2   1 364.678 215.110   5
   0   2   1 197.073 328.111   7
   0  -2   1 279.831 145.687   2
   0  -2  -1 338.996 169.809   4
   0  -2   1 601.809 269.570   3
   0  -2  -1 301.566 230.679   1
   0   2   1 112.600 174.769   4
   0   2  -1 110.090 159.040   2
   0  -2  -1 346.931 196.192   3
   0   2   2 10899.9 745.092   7
   0   2   2 12760.7 571.413   4
   0  -2  -2 11819.6 594.300   4
   0   2   2 11574.9 639.076   5
   0   2   2 11197.9 503.696   2
   0   2  -2 12699.5 634.986   2
   0   2  -2 11765.9 611.997   3
   0  -2  -2 12013.9 503.470   2
   0  -2   2 10936.4 592.843   2
   0  -2   2 12617.2 636.047   3
   0  -2  -3-49.6179 190.871   5
   0   2   3 86.7825 293.897   5
   0   2   3-206.830 207.419   2
   0  -2  -3-52.3584 246.121   2
   0  -2  -3-87.0641 254.147   4
   0  -2   3 135.321 246.308   2
   0  -2   3 347.542 304.412   3
   0   2   3 129.912 208.737   4
   0   2  -3 58.2660 329.143   2
   0   2  -3 75.4028 206.726   3
   0   2   4 12410.6 718.196   4
   0   2   4 12484.8 769.551   5
   0  -2  -4 12256.2 719.886   5
   0  -2  -4 12876.3 679.383   4
   0  -2   4 13323.2 723.409   3
   0   2   4 11575.8 677.692   2
   0  -2  -4 11603.5 703.158   2
   0   2  -4 11941.0 681.857   3
   0   2  -4 13502.4 867.980   2
   0  -2   4 13374.3 781.810   2
   0   2   5 3781.32 501.547   5
   0  -2  -5 3336.96 417.552   5
   0  -2  -5 3988.43 370.081   4
   0  -2   5 3430.86 416.157   3
   0   2  -5 3129.17 558.075   2
   0   2  -5 3490.48 422.839   3
   0  -2  -5 3420.68 483.402   2
   0   2   5 3991.15 452.272   2
   0   2   5 2720.63 409.712   4
   0   2   6 179723. 5331.54   4
   0   2   6 199807. 5425.40   5
   0  -2  -6 197647. 5419.18   5
   0  -2  -6 199392. 5035.30   3
   0   2  -6 196913. 5241.77   3
   0  -2   6 194348. 5259.30   3
   0  -2  -6 201299. 5438.45   2
   0   2  -6 200190. 5623.19   2
   0   2   6 193690. 5438.28   2
   0  -2   7 126.479 262.239   5
   0   2   7 260.026 331.563   5
   0   2  -7-103.030 420.811   2
   0   2   7-299.228 294.277   4
   0  -2  -7 36.6025 161.772   3
   0   2  -7 60.0911 197.064   3
   0  -2  -7 304.837 344.158   2
   0  -2   7-186.568 224.298   3
   0  -2   8 4139.08 533.223   5
   0   2   8 3771.36 545.925   5
   0   2   8 3923.39 590.032   2
   0   2  -8 3614.27 447.829   3
   0   2   8 2981.13 506.290   4
   0  -2  -8 4182.66 388.024   3
   0  -2   8 4666.33 528.924   3
   0   2  -8 3362.13 665.551   2
   0  -2  -8 3972.43 605.658   2
   0   2   9 11312.1 972.028   4
   0  -2   9 13145.5 970.453   5
   0   2   9 13003.8 1024.88   5
   0  -2  -9 12160.8 1064.90   2
   0  -2  -9 13384.0 737.216   3
   0  -2   9 14680.3 1183.69   2
   0   2   9 16005.4 1187.78   2
   0  -2   9 14009.4 943.012   3
   0   2  -9 13771.8 1223.50   2
   0   2  -9 14019.3 907.317   3
   0   2  10 13529.3 1077.22   5
   0   2  10 10661.6 989.316   4
   0  -2  10 12424.1 963.132   5
   0  -2 -10 12103.5 716.236   3
   0   2 -10 12231.6 876.170   3
   0   2 -10 12790.5 1208.14   2
   0   2  10 12472.0 1108.12   2
   0  -2  10 13959.2 973.331   3
   0  -2 -10 11718.5 1083.83   2
   0   2  11 3282.11 594.517   5
   0  -2  11 3597.98 564.701   5
   0   2 -11 2684.68 714.207   2
   0   2 -11 2856.54 442.365   3
   0  -2 -11 2894.88 614.671   2
   0   2  11 3318.80 611.591   4
   0  -2 -11 2970.37 372.921   3
   0   2  12 36377.7 1990.99   4
   0  -2  12 36692.9 1891.51   5
   0  -2  12 39704.9 2008.53   4
   0   2  12 36667.4 2025.42   5
   0   2 -12 37579.1 1757.52   3
   0   2 -12 35425.5 2284.11   2
   0  -2 -12 38411.2 1475.31   3
   0  -2 -12 32760.1 2084.35   2
   0  -2  13 1333.55 431.598   4
   0  -2  13 1257.45 417.192   5
   0   2  13 825.832 423.990   5
   0   2  13 834.630 402.043   4
   0   2 -13 1471.81 596.531   2
   0  -2 -13 448.414 428.762   2
   0  -2  14 1627.52 455.447   5
   0   2  14 3484.49 708.095   5
   0  -2  14 1557.22 470.879   4
   0  -2 -14 3878.17 780.778   2
   0   2  14 1995.50 511.303   4
   0   2 -14 1584.38 667.726   2
   0  -2  15 11276.7 1134.47   5
   0   2  15 11681.9 1239.99   5
   0  -2  15 11515.3 1193.83   4
   0   2 -15 9228.88 1286.69   2
   0  -2 -15 12312.5 1402.95   2
   0   2  16 1549.33 472.202   5
   0  -2 -16 3738.37 807.275   2
   0   3   0 76.0627 148.738   6
   0   3   0 554.929 426.415   7
   0  -3   0 275.223 215.050   4
   0   3   0 258.788 293.586   1
   0  -3   0 243.802 123.047   2
   0  -3   0-4.58540 269.945   3
   0  -3  -1 8063.29 439.296   6
   0  -3  -1 8801.69 528.085   4
   0   3   1 10643.9 795.193   7
   0   3   1 9160.52 410.271   6
   0   3  -1 9437.23 492.809   2
   0  -3  -1 9638.60 633.536   1
   0   3   1 8355.99 626.545   1
   0  -3  -1 8656.85 577.278   3
   0  -3   1 8335.18 454.802   2
   0  -3   1 8477.01 615.816   3
   0   3   2 377207. 9216.90   4
   0   3   2 371340. 9633.33   7
   0  -3  -2 387855. 9058.44   6
   0   3   2 387861. 9383.72   5
   0  -3  -2 368509. 9249.89   4
   0   3  -2 389255. 9256.25   2
   0  -3   2 366453. 9221.72   2
   0  -3  -2 378770. 9198.72   3
   0  -3   2 384023. 9350.42   3
   0   3  -2 378999. 9344.98   3
   0  -3  -2 377111. 8984.57   2
   0  -3  -2 380910. 9497.10   1
   0   3   3 12917.8 1011.91   7
   0  -3  -3 12463.8 882.998   7
   0   3   3 12733.1 669.141   4
   0  -3  -3 11725.3 620.215   6
   0  -3  -3 12505.9 719.731   4
   0  -3  -3 12097.0 730.759   5
   0   3   3 12348.3 775.367   5
   0  -3  -3 11846.2 589.882   2
   0   3  -3 12513.6 758.360   2
   0  -3   3 11655.4 712.391   2
   0  -3   3 13648.8 799.736   3
   0   3  -3 11829.8 724.426   3
   0  -3  -4 143413. 4322.73   4
   0   3   4 164225. 4237.02   4
   0  -3  -4 155913. 4383.48   5
   0   3   4 161296. 4410.82   5
   0  -3   4 159280. 4337.16   3
   0   3  -4 157625. 4434.26   2
   0   3   4 151845. 4178.36   2
   0  -3  -4 156855. 4164.17   2
   0  -3   4 159120. 4410.38   2
   0   3  -4 161654. 4351.96   3
   0   3   5 78.4689 333.337   5
   0  -3  -5 625.039 284.930   4
   0  -3  -5 214.996 225.093   5
   0   3   5 494.216 210.467   2
   0  -3   5 475.577 284.083   3
   0   3  -5 260.693 383.024   2
   0   3   5 179.296 237.208   4
   0  -3  -5 613.010 291.834   2
   0   3  -5 346.717 228.434   3
   0   3   6 1302.90 368.363   5
   0  -3  -6 1912.28 298.931   4
   0   3  -6 2179.01 477.791   2
   0   3   6 1669.47 339.862   2
   0   3   6 1968.59 353.581   4
   0   3  -6 1795.65 351.146   3
   0  -3   6 1735.77 368.237   3
   0  -3  -6 1486.86 379.019   2
   0  -3  -7 11333.7 715.930   4
   0   3   7 11034.5 893.533   5
   0   3   7 11529.8 816.913   4
   0   3  -7 11462.8 814.592   3
   0  -3   7 10620.8 805.468   3
   0  -3  -7 10590.8 846.253   2
   0   3  -7 11545.5 996.782   2
   0  -3  -8 78184.5 2891.70   5
   0   3   8 73393.7 2797.56   5
   0   3   8 73987.9 2689.96   4
   0  -3   8 79727.5 3064.70   2
   0  -3   8 74490.9 2664.36   3
   0  -3  -8 75838.0 2346.63   3
   0   3  -8 76038.5 3019.89   2
   0   3  -8 73303.8 2624.27   3
   0  -3  -8 73657.9 2775.74   2
   0   3   8 78567.7 2882.88   2
   0  -3  -9 3839.18 601.854   5
   0   3   9 3698.16 603.326   5
   0  -3   9 4543.12 600.096   5
   0  -3  -9 2822.16 564.024   2
   0   3  -9 3078.63 479.378   3
   0   3  -9 3495.53 697.850   2
   0   3   9 3928.10 572.911   4
   0  -3   9 3301.91 580.943   2
   0  -3   9 3313.59 523.354   3
   0   3   9 4391.49 645.686   2
   0  -3  -9 3677.01 400.283   3
   0  -3  10 51370.9 2177.27   5
   0   3  10 50654.2 2193.39   4
   0   3  10 50925.1 2345.33   5
   0  -3 -10 50634.0 2394.91   5
   0  -3  10 52212.4 2200.07   3
   0   3 -10 49021.9 2526.37   2
   0   3 -10 50659.6 2131.15   3
   0  -3 -10 51409.9 1773.31   3
   0   3  10 56441.5 2522.76   2
   0  -3 -10 45851.9 2298.42   2
   0   3  11 1243.92 463.538   5
   0  -3  11 1193.06 418.995   5
   0  -3 -11 868.234 440.698   2
   0  -3 -11 728.717 214.840   3
   0   3 -11 1061.71 570.892   2
   0   3  11 406.783 315.885   4
   0   3 -11 732.498 311.530   3
   0  -3  11 83.0546 261.777   3
   0  -3  12 3975.86 612.810   5
   0   3  12 2774.20 587.167   5
   0   3  12 4074.17 587.363   4
   0  -3  12 4322.94 625.564   3
   0   3 -12 3035.65 500.480   3
   0  -3 -12 2704.85 659.635   2
   0   3 -12 3291.90 768.133   2
   0  -3  13 4129.40 641.983   5
   0  -3  13 3613.10 658.890   4
   0   3  13 4109.52 736.436   5
   0   3  13 4707.13 664.006   4
   0   3 -13 4044.16 877.079   2
   0  -3 -13 4499.66 782.504   2
   0  -3  14 13850.5 1170.68   5
   0  -3  14 14850.4 1303.07   4
   0   3  14 13299.8 1304.35   5
   0  -3 -14 15229.6 1485.86   2
   0   3 -14 14723.0 1573.11   2
   0  -3  15-408.331 379.044   4
   0   3  15 487.038 383.913   5
   0  -3 -15-298.794 388.881   2
   0   3 -15 256.314 526.451   2
   0   3  16 5526.33 903.985   5
   0  -3 -16 4950.91 995.369   2
   0   4   0 4875.55 684.457   7
   0   4   0 2961.42 294.753   6
   0  -4   0 2738.39 364.510   4
   0  -4   0 3054.22 458.137   3
   0   4   0 2887.24 365.208   3
   0  -4   0 2845.85 237.235   2
   0   4   0 3623.43 475.780   1
   0   4   1 46.6515 144.706   6
   0  -4  -1 495.207 326.610   7
   0   4  -1-35.2163 181.048   6
   0   4   1 121.873 426.338   7
   0   4  -1 152.334 566.194   7
   0  -4  -1 76.9847 192.455   6
   0   4  -1-31.8111 176.854   2
   0  -4  -1 214.966 239.118   4
   0  -4   1 33.3465 175.295   2
   0  -4  -1 602.496 345.113   1
   0  -4  -1-260.760 366.326   3
   0   4   1 9.05528 279.537   1
   0  -4   1-71.0335 356.402   3
   0   4   1-26.2013 181.546   3
   0  -4  -2 4290.22 370.265   6
   0   4   2 4756.73 594.187   5
   0   4   2 3454.30 651.671   7
   0  -4  -2 4372.95 580.956   7
   0  -4  -2 4748.53 293.949   2
   0   4   2 3775.98 434.626   4
   0  -4   2 4241.06 400.320   2
   0  -4  -2 4188.96 554.915   1
   0  -4  -2 3973.49 417.142   4
   0  -4   2 4489.76 570.706   3
   0  -4  -2 3834.24 469.138   3
   0   4  -2 4940.78 444.781   2
   0  -4  -3 11357.0 746.404   4
   0   4   3 11861.1 1070.37   7
   0   4   3 11665.9 708.385   4
   0   4   3 12606.1 877.180   5
   0  -4  -3 13203.6 649.669   6
   0  -4   3 11841.5 845.391   3
   0   4  -3 13177.7 794.487   2
   0  -4   3 13068.1 772.423   2
   0  -4  -3 12135.0 577.613   2
   0   4  -3 12665.0 811.767   3
   0  -4  -3 12474.3 718.381   3
   0  -4  -4 7061.33 524.847   6
   0   4   4 7576.31 554.958   4
   0   4   4 5781.53 658.326   5
   0  -4  -4 7021.40 624.041   4
   0  -4  -4 7360.55 500.087   2
   0   4  -4 6623.20 616.971   3
   0  -4   4 6595.35 642.688   3
   0   4  -4 6843.56 642.431   2
   0  -4   4 6623.04 597.007   2
   0   4   5 9436.14 655.273   4
   0  -4  -5 8469.08 719.527   4
   0   4   5 10663.8 846.652   5
   0   4  -5 9027.50 731.757   3
   0  -4   5 9541.16 764.935   3
   0   4  -5 9281.49 799.690   2
   0  -4   5 9052.61 759.485   2
   0  -4  -5 8960.61 633.243   2
   0  -4  -6 15255.2 952.972   4
   0   4   6 16278.3 1066.84   5
   0   4   6 15855.4 894.175   4
   0  -4   6 14206.7 965.030   3
   0   4  -6 16325.0 1006.98   3
   0  -4  -6 14900.6 898.214   2
   0   4  -6 15528.2 1106.59   2
   0  -4   6 16670.7 1077.01   2
   0   4   6 13731.8 880.957   2
   0   4   7 10424.8 755.742   4
   0  -4  -7 10310.3 1114.03   7
   0  -4  -7 10922.9 780.926   4
   0  -4  -7 11858.7 947.320   5
   0   4   7 10765.1 907.990   5
   0  -4   7 12411.0 1017.52   2
   0  -4  -7 10374.1 817.270   2
   0  -4   7 10196.8 855.434   3
   0   4  -7 11216.1 874.911   3
   0   4  -7 10445.3 997.470   2
   0   4   8 1576.40 472.022   5
   0  -4  -8 1004.71 369.884   7
   0  -4  -8 1468.47 323.333   4
   0  -4  -8 942.155 358.528   5
   0  -4   8 1138.72 425.674   2
   0  -4  -8 930.037 339.121   2
   0   4  -8 1101.65 331.148   3
   0   4   8 822.459 267.890   4
   0   4   8 1237.85 349.254   2
   0   4  -8 1356.55 493.163   2
   0  -4   8 887.041 376.308   3
   0   4   9 17213.8 1283.70   5
   0  -4  -9 18920.3 1333.71   5
   0   4   9 20213.5 1169.83   4
   0  -4   9 18953.7 1258.35   3
   0   4   9 19554.4 1320.20   2
   0   4  -9 19469.5 1478.96   2
   0  -4  -9 19193.2 980.493   3
   0  -4  -9 18748.8 1268.35   2
   0   4  -9 18520.8 1222.17   3
   0  -4  10 1496.58 419.956   5
   0  -4 -10 1019.17 371.247   5
   0   4  10 353.867 372.223   5
   0  -4 -10 1474.14 492.509   2
   0   4 -10 1974.15 432.576   3
   0   4 -10 984.018 520.022   2
   0  -4 -10 1036.00 248.488   3
   0   4  10 1132.81 389.341   2
   0   4  10 1021.97 302.022   4
   0  -4  10 1216.29 450.134   3
   0  -4  11 11161.5 971.558   5
   0   4  11 10777.8 890.181   4
   0   4  11 9623.24 1044.45   5
   0   4 -11 11318.3 1234.93   2
   0   4 -11 9598.26 909.082   3
   0  -4 -11 8789.23 974.935   2
   0  -4 -11 10948.0 697.122   3
   0  -4  11 11537.0 1021.98   3
   0   4  12 2194.03 585.454   5
   0  -4  12 3203.83 557.773   5
   0   4  12 2220.42 422.199   4
   0   4 -12 2241.30 697.063   2
   0  -4 -12 1708.45 512.396   2
   0  -4  12 2626.24 515.532   3
   0   4 -12 1931.93 439.426   3
   0   4  13 3143.99 687.296   5
   0  -4  13 4777.46 690.668   5
   0  -4  13 3481.37 600.728   3
   0  -4 -13 3070.93 713.753   2
   0   4  13 3942.64 547.451   4
   0   4 -13 4702.89 892.004   2
   0   4  14 1729.91 581.520   5
   0  -4  14 819.976 304.603   5
   0  -4 -14 1208.11 474.662   2
   0   4  15 10185.7 1208.83   5
   0  -4  15 10786.0 1180.18   4
   0  -4 -15 9782.02 1278.55   2
   0   4 -15 11050.4 1443.78   2
   0   4  16 3244.71 742.062   5
   0  -4 -16 1621.52 658.575   6
   0  -4 -16 1192.79 569.476   2
   0   5   0-107.301 164.453   6
   0  -5   0 110.936 146.390   2
   0  -5   0 60.8382 386.239   3
   0   5   0 277.412 308.612   1
   0   5  -1-272.902 584.199   7
   0  -5  -1 117.250 173.881   6
   0   5   1 327.387 457.195   7
   0   5   1-39.1867 156.373   6
   0   5  -1 144.229 163.702   6
   0  -5  -1-10.9242 286.779   1
   0  -5   1 108.405 413.685   3
   0  -5   1 92.3032 161.556   2
   0   5  -1 75.8530 171.163   2
   0  -5  -1 38.2232 240.337   4
   0  -5  -1 624.431 393.555   3
   0   5   1 133.065 262.821   1
   0   5   1 167.709 220.161   3
   0  -5  -1-7.52770 116.894   2
   0  -5  -2 89059.7 2550.18   6
   0   5   2 85904.3 2432.82   6
   0  -5  -2 94608.0 2862.75   4
   0   5   2 92140.1 3268.00   7
   0  -5   2 94005.9 2950.65   3
   0  -5  -2 89316.0 2814.81   3
   0  -5  -2 97413.9 3035.82   1
   0   5  -2 91807.2 2691.73   2
   0  -5   2 91935.8 2665.68   2
   0   5   3-289.932 465.577   7
   0   5   3 471.147 384.433   5
   0  -5  -3 127.973 197.835   6
   0   5  -3 180.576 258.158   2
   0  -5   3 411.189 209.053   2
   0  -5  -3 88.4920 221.993   4
   0   5   3 57.8002 227.953   4
   0  -5  -3 93.1146 322.092   1
   0  -5  -3 271.423 270.411   3
   0  -5  -3 188.838 153.703   2
   0  -5   3 93.4371 367.714   3
   0   5   4 143221. 4381.52   5
   0   5   4 141846. 4116.12   4
   0  -5  -4 149313. 4292.05   4
   0  -5  -4 145579. 3960.45   6
   0   5   4 143409. 4782.80   7
   0  -5  -4 140671. 4073.39   3
   0   5  -4 150445. 4397.78   3
   0  -5  -4 144967. 3842.99   2
   0  -5   4 142040. 4309.86   3
   0   5  -4 145932. 4270.85   2
   0  -5  -4 153047. 4593.46   1
   0  -5   4 144771. 4223.26   2
   0   5   5 15968.8 926.515   4
   0   5   5 15877.0 1088.50   5
   0  -5  -5 16118.1 880.275   6
   0  -5  -5 15981.5 1054.95   4
   0   5  -5 17216.3 1087.02   3
   0  -5  -5 15607.0 824.249   2
   0  -5   5 17024.8 1055.80   2
   0   5  -5 16378.4 1086.11   2
   0  -5   5 15553.3 1055.01   3
   0  -5  -5 16984.1 909.457   3
   0   5   6 2693.07 553.801   5
   0  -5  -6 2608.90 538.244   7
   0  -5  -6 2803.91 464.556   5
   0  -5  -6 2327.26 372.701   6
   0   5  -6 3094.67 466.006   3
   0  -5  -6 2280.13 363.544   2
   0  -5  -6 2691.73 390.524   3
   0  -5  -6 2375.00 464.490   4
   0   5  -6 2082.85 539.158   2
   0  -5   6 2398.97 511.209   3
   0   5   6 2756.47 406.226   4
   0  -5   6 2416.44 460.795   2
   0  -5  -7 3898.64 575.426   5
   0  -5  -7 4878.00 790.354   7
   0  -5  -7 3408.73 505.749   4
   0  -5  -7 4279.18 538.482   6
   0   5   7 4121.41 637.237   5
   0   5  -7 4137.17 569.912   3
   0  -5   7 4757.57 652.401   2
   0  -5  -7 4577.79 548.301   2
   0   5  -7 4414.87 690.434   2
   0  -5   7 4360.94 623.830   3
   0   5   7 4537.07 510.575   4
   0  -5  -8 59900.0 2362.18   4
   0  -5  -8 62085.1 2454.93   6
   0   5   8 64954.3 2337.82   4
   0  -5  -8 67538.9 3260.95   7
   0  -5  -8 64091.7 2685.24   5
   0   5   8 63430.7 2676.11   5
   0  -5   8 63604.2 2589.82   3
   0   5  -8 60855.6 2741.95   2
   0  -5   8 65900.4 2783.68   2
   0  -5  -8 62606.2 2431.33   2
   0   5  -8 67775.9 2633.14   3
   0  -5  -9 1667.19 347.778   4
   0  -5  -9 1326.53 400.573   5
   0   5   9 1813.37 487.707   5
   0  -5   9 1912.41 518.422   3
   0   5  -9 2446.60 487.761   3
   0   5  -9 1191.44 513.834   2
   0   5   9 1802.73 399.461   4
   0  -5  -9 1075.83 426.192   2
   0   5  10 33867.5 1591.32   4
   0   5  10 29352.2 1839.51   5
   0  -5 -10 30374.8 1746.95   2
   0  -5 -10 36284.6 1484.11   3
   0   5 -10 32526.5 1784.33   3
   0  -5  10 31556.6 1778.14   3
   0   5 -10 31382.4 2030.35   2
   0   5  11 12837.8 1237.59   5
   0   5  11 12655.6 924.305   4
   0  -5  11 12336.1 1071.60   5
   0  -5  11 11711.6 1122.86   3
   0   5 -11 11915.7 1079.32   3
   0  -5 -11 13506.2 806.539   3
   0  -5 -11 13082.4 1166.17   2
   0   5 -11 13675.5 1397.82   2
   0  -5  12 4323.60 659.067   5
   0   5  12 2943.34 642.932   5
   0   5  12 3430.37 470.065   4
   0  -5 -12 2794.47 652.503   2
   0   5 -12 3342.36 803.445   2
   0  -5  12 3463.91 628.016   3
   0   5  13 1112.73 499.116   5
   0  -5  13 1393.95 421.286   5
   0  -5 -13 752.871 458.844   6
   0  -5  13 647.894 352.498   3
   0  -5 -13 651.787 350.501   2
   0   5 -13 578.247 541.872   2
   0  -5 -14 13087.7 1351.30   6
   0   5  14 12013.2 1315.99   5
   0  -5 -14 11533.6 1279.07   2
   0  -5  14 12225.4 1190.72   3
   0   5 -14 11043.9 1446.96   2
   0  -5 -15 5160.70 937.716   6
   0   5  15 5288.28 909.691   5
   0  -5 -15 6433.87 1014.60   2
   0  -5 -16 2317.01 725.644   6
   0   5  16 4710.75 898.216   5
   0  -5 -16 3068.17 739.040   2
   0   6   0 222388. 5900.45   6
   0   6   0 232429. 6733.64   7
   0  -6   0 228398. 5681.96   2
   0   6   0 242105. 6524.15   1
   0  -6   0 237736. 6329.26   3
   0   6  -1-70.0560 168.354   6
   0   6   1-6.49366 153.569   6
   0   6  -1 226.184 497.783   7
   0   6   1 167.047 518.637   7
   0  -6  -1 5.35810 150.830   6
   0  -6  -1-113.649 232.298   4
   0   6   1 16.0487 307.171   1
   0  -6  -1-10.1540 109.551   2
   0   6  -1-573.903 351.527   1
   0  -6   1-196.690 173.493   2
   0  -6  -1 59.9146 375.234   3
   0   6  -1-52.5254 194.847   2
   0  -6   1-235.592 428.631   3
   0   6   2 112236. 3951.86   7
   0   6   2 108527. 2973.72   6
   0  -6  -2 108236. 3471.03   4
   0   6  -2 117306. 4017.97   7
   0  -6  -2 113218. 3070.63   6
   0   6  -2 105819. 3205.46   6
   0  -6  -2 118111. 3656.65   1
   0  -6  -2 117392. 3498.05   3
   0   6  -2 112868. 3268.22   2
   0  -6   2 117135. 3617.44   3
   0  -6   2 113215. 3218.84   2
   0   6   3 1251.96 527.949   7
   0  -6  -3 650.362 216.331   6
   0  -6  -3 973.951 407.666   1
   0  -6   3 1146.99 408.040   3
   0   6  -3 786.866 331.033   2
   0  -6  -3 837.675 174.052   2
   0  -6   3 985.929 279.948   2
   0  -6  -3 1154.40 323.258   4
   0  -6  -3 302.439 302.950   3
   0   6   4 54380.7 2032.85   4
   0   6   4 50879.8 2521.06   7
   0   6   4 52399.5 2236.87   5
   0  -6  -4 53405.9 2114.81   4
   0  -6  -4 55743.4 1861.94   6
   0  -6  -4 55033.1 2340.03   1
   0  -6   4 50546.6 2006.91   2
   0  -6   4 48566.0 2129.41   3
   0  -6  -4 51275.0 1977.64   3
   0   6  -4 52074.8 2058.21   2
   0  -6  -4 53210.7 1653.16   2
   0  -6  -5 353.456 242.870   6
   0  -6  -5-175.085 355.745   7
   0   6   5 719.440 459.639   5
   0   6   5 154.798 220.895   4
   0  -6  -5 305.359 184.223   2
   0   6  -5 266.110 309.351   2
   0  -6   5 15.3617 315.344   3
   0  -6  -5-165.727 359.997   1
   0  -6   5 114.150 250.120   2
   0   6  -5-286.866 283.577   3
   0  -6  -5 202.841 242.392   3
   0  -6  -5 234.477 290.880   4
   0  -6  -6 50043.4 2565.79   7
   0  -6  -6 43854.6 2054.02   4
   0  -6  -6 44276.7 2108.21   5
   0   6   6 44506.0 1831.08   4
   0  -6  -6 44031.1 1762.91   6
   0   6   6 44444.3 2117.85   5
   0  -6  -6 44113.4 1686.14   2
   0   6  -6 46729.1 2094.98   3
   0  -6   6 46306.0 2057.67   2
   0  -6  -6 44414.6 1778.38   3
   0  -6   6 44608.8 2039.68   3
   0   6  -6 46019.9 2091.63   2
   0  -6  -7 1100.01 529.989   7
   0   6   7 589.346 421.370   5
   0  -6  -7 835.772 298.916   6
   0  -6  -7 707.066 311.649   5
   0  -6  -7 732.466 356.010   4
   0   6   7 679.146 275.243   4
   0   6  -7 812.293 378.569   3
   0  -6   7 767.355 418.941   3
   0  -6  -7 853.890 286.884   3
   0   6  -7 336.780 405.058   2
   0  -6  -7 984.695 314.445   2
   0  -6   7 1026.54 352.320   2
   0   6   8 40603.1 2155.36   5
   0  -6  -8 42207.8 1907.03   6
   0   6   8 43105.0 1837.41   4
   0  -6  -8 43079.5 1987.85   4
   0  -6   8 45677.8 2247.96   2
   0  -6  -8 42371.9 1750.38   3
   0   6  -8 47539.9 2184.96   3
   0  -6   8 40732.6 2070.73   3
   0   6  -8 42064.4 2229.96   2
   0  -6  -8 43448.6 1877.27   2
   0   6   9 1379.19 464.773   5
   0  -6  -9 1261.36 407.097   6
   0  -6  -9 1136.37 327.120   4
   0   6  -9 1252.51 528.411   2
   0   6  -9 917.838 371.890   3
   0  -6  -9 1655.91 347.791   3
   0  -6  -9 1825.96 440.728   2
   0  -6   9 1585.46 498.422   3
   0   6   9 808.219 296.968   4
   0   6  10 19661.1 1533.30   5
   0  -6 -10 19320.2 1376.40   6
   0  -6 -10 20893.8 1237.51   4
   0   6  10 21682.7 1227.89   4
   0  -6 -10 20112.4 1083.51   3
   0  -6  10 18394.5 1409.14   3
   0  -6 -10 18884.0 1308.21   2
   0   6 -10 21306.8 1676.03   2
   0  -6 -11-27.1649 337.750   6
   0   6  11 234.937 379.615   5
   0   6  11 154.409 177.533   4
   0  -6 -11-18.6772 189.856   3
   0  -6  11-20.7293 338.943   3
   0  -6 -11 229.834 333.007   2
   0   6 -11 398.480 395.436   2
   0   6  12 7130.79 698.485   4
   0  -6  12 7028.08 844.491   5
   0   6  12 7174.69 999.477   5
   0  -6 -12 5826.74 848.616   6
   0  -6 -12 5535.92 811.103   2
   0   6 -12 6772.39 1058.84   2
   0  -6  12 5588.68 840.816   3
   0  -6  13 418.162 359.864   5
   0  -6 -13 494.962 351.940   6
   0   6  13 750.703 466.836   5
   0  -6  13-260.613 414.797   3
   0  -6 -13 168.206 376.888   2
   0   6 -13 688.963 496.077   2
   0   6  14 2163.98 665.228   5
   0  -6 -14 3138.08 739.909   6
   0  -6  14 2897.57 644.933   3
   0   6 -14 3944.60 943.237   2
   0  -6 -14 3194.26 699.312   2
   0   6  15-97.5499 315.918   5
   0  -6 -15 152.300 400.985   6
   0  -6 -15 698.789 445.003   2
   0   6  16 1197.23 603.763   5
   0  -6 -16 923.972 565.877   6
   0  -6 -16 1095.62 580.155   2
   0   7   0-10.1245 444.269   7
   0  -7   0 51.9620 278.749   5
   0   7   0-165.892 199.403   6
   0  -7   0 116.600 132.211   2
   0  -7   0-69.7906 245.993   4
   0   7   0-51.8685 276.373   1
   0  -7   0 128.016 354.646   3
   0   7   1 12803.5 1180.26   7
   0  -7  -1 13896.9 979.579   4
   0   7  -1 13518.4 1252.57   7
   0   7   1 12752.7 695.701   6
   0   7  -1 13285.7 771.136   6
   0   7   1 14057.2 1092.18   1
   0  -7   1 13881.4 1041.87   3
   0  -7   1 12954.6 697.235   2
   0   7  -1 13124.6 1060.82   1
   0  -7  -1 13099.3 981.996   3
   0  -7  -1 13312.8 557.758   2
   0   7  -2 16684.8 914.102   6
   0   7   2 17952.1 755.308   6
   0  -7  -2 17209.8 1110.16   4
   0  -7  -2 17805.5 777.351   6
   0   7  -2 16701.3 1399.63   7
   0   7   2 17913.3 1425.69   7
   0  -7  -2 18095.0 1134.55   3
   0  -7   2 18329.1 1211.03   3
   0  -7  -2 18296.3 1189.33   1
   0  -7   2 17473.6 902.009   2
   0  -7  -2 16787.0 630.474   2
   0   7  -2 18273.3 954.341   2
   0   7  -3 1884.29 329.464   6
   0  -7  -3 2429.22 573.792   7
   0   7  -3 3072.31 738.029   7
   0   7   3 1160.21 568.182   7
   0  -7  -3 2333.12 338.550   6
   0  -7   3 2421.42 373.709   2
   0  -7  -3 2425.45 225.869   2
   0  -7   3 2380.80 530.284   3
   0   7  -3 2083.00 380.598   2
   0  -7  -3 2049.19 411.739   4
   0  -7  -3 1479.56 442.656   1
   0  -7  -3 2711.47 507.752   3
   0  -7  -4 487.062 244.217   6
   0   7   4 450.325 539.568   7
   0  -7  -4 638.495 463.872   7
   0  -7   4 241.857 246.029   2
   0  -7  -4 844.010 195.647   2
   0  -7  -4 187.211 237.966   4
   0  -7   4-54.8936 370.168   3
   0   7  -4 462.210 309.729   2
   0   7  -4 663.365 361.966   3
   0  -7  -4 1120.41 389.474   3
   0  -7  -4 525.906 371.665   1
   0  -7  -5 4577.12 635.896   5
   0   7   5 3646.69 790.727   7
   0  -7  -5 5426.15 821.142   7
   0  -7  -5 4476.48 494.045   6
   0  -7  -5 4014.93 655.689   1
   0  -7  -5 4727.62 636.489   4
   0  -7   5 3741.40 615.982   3
   0   7  -5 5092.86 652.182   2
   0   7  -5 4948.85 708.258   3
   0  -7   5 3766.48 553.358   2
   0  -7  -5 4364.41 557.533   3
   0  -7  -5 4194.38 392.790   2
   0  -7  -6 92.8341 242.187   6
   0  -7  -6 26.3961 425.811   7
   0   7   6 1211.80 522.063   5
   0  -7  -6-46.1246 211.695   5
   0  -7  -6-380.484 450.109   1
   0  -7  -6 97.1185 265.199   4
   0  -7  -6 130.820 260.461   3
   0  -7   6-310.383 406.875   3
   0  -7   6 520.077 330.779   2
   0   7  -6 454.933 347.844   3
   0   7  -6 399.844 397.658   2
   0  -7  -6 82.3784 185.214   2
   0   7   6-37.8021 234.389   4
   0  -7  -7 6107.83 626.991   6
   0   7   7 4529.80 748.001   5
   0  -7   7 6018.86 748.545   2
   0  -7  -7 6269.94 601.234   2
   0  -7  -7 4873.98 696.317   4
   0  -7   7 5315.85 770.484   3
   0  -7  -7 5688.44 844.784   1
   0   7  -7 5458.59 773.154   2
   0  -7  -7 5742.14 623.285   3
   0   7   7 6223.27 665.944   4
   0   7  -7 5476.02 732.540   3
   0   7   8 579.583 458.991   5
   0  -7  -8 330.514 283.216   6
   0  -7  -8 422.932 319.539   4
   0  -7  -8 8.08798 294.183   2
   0  -7  -8 179.485 205.703   3
   0   7  -8-141.363 443.750   2
   0  -7   8 185.232 428.593   3
   0   7   8 139.071 204.486   4
   0   7   9 993.620 496.390   5
   0  -7  -9 52.1516 230.357   4
   0  -7  -9 698.598 309.263   6
   0   7   9 376.530 228.190   4
   0  -7   9 762.556 443.727   3
   0  -7  -9 205.841 251.527   2
   0  -7  -9 149.889 213.838   3
   0   7  -9 944.115 509.604   2
   0  -7 -10-112.096 288.122   6
   0  -7 -10 307.436 231.901   4
   0   7  10 35.1490 403.697   5
   0   7  10-36.8239 190.880   4
   0  -7  10 27.3601 377.525   3
   0  -7 -10 13.6998 275.698   2
   0   7 -10 562.864 518.938   2
   0  -7 -10 303.390 227.421   3
   0  -7 -11 3152.45 581.822   6
   0   7  11 4549.22 843.341   5
   0  -7 -11 4615.03 681.139   2
   0   7  11 3708.18 521.753   4
   0   7 -11 3565.42 833.438   2
   0  -7  11 4436.31 764.064   3
   0  -7 -11 4788.84 537.590   3
   0   7  12 361.661 360.832   5
   0  -7 -12 321.592 351.207   6
   0   7 -12 989.111 714.416   2
   0  -7  12 541.264 366.805   3
   0   7  12 136.547 212.723   4
   0  -7 -12 451.541 369.169   2
   0   7  13 6260.55 991.772   5
   0  -7 -13 6232.61 919.753   6
   0  -7  13 6060.34 901.076   3
   0  -7 -13 6558.72 903.457   2
   0   7 -13 8802.86 1259.57   2
   0   7  14 185.332 396.411   5
   0  -7 -14 55.0864 392.842   6
   0  -7 -14-113.438 341.506   2
   0  -7  14-232.901 321.642   3
   0   7 -14 247.814 513.612   2
   0  -7 -15 1328.13 578.812   6
   0   7  15 357.523 394.126   5
   0   8   0 21258.6 1071.95   6
   0  -8   0 23740.2 1416.14   4
   0   8   0 22272.1 1679.93   7
   0  -8   0 21927.6 1406.26   5
   0  -8   0 21512.6 1372.28   3
   0   8   0 24845.0 1441.73   3
   0  -8   0 22774.3 909.976   2
   0   8   0 24315.2 1546.54   1
   0  -8  -1 283.509 253.723   5
   0   8  -1 741.933 245.949   6
   0   8   1 802.463 479.624   7
   0   8   1 533.483 192.765   6
   0   8  -1 565.091 581.848   7
   0  -8  -1 489.741 303.933   7
   0  -8   1 733.461 310.869   4
   0  -8  -1 794.104 152.319   2
   0  -8  -1 758.139 280.860   4
   0   8   1 197.095 300.813   1
   0   8  -1 225.462 318.337   1
   0  -8  -1 536.168 407.563   3
   0  -8   1 764.113 223.081   2
   0  -8   1 880.979 395.193   3
   0   8  -1 368.731 299.972   3
   0  -8  -2 65069.7 2552.55   4
   0   8  -2 58274.4 2163.46   6
   0   8   2 59819.4 2934.46   7
   0  -8   2 64132.4 2655.14   4
   0   8   2 58487.9 1867.98   6
   0  -8  -2 61127.0 1867.44   6
   0  -8  -2 64262.1 2679.67   5
   0  -8  -2 66237.3 3009.73   7
   0   8  -2 64171.8 3004.82   7
   0  -8  -2 61585.3 1680.68   2
   0   8  -2 64519.1 2225.20   2
   0  -8  -2 61838.3 2493.91   3
   0   8  -2 67440.6 2837.84   1
   0   8  -2 65445.2 2651.88   3
   0  -8   2 62121.0 2110.62   2
   0  -8   2 57882.6 2528.96   3
   0  -8  -2 61172.9 2577.31   1
   0   8  -3 6869.72 1060.67   7
   0   8   3 5849.55 945.290   7
   0  -8  -3 5875.78 847.299   7
   0  -8  -3 7509.37 837.710   5
   0  -8  -3 6125.99 476.036   6
   0   8  -3 182.499 196.526   6
   0   8  -3 6785.81 654.558   2
   0  -8  -3 6209.71 743.071   3
   0  -8   3 6008.95 802.017   3
   0  -8  -3 5909.79 324.943   2
   0  -8   3 5748.39 580.468   2
   0  -8  -3 6105.43 332.983   2
   0  -8  -3 5607.82 740.902   1
   0  -8  -3 5873.76 688.475   4
   0   8  -3 5924.61 746.350   3
   0   8  -4 66197.1 3258.19   7
   0  -8  -4 74456.3 3348.99   7
   0  -8  -4 75209.8 2978.28   5
   0   8   4 64988.7 3218.32   7
   0  -8  -4 67280.5 2730.20   4
   0  -8  -4 64373.5 2231.14   6
   0   8  -4 64765.4 2536.72   2
   0   8  -4 70935.4 2910.49   3
   0  -8  -4 63321.5 2567.69   3
   0  -8   4 66677.3 2484.44   2
   0  -8  -4 67894.1 2870.58   1
   0  -8   4 62093.5 2733.74   3
   0  -8  -4 68835.1 1925.40   2
   0   8   5 700.440 600.537   7
   0  -8  -5 623.259 279.407   6
   0  -8  -5 418.229 403.603   7
   0  -8   5 885.195 293.013   2
   0   8  -5 789.217 363.688   2
   0  -8  -5 859.368 363.501   4
   0  -8  -5 965.788 207.395   2
   0  -8  -5 513.830 412.870   1
   0   8  -5 1044.92 396.358   3
   0  -8   5 388.904 438.690   3
   0  -8  -5 997.446 416.674   3
   0  -8  -6 51390.6 2456.32   4
   0  -8  -6 53973.3 2092.87   6
   0  -8  -6 48045.0 2140.28   3
   0  -8  -6 51607.5 1798.96   2
   0  -8   6 51002.7 2448.42   3
   0  -8  -6 54039.7 2643.30   1
   0  -8   6 54574.8 2366.19   2
   0   8  -6 51991.2 2387.53   2
   0  -8  -7 855.998 328.792   6
   0  -8   7 385.206 225.768   2
   0  -8  -7 796.997 318.619   3
   0  -8   7-471.744 397.080   3
   0  -8  -7 314.543 208.940   2
   0   8  -7 867.527 460.422   2
   0  -8  -7 367.092 378.389   1
   0  -8  -7-22.2343 256.894   4
   0  -8  -8 32551.7 1634.98   6
   0   8   8 30755.7 1626.66   4
   0  -8  -8 29108.3 1855.18   4
   0   8   8 30585.8 2005.53   5
   0  -8  -8 28556.5 2047.42   1
   0  -8  -8 28856.0 1533.41   3
   0  -8   8 27267.1 1810.98   3
   0  -8  -8 32974.1 1490.60   2
   0   8  -8 29279.8 1898.26   2
   0   8   9 129.708 401.971   5
   0  -8  -9 332.286 268.181   6
   0  -8  -9 447.132 297.464   4
   0  -8   9 677.253 436.787   3
   0  -8  -9 898.969 540.576   1
   0  -8  -9 388.883 228.933   2
   0  -8  -9-164.364 242.305   3
   0   8  -9 453.247 447.263   2
   0   8   9 326.187 238.498   4
   0   8  10 17557.8 1556.98   5
   0  -8 -10 18036.8 1294.51   6
   0   8  10 19086.7 1234.44   4
   0  -8 -10 18431.3 1243.03   2
   0  -8  10 15793.4 1424.68   3
   0   8 -10 19925.1 1676.05   2
   0  -8 -10 18377.6 1160.07   3
   0   8  11-65.3826 333.159   5
   0  -8 -11 189.099 313.529   6
   0  -8  11 952.171 489.167   3
   0   8  11 205.759 242.607   4
   0   8 -11 223.408 452.614   2
   0  -8 -11 442.554 295.689   2
   0   8  12 13187.2 1391.72   5
   0  -8 -12 12142.5 1178.16   6
   0   8 -12 13127.7 1484.00   2
   0  -8  12 11600.9 1265.05   3
   0  -8 -12 13356.5 1166.68   2
   0   8  13 261.723 399.768   5
   0  -8 -13 268.020 349.914   6
   0   8 -13 607.440 540.034   2
   0  -8  13 360.866 423.495   3
   0   8  14 10688.4 1397.48   5
   0  -8  14 10100.3 1224.33   3
   0  -9   0 343.880 410.448   5
   0   9   0-48.4297 174.641   6
   0   9   0-349.722 598.833   7
   0  -9   0-114.875 428.855   3
   0  -9   0 129.081 224.224   4
   0   9   0 389.334 368.700   1
   0  -9   0 19.3911 156.381   2
   0   9   1 13353.8 1377.60   7
   0   9  -1 13451.2 1377.09   7
   0  -9  -1 13162.7 1090.55   4
   0   9  -1 13038.4 875.108   6
   0   9   1 14432.2 770.381   6
   0  -9  -1 15004.1 1211.89   5
   0  -9   1 13945.5 1154.04   4
   0  -9  -1 13905.9 1360.63   7
   0  -9   1 14638.8 1159.96   5
   0  -9   1 11922.5 1104.16   3
   0  -9  -1 11318.7 1071.51   3
   0   9   1 12802.2 1199.68   1
   0   9  -1 12123.4 1100.46   3
   0  -9  -1 12810.9 574.357   2
   0   9  -1 13952.8 1252.41   1
   0  -9   1 13254.3 743.341   2
   0   9   2 48471.8 2740.36   7
   0  -9  -2 54791.4 2519.40   5
   0   9  -2 46961.2 2721.32   7
   0  -9  -2 51211.2 2365.91   4
   0   9   2 50807.5 1669.33   6
   0  -9   2 54849.0 2525.30   4
   0   9  -2 50362.4 2026.80   6
   0  -9  -2 57776.3 2907.61   7
   0  -9   2 52259.9 2438.04   3
   0  -9  -2 51116.5 2350.29   3
   0   9  -2 51446.0 2425.90   3
   0  -9  -2 53675.1 1434.78   2
   0   9  -2 54838.5 2652.08   1
   0  -9   2 53563.6 1923.06   2
   0   9  -3 1552.45 705.323   7
   0   9   3 1315.46 643.078   7
   0  -9  -3 1965.61 276.463   6
   0  -9  -3 608.577 358.083   7
   0  -9   3 1797.65 360.792   2
   0   9  -3 1540.37 499.408   1
   0   9  -3 1938.55 398.309   2
   0  -9  -3 1947.38 510.570   4
   0  -9  -3 1318.78 133.737   2
   0  -9  -3 1194.22 128.163   2
   0  -9   3 1862.15 579.647   3
   0  -9  -3 1515.57 482.059   3
   0  -9  -3 1356.76 474.864   1
   0  -9  -4 22588.2 1485.47   4
   0   9  -4 21043.4 1819.74   7
   0  -9  -4 20997.7 1005.63   6
   0   9   4 19048.3 1728.97   7
   0   9  -4 19754.9 1220.31   6
   0  -9  -4 22701.8 753.837   2
   0  -9  -4 19549.0 1350.85   3
   0  -9  -4 20735.8 1491.86   1
   0  -9   4 21713.5 1250.86   2
   0  -9   4 21412.3 1534.00   3
   0   9  -4 20731.9 1294.76   2
   0   9  -5-174.528 549.026   7
   0   9  -5 125.845 202.345   6
   0   9   5-199.729 574.432   7
   0  -9  -5-188.987 224.861   6
   0   9  -5-382.142 338.278   2
   0  -9   5-2.44548 430.186   3
   0  -9  -5 136.316 291.682   4
   0  -9  -5-285.999 391.066   3
   0  -9  -5-135.662 333.899   1
   0  -9  -5-35.4896 121.520   2
   0  -9   5 55.1204 245.427   2
   0   9   6 449.704 634.849   7
   0  -9  -6-157.446 244.859   6
   0  -9  -6 393.743 181.178   2
   0  -9   6-23.6436 342.899   3
   0  -9   6 378.287 271.385   2
   0  -9  -6 240.976 283.399   3
   0  -9  -6 242.505 287.510   4
   0   9  -6 48.1333 348.241   2
   0  -9  -6-374.610 435.789   1
   0  -9  -7 4603.46 593.437   6
   0  -9  -7 5468.03 825.847   4
   0  -9  -7 5633.98 503.311   2
   0  -9   7 4895.18 821.755   3
   0  -9  -7 4025.93 783.734   1
   0   9  -7 4794.99 754.034   2
   0  -9  -7 4680.60 630.602   3
   0  -9  -8 14670.1 1075.08   6
   0  -9  -8 14170.0 1311.82   4
   0  -9  -8 12816.1 1372.96   1
   0  -9   8 13427.5 1303.74   3
   0  -9  -8 13356.9 1053.44   3
   0   9  -8 13691.4 1292.59   2
   0  -9  -8 14041.5 890.900   2
   0  -9  -9 3371.45 538.841   6
   0  -9   9 2557.46 668.518   3
   0   9  -9 2479.37 687.155   2
   0  -9  -9 2950.93 458.464   2
   0  -9  -9 2083.44 655.611   1
   0  -9  -9 3205.44 518.912   3
   0  -9 -10 6877.27 800.246   6
   0  -9  10 6462.73 958.755   3
   0  -9 -10 6916.75 736.591   3
   0  -9 -10 7726.83 763.297   2
   0   9 -10 5655.94 930.333   2
   0  -9 -10 6336.06 1041.10   1
   0  -9 -11 4342.75 681.139   6
   0   9 -11 4366.93 903.334   2
   0  -9 -11 3790.39 877.793   1
   0  -9  11 2834.52 717.751   3
   0   9 -12 409.793 577.464   2
   0  -9  12 786.180 462.448   3
   0  -9 -12 382.506 434.204   1
   0  -9  13 5226.16 951.265   3
   0   9 -13 6524.90 1077.27   2
   0  -9 -13 3934.76 994.607   1
   0  -9  14 1792.13 566.853   3
   0  10   0 20038.3 1755.15   7
   0  10   0 18630.2 1074.99   6
   0 -10   0 22156.9 1531.71   3
   0 -10   0 21848.1 895.588   2
   0  10   0 20801.1 1618.22   1
   0  10  -1-149.374 201.883   6
   0  10   1-83.5425 578.336   7
   0  10   1 279.642 194.452   6
   0  10  -1 321.669 573.056   7
   0 -10  -1 24.4080 407.038   3
   0 -10   1-251.058 366.831   3
   0  10   1 529.113 383.727   1
   0  10  -1 349.439 376.513   1
   0 -10  -1 74.1667 96.7435   2
   0 -10   1 103.780 169.672   2
   0  10   2 8083.86 1155.75   7
   0  10  -2 9264.70 1256.72   7
   0 -10   2 9650.97 1002.25   5
   0  10   2 8781.17 509.633   6
   0 -10  -2 7531.20 909.619   3
   0 -10  -2 8726.33 911.951   4
   0  10  -2 8517.44 1006.79   1
   0 -10   2 8859.44 655.192   2
   0 -10   2 7667.85 968.278   3
   0  10   3 15506.3 1610.26   7
   0 -10  -3 15545.4 1260.92   4
   0  10  -3 15484.0 1612.24   7
   0 -10   3 14280.1 1278.20   3
   0 -10  -3 13003.3 1177.65   3
   0 -10   3 14326.3 958.609   2
   0  10  -4 3694.02 904.249   7
   0 -10  -4 3339.33 344.074   6
   0  10  -4 2799.14 484.423   6
   0  10   4 3878.04 940.483   7
   0 -10   4 3291.18 511.919   2
   0 -10  -4 3090.30 594.895   4
   0 -10  -4 1925.65 544.648   3
   0  10  -4 3088.75 550.168   2
   0 -10  -4 2665.00 623.295   1
   0 -10   4 2388.04 568.556   3
   0 -10  -5 448.797 181.328   6
   0  10  -5 786.434 649.319   7
   0  10   5 1572.42 624.945   7
   0  10  -5 584.662 305.633   6
   0 -10  -5 663.745 114.449   2
   0  10  -5 1126.70 419.943   2
   0 -10  -5 754.773 402.241   1
   0 -10  -5 363.822 326.034   3
   0 -10   5 473.803 263.174   2
   0 -10  -5 770.128 108.262   2
   0 -10   5 333.326 370.283   3
   0 -10  -5 4.74890 265.604   4
   0  10  -6 4041.40 1008.97   7
   0  10   6 5529.55 1132.73   7
   0 -10  -6 4388.27 531.029   6
   0  10  -6 4597.89 644.985   6
   0  10  -6 4975.78 747.774   2
   0 -10  -6 4954.58 355.227   2
   0 -10  -6 5646.83 869.102   1
   0 -10  -6 3420.16 603.044   3
   0 -10   6 4679.41 801.380   3
   0 -10  -6 5319.39 789.703   4
   0 -10   6 4589.22 654.688   2
   0 -10  -7 4944.66 606.862   6
   0 -10  -7 6449.65 484.577   2
   0 -10  -7 6642.30 809.065   3
   0  10  -7 5452.91 815.812   2
   0 -10  -7 6067.47 924.443   1
   0 -10  -7 5257.87 841.350   4
   0 -10   7 7095.18 1006.93   3
   0 -10  -8 3222.89 515.875   6
   0 -10  -8 3315.54 392.397   2
   0 -10   8 2709.17 715.892   3
   0 -10  -8 3506.88 566.084   3
   0 -10  -8 3412.51 753.670   1
   0 -10  -8 2100.37 561.994   4
   0  10  -8 3592.93 735.861   2
   0 -10  -9 8977.14 887.957   6
   0 -10   9 9173.62 1157.58   3
   0 -10  -9 9306.51 1173.41   1
   0  10  -9 8035.62 1094.55   2
   0 -10  -9 9025.42 904.136   3
   0 -10 -10 2656.65 496.750   3
   0 -10 -10 1902.46 643.219   1
   0 -10  10 3144.98 752.872   3
   0  10 -10 2968.06 729.833   2
   0  10 -11 3616.50 836.340   2
   0 -10  11 4208.16 853.622   3
   0 -10 -11 2217.20 655.582   1
   0  10 -12 1135.78 644.267   2
   0 -10 -12 288.919 406.385   1
   0 -10  12 1273.73 611.020   3
   0 -10  13 392.565 405.177   3
   0 -10 -13-287.697 369.279   1
   0  11   0 520.729 220.509   6
   0  11   0-183.685 620.850   7
   0 -11   0-139.629 468.283   3
   0 -11   0-142.200 156.072   2
   0  11  -1 982.039 713.927   7
   0  11   1 959.252 229.330   6
   0  11   1 1248.26 710.600   7
   0  11  -1 441.850 258.105   6
   0 -11   1 900.970 236.570   2
   0 -11  -1 796.294 120.240   2
   0 -11   1 121.061 476.036   3
   0 -11  -1-53.5163 416.797   3
   0  11   2 44856.7 2850.27   7
   0  11  -2 43559.9 2799.78   7
   0 -11   2 45819.1 2485.42   3
   0 -11  -2 41850.4 2312.92   3
   0 -11   2 45408.9 1779.03   2
   0  11  -3 10852.9 929.694   6
   0  11  -3 10511.5 1358.55   7
   0  11   3 10203.2 1395.87   7
   0 -11   3 11202.7 853.461   2
   0 -11   3 10557.8 1175.56   3
   0 -11  -3 9970.89 1089.24   3
   0  11  -4 34121.4 1823.73   6
   0  11  -4 38317.3 2685.91   7
   0  11   4 38431.8 2680.27   7
   0 -11  -4 34571.6 2027.18   3
   0 -11   4 33385.0 2139.86   3
   0 -11   4 36445.9 1766.60   2
   0  11   5-55.8191 661.352   7
   0 -11  -5 2368.38 291.826   6
   0  11  -5 1620.60 422.496   6
   0  11  -5 2769.14 957.924   7
   0  11  -5 2133.24 470.409   2
   0 -11   5 1721.04 645.887   3
   0 -11  -5 1439.86 480.634   3
   0 -11  -5 1878.14 547.081   1
   0 -11   5 1996.85 452.543   2
   0  11  -6 106.118 693.047   7
   0 -11  -6 404.179 172.464   6
   0  11   6 86.6646 590.192   7
   0 -11  -6-191.028 335.317   3
   0 -11  -6-331.993 382.676   1
   0 -11   6 266.208 461.458   3
   0 -11   6-165.240 219.404   2
   0  11  -6 467.777 359.545   2
   0  11  -7 5360.66 1193.73   7
   0 -11  -7 5240.27 884.552   1
   0 -11  -7 5383.32 767.529   3
   0  11  -7 5837.95 876.827   2
   0 -11   7 5514.96 960.115   3
   0 -11  -8 23217.6 1900.24   1
   0 -11   8 21372.0 1804.74   3
   0  11  -8 22962.4 1780.49   2
   0 -11  -8 21948.9 1530.45   3
   0 -11  -9 4.32107 289.569   3
   0 -11   9 487.596 554.614   3
   0 -11  -9-373.112 385.670   1
   0  11  -9 576.175 429.591   2
   0  11 -10 14882.4 1560.90   2
   0 -11  10 11810.3 1421.25   3
   0 -11 -10 15776.9 1660.88   1
   0 -11 -11-168.064 349.664   1
   0  11 -11-377.664 434.587   2
   0 -11  11 802.372 587.524   3
   0 -11  12 676.350 556.395   3
   0  11 -12 5.63593 523.799   2
   0 -11 -12-431.330 421.847   1
   0 -11 -13 933.159 631.795   1
   0  12   0 11184.6 777.477   6
   0  12   0 11538.1 1513.64   7
   0 -12   0 13226.2 1306.80   3
   0  12   1 782.278 712.966   7
   0  12  -1-155.278 152.117   6
   0  12  -1 248.069 643.870   7
   0  12   1-89.8649 108.939   6
   0 -12   1-242.267 452.368   3
   0 -12  -1 587.850 521.192   3
   0  12  -2 2258.66 847.752   7
   0  12   2 3212.99 909.899   7
   0 -12   2 2790.61 696.917   3
   0 -12  -2 1593.00 568.690   3
   0  12  -3-122.906 714.381   7
   0  12  -3 180.384 241.694   6
   0  12   3 495.489 662.149   7
   0 -12  -3 714.035 501.735   3
   0 -12   3-50.3693 508.157   3
   0  12   4 152.350 599.658   7
   0  12  -4 893.699 314.869   6
   0  12  -4 635.679 672.994   7
   0 -12   4 1217.66 557.427   3
   0 -12  -4 459.089 388.858   3
   0  12  -5-97.9880 101.750   6
   0  12   5-449.826 737.270   7
   0 -12  -5 660.730 414.650   3
   0 -12   5 133.302 472.102   3
   0  12  -6 2927.64 1028.95   7
   0  12   6 2813.34 936.608   7
   0 -12  -6 2624.12 589.741   3
   0 -12  -6 3233.65 688.019   1
   0  12  -6 2755.65 567.861   2
   0 -12   6 2780.36 698.005   3
   0  12  -7 964.668 487.552   2
   0 -12   7 125.948 445.251   3
   0 -12  -7 212.754 399.132   1
   0 -12  -7-275.160 388.155   3
   0  12  -8 1120.11 673.776   7
   0 -12   8 1100.71 603.323   3
   0 -12  -8 1243.80 465.974   3
   0 -12  -8 785.306 437.654   1
   0  12  -8 194.769 351.550   2
   0  12  -9 3042.32 975.901   7
   0 -12  -9 1705.26 650.422   1
   0 -12   9 2252.12 733.973   3
   0  12  -9 2162.29 654.484   2
   0 -12 -10 438.716 455.117   1
   0 -12  10 1038.07 524.227   3
   0  12 -10 569.241 449.241   2
   0 -12 -11 186.253 273.460   1
   0  12 -11 487.149 496.854   2
   0  13   0-348.614 607.762   7
   0 -13   0 156.389 430.064   3
   0  13  -1 2964.82 920.355   7
   0  13   1 3463.80 1014.76   7
   0 -13   1 3223.91 753.418   3
   0 -13  -1 2367.85 677.079   3
   0  13  -2 14549.5 1758.25   7
   0  13   2 12118.9 1592.34   7
   0 -13  -2 15776.3 1465.52   3
   0 -13   2 12161.4 1366.26   3
   0  13  -3-912.580 807.277   7
   0  13   3-929.033 708.407   7
   0 -13   3 324.263 430.215   3
   0 -13  -3 57.5619 397.718   3
   0  13   4 13611.5 1734.25   7
   0  13  -4 12424.6 1657.51   7
   0 -13  -4 11787.5 1276.19   3
   0 -13   4 11834.3 1349.37   3
   0  13   5-718.188 757.328   7
   0  13  -5 402.523 651.956   7
   0 -13   5 997.564 602.249   3
   0 -13  -5-399.850 426.627   3
   0  13  -6 1274.66 809.062   7
   0  13   6 2056.17 887.255   7
   0 -13  -6 1483.06 550.637   3
   0 -13   6 832.347 537.844   3
   0  13  -7 314.204 644.049   7
   0 -13  -7 879.275 420.527   3
   0 -13   7 2482.75 795.871   3
   0 -13  -7 1500.23 559.724   1
   0  13  -8 7606.19 1516.54   7
   0 -13  -8 7309.90 974.737   3
   0  13  -8 6268.33 973.390   2
   0 -13  -8 5295.63 948.456   1
   0 -13   8 4433.74 980.605   3
   0 -13  -9 750.816 427.491   1
   0  13  -9 54.9792 308.698   2
   0  13 -10 3610.84 815.186   2
   0 -13 -10 2056.60 652.168   1
   0  13 -11-166.722 395.350   2
   0  14   0 39386.6 3033.04   7
   0 -14   0 39083.0 2560.60   3
   0  14   1-595.293 685.921   7
   0  14  -1-599.055 705.258   7
   0 -14   1 1182.53 600.173   3
   0 -14  -1 143.339 475.070   3
   0  14  -2 2784.47 935.043   7
   0  14   2 813.997 558.644   7
   0 -14  -2 1411.56 618.209   3
   0 -14   2 2636.42 757.430   3
   0  14   3 1662.39 813.260   7
   0  14  -3 847.680 684.167   7
   0 -14  -3 619.062 496.373   3
   0 -14   3 2039.64 690.289   3
   0  14   4 2031.07 842.192   7
   0  14  -4 96.2789 634.877   7
   0 -14   4 1449.52 677.516   3
   0 -14  -4 1762.02 556.420   3
   0  14  -5 954.082 868.407   7
   0  14   5 606.628 671.096   7
   0 -14  -5 145.164 400.598   3
   0 -14   5 91.3998 486.872   3
   0  14  -6 28973.1 2740.32   7
   0  14   6 25399.2 2572.84   7
   0 -14  -6 27585.1 2040.06   3
   0 -14   6 29819.1 2336.35   3
   0 -14  -7 39.1237 363.435   3
   0 -14  -8 284.250 284.377   1
   0  15   0-145.076 699.213   7
   0 -15   0 1308.33 577.741   3
   0  15  -1-639.405 541.931   7
   0  15   1 1418.18 955.718   7
   0 -15   1 129.506 447.009   3
   0 -15  -1 735.717 376.647   3
   0  15   2-1182.41 852.356   7
   0  15  -2-562.326 845.480   7
   0 -15  -2-462.720 476.744   3
   0 -15   2-400.491 520.803   3
   0  15   3 1481.41 825.849   7
   0  15  -3 719.103 693.202   7
   0 -15  -3 276.398 366.619   3
   0 -15  -4 1201.16 622.450   3
   0 -15  -5 1136.65 559.487   3
   0 -15  -6-57.7810 343.688   3
   0 -15  -7 1240.39 542.747   3
  -1   0  15 42426.6 2606.67   4
   1   0 -15 41867.3 2735.91   2
  -1   0  14-11.7265 295.321   4
  -1   0  14 319.863 306.295   5
   1   0 -14-594.961 563.163   2
  -1   0  13 4374.96 731.133   4
  -1   0  13 4337.31 631.065   5
   1   0 -13 3733.18 771.797   2
  -1   0  12-262.274 272.883   4
  -1   0  12-108.377 258.936   5
   1   0 -12 348.174 418.034   2
   1   0 -12-327.403 238.964   3
  -1   0  11 995.895 421.035   4
  -1   0  11 816.457 322.374   5
   1   0 -11 566.794 236.402   3
   1   0 -11 859.613 431.745   2
  -1   0  10 409.783 271.852   5
  -1   0  10 60.2682 305.996   4
   1   0 -10 114.973 212.321   3
   1   0 -10 64.0087 459.871   2
  -1   0   9 187413. 5608.64   4
  -1   0   9 184630. 5218.47   5
   1   0  -9 180117. 5252.04   3
   1   0  -9 187924. 5796.62   2
  -1   0   9 194295. 5841.84   2
  -1   0   8 145.097 267.709   5
  -1   0   8 263.045 297.509   4
  -1   0   8-44.0651 304.596   2
   1   0  -8 330.444 395.833   2
   1   0  -8 96.4266 223.514   3
  -1   0   7 19725.7 1154.50   4
  -1   0   7 19535.0 955.272   5
   1   0  -7 18953.6 1208.10   2
   1   0  -7 19350.2 1031.75   3
  -1   0   6-111.250 190.229   5
  -1   0   6 44.2427 278.539   4
   1   0  -6-108.992 209.462   3
  -1   0   6 153.534 189.355   2
   1   0  -6-79.5397 382.179   2
   1   0  -5 16343.1 749.125   5
  -1   0   5 17938.5 759.762   5
  -1   0   5 16384.5 948.058   4
   1   0  -5 18681.7 1047.40   2
   1   0  -5 17019.1 889.747   3
  -1   0   5 16455.5 953.578   2
   1   0  -4-25.0969 139.075   5
  -1   0   4 156.194 180.364   5
  -1   0   4 848.919 395.243   4
   1   0  -4 424.011 370.043   2
  -1   0   4 236.663 194.750   2
   1   0  -4-14.6847 230.423   3
   1   0  -3 372319. 9224.15   5
  -1   0   3 394553. 9620.15   4
  -1   0   3 403998. 9235.40   5
   1   0  -3 405261. 9603.82   2
   1   0  -3 388639. 9577.27   3
  -1   0   3 395605. 9588.51   2
  -1   0   2-123.430 285.375   4
   1   0  -2 186.714 282.494   6
   1   0  -2-361.490 269.037   3
  -1   0   2 167.433 218.500   2
   1   0  -2 230.095 262.516   2
   1   0   3 374944. 8947.55   4
  -1   0  -3 406467. 9440.40   2
   1   0   4-18.3352 360.118   5
  -1   0  -4 25.8084 104.720   3
  -1   0  -4 183.977 426.690   2
   1   0   4 76.6171 98.0081   3
   1   0   5 28739.6 1356.99   5
   1   0   5 28356.9 875.854   3
  -1   0  -5 27154.1 1314.24   2
  -1   0  -5 27551.5 866.322   3
   1   0   6 118.513 355.003   5
  -1   0  -6 117.047 119.906   3
  -1   0  -6 350.997 416.645   2
   1   0   6-194.780 126.125   3
   1   0   7 31355.2 1552.69   5
  -1   0  -7 32174.5 1070.72   3
  -1   0  -7 31995.4 1614.52   2
   1   0   8 119.104 164.542   4
   1   0   8-610.989 417.098   5
   1   0   8-210.061 267.465   2
  -1   0  -8 12.0340 136.631   3
  -1   0  -8 580.015 483.238   2
   1   0   9 232987. 6101.11   4
   1   0   9 218885. 6574.29   5
   1   0   9 239897. 6938.19   2
  -1   0  -9 229671. 5767.56   3
  -1   0  -9 217142. 6748.91   2
   1   0  10-341.769 364.155   5
   1   0  10 227.440 242.659   4
  -1   0 -10-121.389 512.922   2
  -1   0 -10 235.613 165.318   3
   1   0  11 700.115 371.750   5
   1   0  11 649.633 244.364   4
  -1   0 -11 895.473 505.676   2
  -1   0 -11 653.467 184.999   3
   1   0  12-195.963 228.661   4
   1   0  12 302.042 366.195   5
  -1   0 -12-311.346 485.795   2
  -1   0 -12 0.91428 120.670   3
   1   0  13 3344.07 685.926   5
   1   0  13 4412.30 600.137   4
  -1   0 -13 3845.50 829.855   2
   1   0  14-137.862 344.475   5
  -1   0 -14 353.579 530.809   2
   1   0  15 26503.9 1928.56   5
  -1   0 -15 28362.2 2213.05   2
   1   0  16 29.3497 348.889   5
   1  -1 -16 7893.34 1219.39   2
  -1  -1  15 267.903 398.060   4
  -1   1  15 435.603 387.116   4
   1  -1 -15 205.867 460.719   2
   1   1 -15 1698.82 767.482   2
  -1  -1  14 7865.46 1018.65   4
  -1  -1  14 7528.91 819.705   5
  -1   1  14 7589.52 865.839   5
  -1   1  14 6241.10 982.051   4
   1   1 -14 6969.21 1109.87   2
   1  -1 -14 6803.10 1061.40   2
  -1  -1  13 10178.9 1095.45   4
  -1  -1  13 10725.5 925.791   5
  -1   1  13 10083.4 961.414   5
  -1   1  13 8742.05 1073.68   4
   1   1 -13 11201.9 1284.38   2
   1  -1 -13 10766.0 1235.82   2
  -1   1  12 1207.97 477.919   4
  -1  -1  12 385.179 372.567   4
  -1  -1  12 408.424 240.486   5
  -1   1  12 345.658 288.808   5
   1   1 -12 797.523 469.246   2
   1  -1 -12 719.034 273.135   3
   1  -1 -12 288.511 417.003   2
   1   1 -12 294.280 255.468   3
  -1  -1  11 11700.2 1063.84   4
  -1   1  11 10552.2 1079.51   4
  -1  -1  11 11064.9 859.521   5
  -1   1  11 10655.3 912.991   5
   1  -1 -11 10495.1 844.590   3
   1   1 -11 10635.0 1134.65   2
   1  -1 -11 10234.7 1129.35   2
   1   1 -11 10674.9 882.877   3
  -1   1  10 12046.2 1069.61   4
  -1  -1  10 10877.3 806.354   5
  -1   1  10 9591.41 830.978   5
  -1  -1  10 9305.54 919.929   4
   1   1 -10 9785.15 1057.69   2
   1  -1 -10 9783.25 789.723   3
   1  -1 -10 10162.9 1061.54   2
   1   1 -10 10431.6 846.424   3
  -1   1  10 10705.6 1024.09   2
  -1   1   9 6289.40 651.334   5
  -1  -1   9 6307.15 587.464   5
  -1   1   9 6018.36 741.765   4
  -1  -1   9 5985.08 702.622   4
   1   1  -9 5984.22 838.193   2
   1  -1  -9 5633.39 770.456   2
   1   1  -9 5429.45 596.353   3
  -1   1   9 6814.83 779.858   2
   1  -1  -9 6262.00 613.734   3
  -1  -1   9 7118.13 818.187   2
  -1  -1   8 15603.9 1066.41   4
   1  -1  -8 14546.6 931.843   5
  -1   1   8 14575.9 1084.61   4
  -1   1   8 14691.9 929.656   5
  -1  -1   8 14437.6 842.220   5
   1   1  -8 15447.4 1193.24   2
   1  -1  -8 14338.1 903.661   3
   1  -1  -8 14095.5 1102.36   2
  -1   1   8 15777.5 1144.06   2
  -1  -1   8 15265.3 1155.84   2
   1   1  -8 14814.3 960.830   3
  -1  -1   7 26459.7 1090.17   5
  -1   1   7 25874.0 1190.44   5
  -1   1   7 27150.1 1404.60   4
   1  -1  -7 23524.3 1164.77   5
   1  -1  -7 27648.0 1253.40   3
   1   1  -7 26591.2 1272.91   3
   1  -1  -7 23862.0 1342.83   2
   1   1  -7 25267.9 1451.59   2
  -1   1   6 526.902 248.783   5
   1  -1  -6 982.208 247.701   5
  -1   1   6 1665.54 433.787   4
  -1  -1   6 702.626 214.602   5
   1   1  -6 349.060 249.807   3
  -1   1   6 171.968 250.303   2
   1   1  -6 874.054 460.054   2
   1  -1  -6 978.517 270.916   3
  -1  -1   6 857.106 334.532   3
   1  -1  -6 1211.81 424.687   2
   1  -1  -5 65835.6 2112.51   5
  -1  -1   5 69644.1 1967.39   5
  -1   1   5 71290.1 2142.42   5
  -1   1   5 72576.6 2456.82   4
  -1  -1   5 74075.9 2344.67   3
   1   1  -5 71438.9 2453.60   2
  -1   1   5 68719.3 2320.88   2
   1  -1  -5 69504.5 2276.95   3
   1   1  -5 68819.7 2276.01   3
   1  -1  -5 71197.0 2361.29   2
   1  -1  -4 6571.16 450.967   5
  -1  -1   4 6486.59 350.065   5
  -1   1   4 7361.22 687.951   4
   1  -1  -4 6956.08 591.678   4
  -1   1   4 7191.23 482.052   5
   1   1  -4 6547.14 537.320   3
   1   1  -4 7103.03 686.339   2
  -1   1   4 6354.93 525.871   2
  -1  -1   4 6682.69 577.489   3
   1  -1  -4 6139.02 568.341   2
  -1   1   3 21218.3 1096.21   4
  -1   1   3 20227.4 798.449   5
   1  -1  -3 20779.7 972.691   6
   1  -1  -3 19854.7 777.954   5
   1  -1  -3 20996.2 985.927   4
  -1  -1   3 21176.3 951.865   3
   1  -1  -3 20593.1 892.713   2
   1   1  -3 22410.8 1034.43   2
   1   1  -3 20414.2 919.406   3
  -1   1   3 19903.6 866.784   2
   1  -1  -2 9365.72 470.487   5
   1  -1  -2 10002.2 626.173   6
  -1   1   2 10547.6 742.432   4
   1  -1  -2 8458.13 617.542   4
  -1  -1   2 10137.2 599.041   3
  -1   1   2 9229.42 507.999   2
   1  -1  -2 9894.73 526.917   2
   1   1  -2 9885.19 596.182   2
   1  -1  -1 4456.06 442.945   6
   1  -1  -1 4186.95 295.492   7
   1   1  -1 4616.11 332.325   6
  -1  -1   1 4206.91 365.671   3
  -1   1   1 4577.47 511.490   4
   1   1   0 325.132 225.453   1
   1  -1   1 3915.23 378.672   6
   1   1   1 4042.66 268.290   6
   1   1   1 4142.82 389.482   7
   1   1   1 4552.51 363.709   5
  -1  -1  -1 4158.83 283.444   6
  -1  -1  -1 4313.48 371.290   7
  -1   1  -1 4631.41 342.342   4
   1  -1   1 4215.11 321.854   4
   1   1   1 3835.97 246.686   3
  -1  -1  -1 4064.60 254.112   3
   1  -1   2 7556.36 413.226   4
   1   1   2 7954.49 554.333   5
  -1   1  -2 8217.84 561.120   2
   1  -1   2 7655.49 415.600   3
   1   1   3 21965.9 1004.59   5
  -1   1  -3 21523.9 1009.92   2
   1  -1   3 20245.7 755.123   3
  -1  -1  -3 22127.2 1003.91   2
   1   1   4 4343.62 532.192   5
   1  -1   4 4315.19 331.521   3
  -1  -1  -4 4890.92 574.364   2
  -1   1  -4 4900.22 626.971   2
  -1   1  -4 4792.21 355.860   3
   1   1   5 40805.1 1233.31   4
   1   1   5 44014.2 1731.68   5
  -1   1  -5 43062.9 1749.37   2
   1   1   5 44017.2 1713.86   2
  -1   1  -5 42915.9 1357.00   3
   1  -1   5 42194.8 1344.08   3
  -1  -1  -5 43508.6 1729.11   2
   1   1   6 549.617 346.228   5
   1   1   6 659.625 182.492   4
  -1   1  -6 152.065 388.206   2
  -1   1  -6 333.041 170.777   3
  -1  -1  -6-31.0598 377.818   2
   1  -1   6 447.509 180.599   3
   1   1   7 14257.5 1001.07   5
   1   1   7 16261.7 757.590   4
   1  -1   7 15711.9 1055.81   5
   1  -1   7 14296.1 722.601   3
  -1   1  -7 14468.5 722.009   3
  -1  -1  -7 14573.9 524.835   3
  -1  -1  -7 15163.4 1060.79   2
  -1   1  -7 12218.0 992.599   2
   1   1   8 14943.5 1090.91   5
   1   1   8 14213.5 792.525   4
   1  -1   8 14662.8 1081.39   5
  -1  -1  -8 14376.3 562.702   3
  -1   1  -8 13292.8 1106.95   2
   1  -1   8 14267.6 756.802   3
  -1   1  -8 14327.1 756.625   3
  -1  -1  -8 13917.4 1111.17   2
   1   1   8 15021.9 1139.53   2
   1   1   9 3105.06 393.008   4
   1  -1   9 3704.14 601.512   5
   1   1   9 2600.98 538.670   5
  -1  -1  -9 3719.87 274.625   3
  -1  -1  -9 3395.62 630.970   2
  -1   1  -9 3512.63 671.202   2
   1  -1   9 3738.45 392.928   3
   1  -1   9 3522.57 620.707   2
  -1   1  -9 3185.59 364.682   3
   1   1   9 3799.55 591.272   2
   1   1  10 10221.1 962.281   5
   1  -1  10 9729.98 946.365   5
   1   1  10 11233.2 808.293   4
  -1   1 -10 9919.21 1074.71   2
  -1  -1 -10 10425.2 498.176   3
  -1   1 -10 10514.0 679.490   3
  -1  -1 -10 9861.67 1060.92   2
   1  -1  11 7292.99 882.293   5
   1  -1  11 6691.47 668.526   4
   1   1  11 7152.67 869.019   5
   1   1  11 8340.60 740.813   4
  -1  -1 -11 6585.40 940.776   2
  -1  -1 -11 7434.80 410.989   3
  -1   1 -11 7816.94 587.243   3
  -1   1 -11 6819.59 969.880   2
   1   1  12-189.731 345.855   5
   1  -1  12 571.318 272.729   4
   1  -1  12-80.7253 357.321   5
  -1   1 -12 727.916 512.447   2
  -1  -1 -12 131.889 488.832   2
   1   1  12 339.613 239.459   4
  -1   1 -12 351.753 184.248   3
   1  -1  13 19580.3 1285.36   4
   1   1  13 18465.7 1191.70   4
   1  -1  13 15944.1 1347.80   5
   1   1  13 16969.7 1434.36   5
  -1   1 -13 14696.5 1489.78   2
  -1  -1 -13 15861.8 1514.03   2
   1  -1  14 6224.97 916.639   5
   1  -1  14 6729.58 793.694   4
   1   1  14 5816.64 894.592   5
  -1  -1 -14 7368.39 1081.01   2
  -1   1 -14 6810.98 1070.46   2
   1  -1  15 279.100 359.796   5
   1   1  15 233.476 336.183   5
  -1   1 -15 372.657 505.069   2
  -1  -1 -15 96.4814 439.653   2
   1  -1  16 4819.45 859.958   5
   1   1  16 6342.21 966.488   5
   1  -2 -16 2505.94 733.005   2
  -1  -2  15 7513.13 1028.64   4
  -1   2  15 8211.62 965.584   5
   1   2 -15 7405.35 1165.27   2
   1  -2 -15 7879.90 1149.77   2
  -1  -2  14 1509.72 506.696   4
  -1   2  14 1646.99 498.116   5
   1  -2 -14 1847.67 623.467   2
  -1   2  14 1795.66 541.143   4
   1   2 -14 1765.90 640.009   2
  -1  -2  13 243.388 377.700   4
  -1  -2  13 532.876 277.233   5
  -1   2  13-235.808 314.900   5
   1   2 -13-69.7779 465.514   2
  -1   2  13-25.4425 316.856   4
   1  -2 -13 484.721 498.373   2
  -1   2  12 12031.9 1075.85   5
  -1   2  12 12083.3 1246.49   4
  -1  -2  12 13277.4 967.103   5
  -1  -2  12 13378.1 1213.32   4
   1  -2 -12 12577.3 925.190   3
   1   2 -12 12576.5 1340.69   2
   1  -2 -12 10756.4 1155.43   2
   1   2 -12 11325.8 988.151   3
  -1  -2  11 6691.67 642.354   5
  -1   2  11 6193.70 734.655   5
  -1  -2  11 6393.91 807.356   4
  -1   2  11 7573.21 943.254   4
   1   2 -11 6919.51 749.112   3
   1  -2 -11 6769.76 680.136   3
   1  -2 -11 5963.19 839.783   2
   1   2 -11 8671.07 1088.19   2
   1  -2 -10 3060.08 521.464   5
  -1   2  10 2738.64 498.842   5
  -1  -2  10 2600.19 405.464   5
  -1  -2  10 3040.86 592.243   4
   1   2 -10 2030.14 453.710   3
   1  -2 -10 2051.34 565.923   2
   1   2 -10 2536.12 669.304   2
  -1   2  10 2143.12 574.020   4
   1  -2 -10 3227.31 477.220   3
  -1   2  10 3400.89 606.951   2
  -1  -2   9 59001.7 2091.34   5
  -1   2   9 58289.8 2639.68   4
  -1   2   9 60895.7 2357.10   5
   1  -2  -9 56604.1 2506.21   2
   1  -2  -9 59395.1 2228.38   3
  -1  -2   9 62789.1 2721.67   2
   1   2  -9 60304.1 2692.47   2
  -1  -2   9 59285.5 2422.16   3
   1   2  -9 59440.2 2329.47   3
  -1   2   9 63270.8 2613.52   2
  -1   2   8 4265.17 541.698   5
  -1  -2   8 4521.37 451.501   5
   1   2  -8 4293.13 537.434   3
   1  -2  -8 4261.11 609.957   2
  -1  -2   8 4108.46 579.181   3
   1  -2  -8 4554.06 515.629   3
   1   2  -8 4807.86 726.195   2
  -1   2   8 6011.39 687.835   2
  -1  -2   8 4771.28 658.050   2
  -1   2   8 4558.55 694.912   4
   1  -2  -7 12181.4 826.540   5
  -1   2   7 11384.7 982.664   4
  -1   2   7 13382.9 866.291   5
  -1  -2   7 12808.8 709.323   5
   1   2  -7 12953.8 879.704   3
   1  -2  -7 13376.3 960.950   2
  -1  -2   7 12983.8 920.744   3
   1   2  -7 12437.9 1044.26   2
   1  -2  -7 14386.6 879.231   3
   1  -2  -6 15379.1 949.521   4
  -1   2   6 15402.4 1078.91   4
  -1  -2   6 15428.5 724.769   5
  -1   2   6 15349.2 887.799   5
   1  -2  -6 14392.6 863.910   5
   1  -2  -6 15777.2 973.785   2
  -1  -2   6 16655.4 984.476   3
  -1   2   6 16032.2 946.288   2
   1   2  -6 16039.0 945.244   3
   1   2  -6 15882.2 1098.49   2
   1  -2  -5 27394.9 1191.85   5
  -1   2   5 28016.4 1222.22   5
  -1   2   5 29534.6 1510.11   4
   1  -2  -5 30165.2 1361.84   4
  -1  -2   5 30931.2 1358.97   3
   1  -2  -5 30551.6 1297.09   2
   1   2  -5 29351.4 1452.73   2
   1   2  -5 28689.0 1288.03   3
  -1   2   5 28323.9 1240.14   2
   1  -2  -4 3417.10 473.265   4
  -1   2   4 3637.17 430.547   5
   1  -2  -4 3303.19 366.648   5
   1  -2  -4 4327.69 539.309   6
   1   2  -4 3548.69 432.286   3
  -1   2   4 3424.88 573.197   4
   1  -2  -4 3973.79 446.895   2
   1   2  -4 3628.58 551.913   2
  -1  -2   4 4481.51 535.417   3
  -1   2   4 3264.34 379.241   2
   1  -2  -3 273880. 6892.74   6
  -1   2   3 261410. 7133.15   4
   1  -2  -3 276190. 7056.22   7
   1  -2  -3 268628. 6775.51   5
   1  -2  -3 250872. 7059.77   4
  -1   2   3 272181. 6686.43   2
   1   2  -3 266842. 6882.77   3
   1   2  -3 276829. 6968.84   2
  -1  -2   3 280724. 6934.25   3
   1  -2  -3 275004. 6686.96   2
   1  -2  -2 485.776 285.172   7
   1  -2  -2-190.067 318.823   6
  -1   2   2 79.9748 228.561   6
   1  -2  -2 708.643 391.597   4
   1   2  -2 416.764 289.963   2
  -1  -2   2 96.5685 230.598   2
  -1  -2   2 452.331 337.542   3
   1  -2  -2 402.315 196.142   2
  -1   2   2 398.685 179.620   2
  -1   2   2 509.138 483.848   4
  -1   2   1 11781.0 676.242   6
   1  -2  -1 13110.4 755.259   6
  -1  -2   1 11453.3 475.111   5
   1  -2  -1 11259.0 610.902   7
   1   2  -1 11942.5 488.438   5
  -1   2   1 12180.5 746.131   4
  -1   2   1 11918.2 639.911   7
  -1  -2   1 12853.3 685.037   3
  -1  -2   1 11826.9 637.760   2
   1  -2   0-106.175 285.540   6
  -1  -2   0 150.132 274.566   7
  -1  -2   0 185.899 176.484   5
  -1   2   0-34.1994 239.962   6
   1   2   0-66.5344 201.781   5
  -1  -2   0 88.1798 107.441   6
  -1   2   0-240.654 252.764   7
   1   2   0 318.230 333.238   7
   1   2   0 138.200 135.132   6
  -1  -2   0 505.465 248.684   3
  -1   2   0-298.873 335.594   4
   1   2   0-119.296 287.124   1
   1   2   0 304.733 206.664   3
  -1  -2  -1 12075.6 618.449   5
   1   2   1 13794.2 801.825   7
   1   2   1 13031.6 652.311   5
   1  -2   1 11973.6 619.252   4
  -1   2  -1 13312.0 682.161   4
  -1  -2  -1 11664.2 726.882   7
  -1   2  -1 12373.0 657.104   6
   1  -2   1 13616.3 692.489   6
  -1  -2  -1 12930.6 564.409   3
  -1   2  -1 13320.1 579.495   2
   1   2   1 12417.4 549.921   3
   1   2   2-142.421 441.883   7
   1   2   2 195.163 288.925   5
  -1  -2  -2 181.118 260.800   7
  -1  -2  -2 374.146 161.096   3
  -1   2  -2 458.740 289.927   2
   1   2   2 306.583 138.559   3
   1  -2   2-36.7097 212.494   2
   1  -2   2 41.7278 246.671   3
   1  -2   2 296.981 187.593   4
   1  -2   3 267837. 6803.37   4
   1   2   3 291145. 7017.24   5
  -1  -2  -3 251024. 7204.03   7
   1  -2   3 264914. 6910.49   2
   1  -2   3 273723. 6777.11   3
  -1   2  -3 278370. 6951.09   2
  -1  -2  -3 276725. 6449.98   3
  -1   2  -3 267273. 6765.65   3
   1   2   4 4461.58 594.280   5
  -1   2  -4 4039.46 382.727   3
  -1  -2  -4 3968.20 487.305   2
   1  -2   4 4583.37 491.431   2
  -1   2  -4 3653.10 505.339   2
   1  -2   4 4014.58 412.875   3
   1   2   5 21367.9 671.259   4
   1   2   5 22646.8 1185.70   5
  -1   2  -5 21193.7 941.986   3
   1  -2   5 22743.1 956.446   3
  -1   2  -5 21527.6 1196.69   2
  -1  -2  -5 21720.9 1125.72   2
   1   2   6 17599.9 666.656   4
   1   2   6 18160.2 1112.24   5
  -1  -2  -6 16684.9 1060.12   2
   1  -2   6 18354.3 888.093   3
  -1   2  -6 16684.9 870.717   3
  -1   2  -6 17692.7 1157.21   2
   1   2   7 7676.13 461.079   4
   1   2   7 8314.53 796.336   5
  -1   2  -7 7433.25 565.085   3
   1  -2   7 7388.91 570.335   3
  -1  -2  -7 7408.54 744.867   2
  -1   2  -7 6803.19 775.087   2
   1   2   8 2390.09 493.674   5
   1   2   8 3137.54 537.487   2
   1   2   8 2957.26 329.108   4
  -1   2  -8 3747.08 704.042   2
   1  -2   8 2864.91 398.495   3
  -1  -2  -8 3433.57 590.442   2
  -1   2  -8 2854.34 378.289   3
   1   2   9 34023.7 1850.58   5
   1  -2   9 37214.9 1887.62   5
   1   2   9 39444.7 1469.30   4
   1  -2   9 39706.9 2069.86   2
  -1   2  -9 37625.7 1535.82   3
  -1  -2  -9 35513.8 1911.02   2
  -1   2  -9 35653.1 1998.03   2
   1   2   9 39702.0 2028.75   2
   1  -2   9 38598.1 1565.33   3
   1  -2  10 2770.24 530.815   5
   1   2  10 2337.74 559.561   5
  -1   2 -10 2663.77 698.025   2
  -1  -2 -10 1921.06 560.091   2
   1  -2  10 2547.08 399.063   3
   1   2  10 2966.51 377.672   4
  -1   2 -10 2648.39 388.526   3
   1  -2  11 8264.49 913.352   5
   1   2  11 8474.36 651.615   4
   1   2  11 7499.33 910.989   5
  -1   2 -11 8200.61 676.540   3
  -1   2 -11 6668.28 970.317   2
   1  -2  11 7559.18 683.253   3
  -1  -2 -11 9088.72 1040.55   2
   1   2  12 10296.6 1098.09   5
   1  -2  12 11225.7 1087.92   5
   1   2  12 12017.8 796.825   4
  -1   2 -12 11851.6 843.090   3
  -1   2 -12 11281.0 1294.15   2
  -1  -2 -12 9998.63 1153.05   2
   1   2  13 81.5534 365.593   5
   1  -2  13-48.9128 302.853   5
   1  -2  13-23.2334 228.502   4
  -1  -2 -13 35.5891 438.995   2
  -1   2 -13 855.369 585.725   2
   1   2  13 3.50536 141.592   4
   1   2  14 1042.99 535.220   5
   1  -2  14 1852.54 568.876   5
   1  -2  14 1399.47 416.262   4
  -1   2 -14 2229.90 684.554   2
  -1  -2 -14 496.907 494.304   2
   1  -2  15 12208.1 1253.72   5
   1   2  15 12492.1 1342.70   5
  -1  -2 -15 11986.5 1402.80   2
  -1   2 -15 11924.0 1485.94   2
   1   2  16 471.398 430.779   5
   1  -2  16 151.678 394.234   5
   1   2  17 447.651 338.086   5
   1  -3 -16 2943.99 748.652   2
   1  -3 -15 701.869 524.289   6
  -1  -3  15 488.902 334.836   4
  -1   3  15 370.901 317.569   5
   1  -3 -15 985.905 539.841   2
   1   3 -15 804.576 603.434   2
  -1  -3  14 193.359 331.489   4
   1  -3 -14 749.073 538.172   6
  -1   3  14 332.786 341.360   5
   1   3 -14 1166.87 597.244   2
   1  -3 -14-321.842 363.037   2
  -1   3  14 137.458 324.205   4
  -1   3  13 23148.3 1594.85   5
  -1  -3  13 22564.4 1317.23   5
  -1  -3  13 20219.8 1587.95   4
  -1   3  13 20383.7 1662.54   4
   1  -3 -13 20226.4 1645.22   2
   1   3 -13 23571.6 1902.96   2
  -1  -3  12 2369.60 571.409   4
  -1  -3  12 2729.74 452.946   5
  -1   3  12 1670.80 510.586   5
  -1   3  12 1795.35 557.733   4
   1  -3 -12 1993.06 583.064   2
   1   3 -12 2622.45 764.905   2
   1   3 -12 1481.77 357.427   3
   1  -3 -12 1636.10 361.099   3
  -1   3  11 19929.6 1394.19   5
   1  -3 -11 18533.3 1378.98   5
  -1  -3  11 22579.8 1205.28   5
  -1   3  11 22834.4 1662.37   4
   1   3 -11 18871.9 1582.74   2
   1   3 -11 18974.9 1305.59   3
   1  -3 -11 20106.6 1205.66   3
   1  -3 -11 21240.0 1508.85   2
  -1  -3  11 21250.8 1434.10   3
  -1   3  10 8329.70 874.526   5
   1  -3 -10 9925.66 934.801   5
  -1  -3  10 9917.44 755.807   5
   1   3 -10 9126.57 1030.92   2
  -1   3  10 10149.0 1076.20   4
  -1  -3  10 12037.5 1031.70   3
   1   3 -10 10221.0 922.653   3
  -1   3  10 10682.0 1031.38   2
   1  -3 -10 11496.3 868.821   3
   1  -3 -10 8769.92 951.236   2
  -1   3   9 3734.60 592.645   5
   1  -3  -9 2909.59 507.824   5
  -1  -3   9 3687.72 434.464   5
   1   3  -9 3299.55 695.573   2
  -1   3   9 3390.60 562.732   2
  -1   3   9 2883.19 589.961   4
   1   3  -9 3309.42 518.226   3
   1  -3  -9 2971.84 455.126   3
  -1  -3   9 3375.95 587.833   3
   1  -3  -9 2748.36 549.638   2
  -1   3   8 3727.99 565.154   5
  -1  -3   8 3607.43 432.794   5
   1   3  -8 3434.79 681.752   2
   1   3  -8 3452.59 516.751   3
  -1   3   8 3608.87 651.423   4
  -1  -3   8 4326.55 679.219   2
  -1  -3   8 3346.41 566.441   3
   1  -3  -8 3422.63 561.738   2
  -1   3   8 4255.21 588.087   2
   1  -3  -7 96048.6 3358.29   6
  -1   3   7 103118. 3310.46   5
   1  -3  -7 103720. 3371.65   4
  -1   3   7 100829. 3630.31   4
   1  -3  -7 101027. 3300.68   2
   1   3  -7 100662. 3314.53   3
   1   3  -7 106345. 3631.40   2
  -1  -3   7 101377. 3371.12   3
   1  -3  -6 698.708 339.310   6
   1  -3  -6 526.823 307.545   4
   1  -3  -6 589.405 224.277   5
  -1   3   6 568.656 324.717   5
  -1  -3   6 1297.62 417.728   3
  -1   3   6 591.183 240.136   2
   1  -3  -6 490.516 302.779   2
   1   3  -6 1607.46 359.508   3
  -1   3   6 1405.08 452.010   4
   1   3  -6 256.540 369.178   2
   1  -3  -5 95022.9 3047.11   6
   1  -3  -5 97159.6 3229.06   4
  -1   3   5 100117. 3046.73   5
   1  -3  -5 104493. 3461.72   7
   1  -3  -5 93880.7 2996.10   5
  -1   3   5 91738.8 3282.38   4
   1   3  -5 93561.4 3050.74   3
   1  -3  -5 102897. 2924.99   2
   1   3  -5 99068.6 3211.73   2
  -1  -3   5 96968.5 3109.32   3
  -1   3   5 92495.1 2874.87   2
   1  -3  -4 3660.46 563.681   7
   1  -3  -4 2796.64 381.903   5
   1  -3  -4 2631.60 497.560   4
   1  -3  -4 3281.82 486.354   6
  -1  -3   4 3065.73 501.928   3
  -1   3   4 2922.53 531.415   4
   1   3  -4 3218.12 559.775   2
  -1   3   4 3201.13 356.214   2
   1  -3  -4 3880.20 386.898   2
   1   3  -4 3487.67 462.978   3
   1  -3  -3 1043.95 354.449   6
   1  -3  -3 1442.87 391.996   7
  -1   3   3 1238.07 270.735   6
   1  -3  -3 1564.49 290.806   5
  -1   3   3 1784.29 507.460   4
  -1   3   3 1293.63 203.238   2
   1  -3  -3 1347.82 232.649   2
   1  -3  -3 1282.67 422.051   4
  -1  -3   3 1331.26 384.062   3
  -1  -3   3 1614.31 354.522   2
   1   3  -3 1030.43 281.947   3
   1   3  -3 1156.73 381.840   2
   1  -3  -2 11996.7 785.871   7
   1  -3  -2 12774.4 799.866   6
   1  -3  -2 12119.9 844.075   4
  -1   3   2 11290.4 850.057   7
  -1   3   2 13382.8 893.478   4
  -1   3   2 13164.9 713.129   6
  -1   3   2 11415.7 462.033   2
   1   3  -2 13081.7 802.471   2
  -1  -3   2 12069.6 722.165   2
  -1  -3   2 11919.0 770.050   3
   1  -3  -2 12195.6 473.472   2
   1  -3  -2 12226.8 635.813   1
   1  -3  -1 378284. 9481.44   7
  -1   3   1 410835. 9574.69   4
  -1   3   1 375246. 9494.44   7
  -1  -3   1 378922. 9215.49   5
   1   3  -1 386418. 9661.45   7
  -1   3   1 370657. 9477.91   6
   1  -3  -1 374286. 9484.89   6
  -1  -3   1 396595. 9451.57   3
  -1  -3   1 380911. 9374.20   2
   1   3  -1 386002. 9600.04   1
   1  -3  -1 384366. 9145.97   1
  -1   3   1 375435. 9204.02   1
  -1   3   0 8363.21 623.651   6
  -1  -3   0 9072.72 542.593   5
   1   3   0 9049.15 557.823   5
   1   3   0 8315.37 734.569   7
  -1   3   0 9598.19 688.535   7
  -1  -3   0 8061.37 686.534   7
   1  -3   0 8933.11 662.258   6
  -1   3   0 8401.45 367.460   2
   1   3   0 9143.03 563.391   3
  -1  -3   0 9115.80 604.754   3
  -1   3   0 8798.92 689.166   4
   1   3   0 8820.02 695.808   1
   1  -3   1 386914. 9416.37   6
  -1   3  -1 388825. 9439.50   6
  -1  -3  -1 378813. 9392.74   5
  -1   3  -1 391240. 9505.95   4
   1   3   1 380745. 9401.17   5
   1   3   1 376736. 9666.67   7
  -1  -3  -1 362831. 9652.02   7
  -1  -3  -1 395691. 9302.61   3
  -1   3  -1 379954. 9171.08   2
   1  -3   1 400072. 9474.20   3
   1   3   1 378571. 9286.76   3
   1   3   1 365129. 9684.40   1
   1  -3   2 12842.8 722.032   4
  -1  -3  -2 11981.4 850.606   7
   1   3   2 14014.9 837.846   5
  -1   3  -2 12210.4 711.802   6
   1   3   2 13107.4 977.028   7
   1  -3   2 12030.0 750.794   3
   1  -3   2 13244.5 674.245   2
  -1   3  -2 13061.0 679.132   2
   1   3   2 12133.4 599.504   3
  -1  -3  -2 12727.3 636.844   3
   1   3   3 1552.83 462.403   5
   1   3   3 2889.94 721.953   7
   1  -3   3 2415.06 331.085   4
   1   3   3 1412.66 210.173   3
   1  -3   3 2012.86 388.625   3
  -1  -3  -3 2045.34 250.580   3
  -1   3  -3 2132.40 361.144   3
  -1  -3  -3 1859.97 231.466   4
  -1   3  -3 1420.38 344.590   2
   1  -3   3 1331.22 298.636   2
   1   3   4 3653.07 559.722   5
   1  -3   4 3808.03 466.920   2
  -1   3  -4 3511.11 416.928   3
   1  -3   4 2973.24 411.309   3
  -1  -3  -4 3154.09 260.439   3
  -1  -3  -4 2184.59 419.256   2
  -1   3  -4 2840.36 501.479   2
  -1  -3  -4 3129.98 308.985   4
   1   3   5 93294.8 3105.95   5
   1   3   5 92447.6 2453.56   4
  -1  -3  -5 95040.5 2558.45   4
   1  -3   5 95880.6 2866.57   3
  -1   3  -5 93159.3 2868.47   3
   1  -3   5 98031.3 3126.09   2
  -1   3  -5 94064.5 3099.71   2
  -1  -3  -5 94529.4 2427.92   3
  -1  -3  -5 94642.7 2960.59   2
  -1  -3  -6 748.523 144.475   4
   1   3   6 1328.88 472.486   5
  -1  -3  -6 1387.63 392.021   2
   1   3   6 989.569 156.388   4
  -1  -3  -6 1128.36 150.952   3
  -1   3  -6 1372.50 326.261   3
   1  -3   6 964.069 289.791   3
  -1   3  -6 1176.52 466.601   2
   1   3   7 126610. 3269.69   4
   1   3   7 124889. 4079.72   5
  -1  -3  -7 130735. 4133.13   5
   1  -3   7 135914. 4232.70   2
  -1  -3  -7 127841. 3106.94   3
  -1   3  -7 126222. 3741.23   3
  -1  -3  -7 120184. 3928.71   2
  -1   3  -7 122828. 4132.40   2
   1  -3   7 122750. 3701.63   3
  -1  -3  -7 123798. 3102.18   3
  -1  -3  -8 4092.40 598.400   5
   1   3   8 3096.54 547.665   5
  -1  -3  -8 2501.54 166.895   3
   1   3   8 2484.62 264.992   4
  -1  -3  -8 1717.69 494.005   2
  -1   3  -8 2722.01 407.679   3
   1  -3   8 2748.38 547.664   2
  -1   3  -8 2645.85 630.159   2
   1  -3   8 2784.77 437.742   3
  -1  -3  -8 2445.15 171.975   3
   1   3   9 2276.71 544.313   5
  -1  -3  -9 2256.19 488.711   5
  -1  -3  -9 2594.95 592.076   2
   1  -3   9 2696.59 448.316   3
  -1   3  -9 3062.64 436.854   3
   1   3   9 3095.48 301.890   4
  -1   3  -9 1877.07 568.931   2
   1   3  10 7502.91 501.411   4
   1  -3  10 6510.74 843.642   5
   1   3  10 6711.07 856.932   5
  -1   3 -10 7363.66 678.511   3
  -1   3 -10 7143.28 972.632   2
   1  -3  10 7549.24 708.508   3
  -1  -3 -10 6415.47 829.965   2
   1   3  11 24934.6 1730.18   5
   1   3  11 31274.6 1189.99   4
   1  -3  11 27672.4 1729.16   5
  -1   3 -11 28453.0 1469.09   3
   1  -3  11 31610.7 1556.39   3
  -1   3 -11 31907.6 2048.85   2
  -1  -3 -11 27960.4 1815.49   2
   1  -3  12 1497.91 485.150   5
   1   3  12 2098.21 577.061   5
   1  -3  12 2363.48 438.399   3
  -1   3 -12 2012.60 658.626   2
  -1   3 -12 1425.42 356.184   3
  -1  -3 -12 1823.88 541.040   2
   1   3  12 2209.50 286.450   4
   1   3  13 14002.5 1349.41   5
   1  -3  13 13079.7 1252.63   5
  -1  -3 -13 13399.3 1350.32   2
  -1   3 -13 13722.3 1477.86   2
   1  -3  13 14580.9 1090.73   3
   1   3  14 739.563 461.388   5
   1  -3  14 599.209 464.507   5
   1  -3  14-5.28949 248.672   4
  -1  -3 -14-239.487 464.362   2
  -1   3 -14-507.319 423.317   2
   1   3  15-134.593 384.520   5
   1  -3  15 492.643 384.526   5
  -1   3 -15 503.439 574.596   2
  -1  -3 -15-614.315 491.686   2
   1   3  16 2249.88 698.819   5
  -1  -3 -16 2407.82 746.567   2
   1   3  17 1201.97 515.465   5
  -1  -4  16 2779.25 706.471   4
   1  -4 -16 3490.59 811.224   2
   1  -4 -15 2144.49 673.471   6
  -1   4  15 1655.79 545.816   5
  -1  -4  15 1610.84 574.719   4
   1  -4 -15 2200.72 718.593   2
  -1   4  14 3002.36 641.082   5
  -1  -4  14 3277.75 715.588   4
   1  -4 -14 3148.21 819.807   6
   1   4 -14 2920.22 812.250   2
  -1   4  14 2525.33 580.637   4
   1  -4 -14 3336.07 751.936   2
  -1  -4  13 553.469 281.395   5
   1  -4 -13 747.561 479.195   6
  -1   4  13 612.097 377.158   5
  -1   4  13 771.323 405.111   4
   1  -4 -13 1107.38 450.311   2
   1   4 -13 975.447 537.132   2
  -1   4  12 10511.6 1065.37   5
  -1  -4  12 9413.80 796.073   5
   1  -4 -12 9781.93 1134.29   6
   1   4 -12 10827.8 1281.34   2
   1  -4 -12 10217.3 1108.96   2
  -1  -4  12 9548.03 1034.43   3
  -1   4  12 9419.58 1037.02   4
  -1  -4  11 967.351 288.780   5
  -1   4  11 958.473 432.152   5
   1  -4 -11 79.4261 380.618   6
  -1   4  11 1090.37 450.930   4
  -1  -4  11 822.036 433.523   3
   1   4 -11 735.258 332.378   3
   1  -4 -11 1069.26 309.864   3
   1  -4 -11 540.307 361.535   2
   1   4 -11 1234.12 573.007   2
  -1  -4  10 2936.11 451.958   5
   1  -4 -10 1888.33 530.802   6
   1  -4 -10 2845.76 536.741   5
  -1   4  10 2485.70 497.927   5
  -1   4  10 2717.33 541.451   2
  -1   4  10 2977.97 620.979   4
   1  -4 -10 2317.74 440.585   3
   1   4 -10 2786.08 504.503   3
   1   4 -10 1725.94 564.542   2
   1  -4 -10 2109.90 577.095   2
  -1  -4  10 2278.57 538.908   3
   1  -4  -9 15376.4 1170.95   5
   1  -4  -9 17730.0 1166.06   4
   1  -4  -9 15808.0 1226.63   6
  -1   4   9 16552.7 1187.28   5
  -1   4   9 15337.7 1265.38   4
   1  -4  -9 19015.0 1604.50   7
  -1  -4   9 17779.7 997.577   5
   1   4  -9 14729.6 1283.12   2
   1   4  -9 17741.4 1216.99   3
  -1   4   9 18155.0 1225.20   2
  -1  -4   9 17128.1 1248.08   3
   1  -4  -9 17903.7 1225.81   2
   1  -4  -8 2304.13 609.200   7
   1  -4  -8 2848.67 572.405   6
   1  -4  -8 2720.06 492.392   4
  -1   4   8 2258.90 491.364   5
   1  -4  -8 2182.97 458.887   5
  -1  -4   8 2159.38 466.781   2
   1  -4  -8 2083.84 453.845   2
  -1   4   8 2142.11 506.527   4
  -1  -4   8 2582.50 495.324   3
   1   4  -8 3385.28 530.627   3
   1   4  -8 2156.71 616.835   2
  -1   4   7-90.7142 312.291   5
   1  -4  -7 365.659 284.491   4
   1  -4  -7 190.325 328.118   6
   1  -4  -7 1112.27 505.867   7
   1  -4  -7 267.917 244.139   5
   1   4  -7-113.315 279.550   3
  -1   4   7-77.5589 326.254   4
   1   4  -7 844.147 548.616   2
  -1   4   7 212.943 196.799   2
  -1  -4   7 214.397 273.182   2
  -1  -4   7 36.3018 350.490   3
   1  -4  -7 50.8297 282.971   2
   1  -4  -6 15395.1 1022.09   6
  -1   4   6 14051.2 1012.64   5
  -1   4   6 13218.8 1057.16   4
   1  -4  -6 13437.1 1052.34   4
   1  -4  -6 17506.2 1307.34   7
   1   4  -6 14127.2 1091.41   2
   1  -4  -6 15770.2 909.777   2
  -1  -4   6 14983.3 1070.81   3
  -1   4   6 14432.2 883.175   2
   1   4  -6 15663.9 1035.74   3
   1  -4  -5 12978.2 1050.57   7
   1  -4  -5 11774.2 813.940   6
   1  -4  -5 12553.2 991.620   4
  -1   4   5 11955.6 920.141   4
   1  -4  -5 12866.8 701.201   2
   1   4  -5 12296.9 916.922   2
   1   4  -5 12423.9 866.702   3
  -1   4   5 11472.6 671.755   2
  -1  -4   5 12470.6 907.994   3
   1  -4  -4 1507.51 426.435   7
   1  -4  -4 1291.57 370.412   6
   1  -4  -4 1253.48 315.925   5
   1   4  -4 1415.26 433.481   2
  -1  -4   4 1338.27 351.247   2
   1  -4  -4 2120.00 287.678   2
  -1   4   4 1548.52 230.768   2
  -1   4   4 1687.63 431.186   4
   1  -4  -4 1630.54 466.838   4
  -1  -4   4 2149.21 470.367   3
   1  -4  -3 5367.06 538.428   6
   1  -4  -3 4592.31 508.045   5
  -1   4   3 5074.76 460.707   6
   1  -4  -3 5392.59 631.967   7
  -1   4   3 3931.62 629.502   7
  -1  -4   3 4731.90 492.730   2
   1   4  -3 5955.89 619.513   2
   1  -4  -3 5313.48 321.950   2
  -1   4   3 4920.22 606.933   4
  -1  -4   3 6093.81 637.680   3
   1  -4  -3 5782.65 545.659   1
  -1   4   3 5071.42 319.060   2
   1  -4  -3 5289.65 631.515   4
  -1   4   2 3204.92 553.310   7
   1  -4  -2 2630.92 382.555   5
   1  -4  -2 2848.07 470.841   7
   1  -4  -2 2738.79 491.084   6
  -1   4   2 2671.14 375.612   6
  -1  -4   2 2866.50 392.076   2
  -1   4   2 2641.87 509.142   4
  -1  -4   2 3491.43 547.462   3
   1  -4  -2 3035.70 373.205   1
   1   4  -2 2575.78 430.898   2
   1  -4  -2 3296.05 457.503   4
  -1  -4   1 4198.60 406.264   5
   1   4  -1 4847.78 742.318   7
   1  -4  -1 3501.22 496.845   7
  -1   4   1 3994.34 471.210   6
   1  -4  -1 3563.05 505.614   6
  -1   4   1 3924.25 565.558   7
   1   4  -1 3634.60 506.333   1
  -1   4   1 3496.39 389.401   1
  -1  -4   1 4466.92 436.845   2
  -1  -4   1 3861.85 535.691   3
   1  -4  -1 4494.92 515.779   4
   1   4  -1 4232.55 446.961   3
  -1   4   1 4010.80 526.905   4
   1   4   0 1125.54 614.995   7
   1  -4   0 412.136 350.660   6
  -1   4   0 65.9792 243.322   6
  -1  -4   0 175.172 226.725   5
  -1  -4   0 489.964 343.009   7
  -1   4   0 214.118 415.974   7
   1   4   0 507.525 317.292   5
  -1   4   0 593.543 436.891   4
   1  -4   0 166.220 347.150   3
   1   4   0 445.095 223.510   3
  -1  -4   0 748.210 385.238   3
  -1   4   0-5.34865 192.375   1
  -1   4   0 171.013 101.283   2
   1   4   0-230.801 360.929   1
   1   4   1 4132.22 533.422   5
  -1   4  -1 3654.28 423.855   6
   1   4   1 3267.80 680.246   7
   1  -4   1 3945.71 469.213   6
  -1  -4  -1 3624.33 432.828   5
  -1   4  -1 4869.41 672.197   7
   1   4   1 3487.31 530.741   1
   1  -4   1 3871.19 526.906   3
   1  -4   1 3295.62 301.450   2
  -1   4  -1 4104.39 318.630   2
  -1  -4  -1 3654.25 446.702   3
   1   4   1 4043.62 406.382   3
  -1  -4  -1 4271.30 631.405   1
   1   4   2 1687.35 634.922   7
  -1   4  -2 1686.62 293.610   6
   1   4   2 2814.16 506.687   5
   1  -4   2 2457.67 323.990   2
   1   4   2 2293.69 306.401   3
   1  -4   2 3584.95 425.570   4
   1  -4   2 2112.35 452.638   3
  -1  -4  -2 2152.76 294.808   4
  -1   4  -2 2695.12 329.481   2
  -1  -4  -2 2518.85 385.220   3
  -1  -4  -2 1736.74 537.721   1
  -1  -4  -3 4871.11 400.399   4
   1   4   3 5022.27 627.897   5
  -1   4  -3 5877.62 534.031   6
   1   4   3 5715.50 776.355   7
   1   4   3 5421.13 412.957   3
   1  -4   3 5489.73 508.742   2
  -1   4  -3 4165.50 460.167   2
   1  -4   3 5336.39 571.271   3
  -1  -4  -3 4987.34 412.720   3
   1  -4   3 4779.13 525.704   4
  -1   4  -3 4706.54 511.231   3
   1   4   4 3211.64 545.184   5
  -1  -4  -4 2488.01 405.389   2
  -1  -4  -4 2564.51 326.446   4
  -1   4  -4 2547.23 406.188   3
   1  -4   4 2440.28 395.836   2
  -1  -4  -4 2502.27 297.396   3
   1  -4   4 2246.08 403.618   3
  -1   4  -4 3028.14 469.061   2
   1   4   5 11252.5 924.418   5
  -1  -4  -5 11767.9 689.746   4
  -1   4  -5 11361.7 802.756   3
   1  -4   5 10378.9 770.467   3
   1  -4   5 11803.1 856.689   2
  -1  -4  -5 11465.9 778.658   2
  -1  -4  -5 11496.3 577.166   3
  -1   4  -5 10947.6 866.623   2
  -1  -4  -6 8928.75 589.738   4
   1   4   6 8005.36 826.639   5
   1  -4   6 10356.4 871.610   2
  -1  -4  -6 9530.06 504.456   3
  -1   4  -6 9152.43 745.254   3
  -1  -4  -6 9357.18 767.808   2
  -1   4  -6 8619.62 857.405   2
   1  -4   6 9473.38 746.992   3
  -1  -4  -7 190.190 143.545   4
  -1  -4  -7 60.9274 229.791   5
   1   4   7 390.654 337.037   5
  -1   4  -7 216.108 264.066   3
   1  -4   7 83.1028 283.748   2
  -1   4  -7 427.594 393.241   2
  -1  -4  -7 405.019 367.212   2
  -1  -4  -7 170.418 136.789   3
   1  -4   7-75.7867 279.037   3
   1   4   7 184.011 126.074   4
  -1  -4  -8 2132.31 615.885   7
   1   4   8 2417.91 533.510   5
  -1  -4  -8 2686.56 509.641   5
  -1   4  -8 2740.49 458.575   3
   1  -4   8 2244.94 501.943   2
  -1   4  -8 3338.19 669.064   2
   1  -4   8 1971.36 427.029   3
   1   4   8 2689.28 279.627   4
  -1  -4  -8 2353.90 511.425   2
  -1  -4  -8 2635.44 239.700   3
  -1  -4  -8 2716.52 229.579   3
   1   4   9 13217.1 642.951   4
   1   4   9 13019.0 1156.03   5
  -1  -4  -9 13126.9 1130.96   5
  -1  -4  -9 12534.7 1063.07   2
  -1   4  -9 12610.0 1203.00   2
   1  -4   9 12399.7 947.978   3
  -1  -4  -9 13213.1 503.543   3
  -1   4  -9 13239.3 956.457   3
  -1  -4  -9 12997.8 496.944   3
   1   4  10 1384.30 481.082   5
   1   4  10 2072.55 252.298   4
  -1   4 -10 1745.00 368.723   3
  -1  -4 -10 1812.16 497.057   2
   1  -4  10 2592.19 478.748   3
  -1   4 -10 2470.06 628.263   2
   1   4  11 552.688 424.754   5
   1  -4  11 1216.69 480.761   5
  -1   4 -11 729.911 233.514   3
   1   4  11 1252.00 196.063   4
  -1   4 -11 724.371 516.098   2
  -1  -4 -11 1003.12 467.847   2
   1  -4  11 1102.08 362.994   3
   1   4  12 11914.6 609.949   4
   1  -4  12 13958.8 1269.78   5
   1   4  12 11994.8 1251.41   5
   1  -4  12 13504.9 1074.53   3
  -1  -4 -12 11766.6 1223.68   2
  -1   4 -12 13288.7 1392.87   2
   1   4  13 774.373 415.778   5
   1  -4  13 1053.28 467.513   5
  -1   4 -13 761.423 435.790   2
  -1  -4 -13 1187.28 559.663   2
   1  -4  13 829.134 326.231   3
   1  -4  14 2276.07 592.007   5
   1   4  14 2001.51 595.867   5
  -1   4 -14 2560.89 707.727   2
  -1  -4 -14 3078.69 720.330   2
   1  -4  15 1843.41 527.052   5
   1   4  15 1630.67 593.776   5
  -1  -4 -15 2073.13 663.130   2
   1   4  16 2678.81 713.515   5
  -1  -4 -16 3608.50 858.081   2
  -1  -5  16 298.131 549.155   4
   1  -5 -16 121.139 353.909   2
   1  -5 -15-176.790 364.291   6
  -1   5  15-520.738 444.863   5
  -1  -5  15 129.207 329.515   4
   1  -5 -15-300.198 449.297   2
   1  -5 -14 6602.01 1019.51   6
  -1   5  14 7500.39 1003.03   5
   1   5 -14 8269.54 1249.57   2
   1  -5 -14 6650.14 984.699   2
  -1   5  13 11945.0 1232.10   5
   1  -5 -13 12078.6 1314.39   6
  -1   5  13 12986.3 1202.92   4
  -1  -5  13 14713.0 1348.16   3
   1   5 -13 13477.7 1491.91   2
   1  -5 -13 14328.5 1333.50   2
  -1   5  12-40.2290 322.872   5
   1  -5 -12 911.232 441.585   6
  -1  -5  12 330.527 236.535   5
   1  -5 -12-144.799 344.502   2
  -1   5  12-77.7618 249.438   4
  -1  -5  12 181.454 341.328   3
   1   5 -12 927.688 552.282   2
  -1   5  11 30183.5 1898.56   5
   1  -5 -11 28935.9 1887.46   6
  -1  -5  11 33628.6 1568.86   5
  -1   5  11 34356.8 1968.49   4
  -1  -5  11 31163.6 1891.03   3
   1  -5 -11 32926.6 1886.18   2
   1   5 -11 33734.7 2220.46   2
   1  -5 -11 33122.7 1691.87   3
  -1   5  10 2764.11 611.792   5
   1  -5 -10 3181.50 543.270   4
  -1  -5  10 3384.72 510.531   5
   1  -5 -10 3430.32 638.708   6
  -1   5  10 2744.12 509.182   2
  -1  -5  10 3087.70 615.206   3
  -1   5  10 3227.11 614.892   4
   1   5 -10 3031.30 567.559   3
   1  -5 -10 2028.31 480.492   2
   1   5 -10 3596.53 769.749   2
   1  -5  -9 1019.47 465.785   6
   1  -5  -9 1689.36 426.593   4
   1  -5  -9 1411.45 417.770   5
  -1   5   9 900.001 390.946   5
  -1   5   9 1472.20 415.248   2
   1  -5  -9 1023.27 407.786   2
  -1  -5   9 785.957 418.197   3
   1   5  -9 1612.83 626.789   2
  -1   5   9 1064.15 404.130   4
   1   5  -9 469.584 307.499   3
   1  -5  -8 6752.56 773.026   4
   1  -5  -8 6697.12 947.453   7
  -1   5   8 6230.73 773.312   5
   1  -5  -8 6722.90 762.229   5
   1  -5  -8 5873.76 719.813   6
  -1   5   8 5744.53 733.093   4
   1   5  -8 7516.19 896.168   2
  -1  -5   8 5783.14 760.052   2
   1   5  -8 6372.17 737.724   3
   1  -5  -8 6688.45 689.310   2
  -1  -5   8 5726.58 762.858   3
   1  -5  -7 64239.6 2615.31   5
   1  -5  -7 61159.2 2476.31   6
   1  -5  -7 68777.8 3065.52   7
  -1   5   7 66900.6 2671.98   4
   1  -5  -7 64602.7 2699.25   4
  -1   5   7 62731.3 2606.22   5
  -1   5   7 63076.7 2322.60   2
   1   5  -7 64077.3 2723.37   2
  -1  -5   7 69496.6 2761.41   2
   1   5  -7 66715.8 2652.84   3
  -1  -5   7 63683.0 2634.39   3
   1  -5  -7 63900.3 2306.43   2
   1  -5  -6 4888.60 757.943   7
   1  -5  -6 5269.05 635.219   6
   1  -5  -6 4041.14 590.659   5
   1  -5  -6 3945.32 638.800   4
   1  -5  -6 4785.77 496.851   2
   1   5  -6 4788.96 721.306   2
  -1  -5   6 5570.26 670.926   2
  -1   5   6 4105.37 596.424   4
  -1   5   6 4714.34 478.377   2
   1   5  -6 5728.67 673.657   3
  -1  -5   6 5076.74 714.638   3
   1  -5  -5 129433. 4316.49   4
   1  -5  -5 122817. 3864.65   6
  -1   5   5 133179. 4133.13   4
   1  -5  -5 142177. 4508.77   7
  -1   5   5 123847. 3551.56   2
   1  -5  -5 130453. 3531.91   2
  -1  -5   5 128519. 4055.74   2
   1   5  -5 123459. 4057.20   2
  -1  -5   5 128431. 4093.90   3
   1   5  -5 133697. 4107.84   3
   1  -5  -4 4599.63 636.390   7
  -1   5   4 4051.42 701.673   7
   1  -5  -4 4387.56 528.833   6
  -1   5   4 5106.45 634.985   4
  -1   5   4 4359.21 344.053   2
   1  -5  -4 4230.29 556.410   1
   1  -5  -4 4410.37 330.262   2
   1   5  -4 4148.14 578.640   2
   1  -5  -4 4099.55 619.534   4
  -1  -5   4 3990.02 525.420   2
  -1  -5   4 3862.59 586.634   3
  -1   5   3 1026.08 499.296   7
   1  -5  -3 982.112 404.254   7
  -1   5   3 1469.35 300.597   6
   1  -5  -3 1281.06 406.622   6
   1  -5  -3 1258.79 417.904   4
  -1   5   3 774.502 334.774   4
   1   5  -3 73.4004 331.991   2
   1  -5  -3 946.858 126.763   2
   1  -5  -3 1639.56 365.260   1
  -1  -5   3 657.264 437.053   3
  -1  -5   3 510.372 267.071   2
   1  -5  -2 2444.20 498.730   7
  -1   5   2 3043.25 612.207   7
   1  -5  -2 2707.62 486.191   6
  -1   5   2 2362.95 347.766   6
  -1  -5   2 2935.16 372.335   5
   1   5  -2 2440.02 685.099   7
  -1  -5   2 1922.32 461.073   3
   1  -5  -2 2608.10 392.792   1
  -1   5   2 3100.85 508.491   4
  -1  -5   2 2528.25 376.418   2
   1  -5  -2 2412.68 424.930   4
   1   5  -2 2928.66 453.422   2
  -1   5   1 81105.3 2707.27   6
  -1  -5   1 82759.7 2642.89   5
  -1   5   1 84749.4 2986.65   7
   1  -5  -1 89226.7 2985.11   7
   1  -5  -1 84349.2 2710.02   6
   1   5  -1 90066.6 3184.05   7
  -1   5   1 89758.5 2903.09   4
   1   5  -1 92188.9 3056.40   1
   1  -5  -1 85802.5 2855.84   3
  -1  -5   1 83932.1 2591.86   2
  -1  -5   1 85994.8 2804.39   3
  -1   5   1 86189.1 2714.12   1
   1   5   0-8.87140 79.8803   6
  -1   5   0 116.660 217.392   6
   1  -5   0 55.6443 286.449   6
  -1  -5   0 18.8091 204.355   5
   1   5   0-161.795 549.944   7
  -1   5   0 143.960 428.430   7
  -1  -5   0 44.0953 210.988   2
  -1  -5   0-72.1010 371.368   3
  -1   5   0-223.581 222.265   1
   1   5   0 248.610 207.119   3
   1  -5   0 162.472 417.647   3
  -1   5   0 124.070 91.6309   2
  -1   5   0 52.2560 428.905   4
   1   5   0 22.8409 337.171   1
   1   5   1 83249.0 3079.67   7
  -1   5  -1 85430.3 3004.67   7
   1   5   1 85317.1 2738.79   5
  -1  -5  -1 84613.6 2723.44   5
  -1   5  -1 85215.3 2678.29   6
   1  -5   1 85437.3 2806.43   3
   1  -5   1 77670.7 2292.89   2
  -1  -5  -1 85549.2 2671.56   3
  -1   5  -1 84568.4 2322.98   2
   1   5   1 90296.3 3077.46   1
   1   5   1 86310.3 2668.29   3
   1   5   2 2321.96 499.332   5
   1   5   2 1803.54 672.003   7
  -1   5  -2 1641.52 317.328   6
  -1  -5  -2 1912.91 368.958   3
  -1  -5  -2 2117.84 330.102   4
  -1   5  -2 1801.79 300.554   2
   1   5   2 1989.69 324.568   3
   1  -5   2 2000.78 507.789   3
   1  -5   2 1787.56 298.241   2
  -1  -5  -2 1556.30 497.267   1
   1   5   3 1670.70 458.079   5
  -1  -5  -3 965.357 153.423   6
  -1   5  -3 696.206 282.056   6
   1   5   3 250.471 531.636   7
  -1  -5  -3 913.324 280.014   3
   1  -5   3 1072.50 284.472   2
   1   5   3 800.024 230.935   3
  -1  -5  -3 339.220 480.271   1
  -1   5  -3 903.694 323.166   3
   1  -5   3 726.874 403.904   3
  -1   5  -3 808.412 272.262   2
  -1  -5  -3 953.783 258.241   4
   1   5   4 4616.04 639.293   5
   1   5   4 4802.41 803.040   7
   1  -5   4 4378.01 566.118   3
  -1  -5  -4 4663.74 454.074   3
  -1   5  -4 4616.30 552.262   2
  -1   5  -4 5501.20 590.233   3
  -1  -5  -4 3419.06 664.128   1
  -1  -5  -4 4878.79 480.701   2
   1  -5   4 4931.27 547.174   2
  -1  -5  -4 4658.09 461.495   4
   1   5   5 139809. 4446.71   5
  -1  -5  -5 142771. 4052.89   4
  -1   5  -5 142713. 4344.68   2
  -1  -5  -5 143846. 3884.12   3
   1  -5   5 143445. 4331.98   2
  -1  -5  -5 138819. 4069.74   2
  -1   5  -5 146193. 4340.20   3
   1  -5   5 140711. 4294.29   3
   1   5   6 3778.00 649.316   5
  -1   5  -6 3796.20 543.184   3
  -1  -5  -6 4026.89 385.359   3
  -1  -5  -6 3605.72 494.466   2
   1  -5   6 4305.37 592.225   2
  -1  -5  -6 4230.02 486.866   4
  -1   5  -6 3640.94 617.694   2
   1  -5   6 3609.77 520.494   3
  -1  -5  -7 47680.5 2663.58   7
  -1  -5  -7 47434.7 1728.36   4
   1   5   7 42386.6 2122.55   5
  -1  -5  -7 48082.5 2221.37   5
   1  -5   7 44850.9 1977.05   3
  -1   5  -7 45747.2 2177.69   2
  -1  -5  -7 47300.8 1550.77   3
   1  -5   7 49526.7 2221.90   2
  -1  -5  -7 45189.9 1943.29   2
  -1   5  -7 48188.5 2058.17   3
   1   5   8 10641.8 1052.58   5
  -1  -5  -8 10687.7 985.515   5
  -1  -5  -8 9261.20 602.687   4
  -1  -5  -8 9768.34 550.869   3
  -1   5  -8 8887.58 975.862   2
  -1  -5  -8 8622.14 843.860   2
  -1   5  -8 9224.29 847.964   3
   1  -5   8 9318.17 943.944   2
   1  -5   8 9657.05 868.028   3
   1   5   9 525.406 442.191   5
  -1   5  -9 833.168 461.320   2
   1   5   9 1052.04 203.154   4
  -1   5  -9 1041.84 338.476   3
  -1  -5  -9 856.258 190.960   3
   1  -5   9 786.470 342.819   3
  -1  -5  -9 1032.83 416.301   2
   1   5  10 2153.61 597.191   5
   1   5  10 2878.92 303.931   4
  -1   5 -10 2534.12 486.092   3
  -1  -5 -10 2345.78 207.492   3
   1  -5  10 1874.49 475.297   3
  -1  -5 -10 1553.13 477.025   2
  -1  -5 -10 2242.81 199.891   3
  -1   5 -10 1750.11 578.000   2
   1   5  11 23187.0 1731.77   5
   1  -5  11 27617.3 1606.01   3
  -1   5 -11 26608.8 1954.34   2
  -1   5 -11 25555.2 1547.56   3
  -1  -5 -11 24756.2 1673.00   2
   1   5  12 220.464 402.553   5
   1  -5  12 675.675 462.296   5
  -1   5 -12 517.677 486.921   2
   1  -5  12 154.273 239.836   3
  -1  -5 -12-148.209 355.846   2
   1   5  13 19390.3 1664.85   5
   1  -5  13 18949.6 1532.53   5
  -1   5 -13 17619.0 1729.38   2
   1  -5  13 20002.7 1426.37   3
  -1  -5 -13 16463.1 1490.29   2
   1  -5  14 6573.97 920.931   5
   1   5  14 6125.67 990.435   5
   1  -5  14 6187.61 816.577   3
  -1  -5 -14 5027.83 905.659   2
  -1   5 -14 6879.54 1124.68   2
   1   5  15 987.575 511.484   5
  -1  -5 -15-298.716 450.932   2
   1   5  16-169.719 440.137   5
  -1  -5 -16-107.731 413.093   2
  -1  -6  16 313.428 378.639   4
   1  -6 -15 6520.50 1070.74   6
   1  -6 -15 7021.63 1030.19   2
   1  -6 -14 3092.17 691.188   6
   1   6 -14 4598.69 964.135   2
   1  -6 -14 2922.12 687.663   2
  -1  -6  14 3225.61 759.714   3
   1  -6 -13 7793.25 1069.43   6
  -1   6  13 5977.47 919.470   5
   1  -6 -13 6881.67 934.027   2
  -1   6  13 8918.23 964.167   4
  -1  -6  13 7617.59 1021.42   3
   1   6 -13 8762.48 1277.30   2
   1  -6 -12 7207.27 987.198   6
  -1  -6  12 8087.22 763.148   5
  -1   6  12 6457.50 945.768   5
  -1   6  12 7651.40 897.984   4
  -1  -6  12 7874.07 1004.93   3
   1  -6 -12 6328.94 850.319   2
   1   6 -12 6753.04 1043.34   2
  -1  -6  11 14334.6 1008.18   5
   1  -6 -11 11480.0 1167.57   6
  -1   6  11 12368.5 1238.13   5
  -1   6  11 14735.9 1224.96   4
   1  -6 -11 13326.9 1128.44   2
   1   6 -11 13748.7 1446.76   2
  -1   6  11 12664.9 1150.64   2
  -1  -6  11 11090.3 1159.84   3
   1  -6 -10 1226.41 444.796   4
   1  -6 -10 475.159 383.639   6
  -1   6  10 1416.74 528.482   5
  -1   6  10 1966.72 480.673   2
  -1   6  10 1142.37 440.239   4
   1   6 -10 824.332 537.814   2
   1  -6 -10 1225.86 444.618   2
  -1  -6  10 1213.78 464.022   3
   1  -6  -9 25778.6 1608.63   4
   1  -6  -9 21271.8 1442.79   6
  -1   6   9 22015.6 1480.18   4
  -1   6   9 22494.9 1556.94   5
   1  -6  -9 24111.1 1369.78   2
   1   6  -9 25232.4 1772.33   2
  -1   6   9 22775.3 1401.00   2
  -1  -6   9 21365.6 1531.99   3
   1  -6  -8 7849.01 809.115   6
   1  -6  -8 7686.49 860.307   5
   1  -6  -8 7338.48 858.391   4
   1  -6  -8 8214.71 749.223   2
   1   6  -8 8832.98 1024.76   2
   1   6  -8 7991.77 868.526   3
  -1   6   8 6840.79 796.524   4
  -1  -6   8 7787.01 918.750   3
   1  -6  -7 25460.2 1434.61   6
  -1   6   7 25783.4 1525.33   4
   1  -6  -7 24741.2 1615.74   4
   1  -6  -7 25405.5 1561.85   5
   1  -6  -7 24974.0 1768.53   7
   1   6  -7 26053.7 1564.97   3
   1   6  -7 23265.1 1552.28   2
   1  -6  -7 25932.9 1232.97   2
  -1  -6   7 25109.5 1555.18   2
  -1  -6   7 23868.2 1543.84   3
   1  -6  -6 4768.46 627.034   5
   1  -6  -6 5204.55 786.006   7
   1  -6  -6 4649.34 604.129   6
   1  -6  -6 4613.01 737.074   4
   1  -6  -6 5501.00 484.479   2
  -1  -6   6 5880.75 710.259   2
  -1  -6   6 5992.70 796.646   3
  -1   6   6 5063.60 650.944   4
   1   6  -6 5229.45 729.687   2
   1   6  -6 5107.93 687.973   3
   1  -6  -5 24032.7 1434.93   5
   1  -6  -5 23460.2 1287.63   6
   1  -6  -5 25018.5 1562.11   4
  -1   6   5 23274.5 1374.34   4
   1  -6  -5 26056.8 1670.21   7
   1  -6  -5 22910.4 935.422   2
  -1  -6   5 23028.7 1329.32   2
  -1  -6   5 21717.0 1381.09   3
   1   6  -5 24391.8 1437.61   3
   1  -6  -5 25379.0 1440.14   1
   1   6  -5 23834.3 1422.77   2
   1  -6  -4 1089.40 423.827   7
   1  -6  -4 1096.22 359.601   5
  -1   6   4 510.825 448.263   7
   1  -6  -4 942.440 410.489   6
   1  -6  -4 1541.26 418.846   4
  -1   6   4 1386.83 408.267   4
   1  -6  -4 913.537 150.485   2
   1   6  -4 766.209 375.301   2
  -1  -6   4 667.341 310.154   2
  -1  -6   4 1739.38 518.595   3
   1  -6  -4 1345.82 411.921   1
   1  -6  -3 67839.4 2577.89   4
  -1   6   3 61360.1 2169.89   6
   1  -6  -3 62488.2 2323.92   6
   1  -6  -3 69183.1 2752.15   7
  -1   6   3 66109.5 2505.78   4
  -1   6   3 63265.9 2727.20   7
   1   6  -3 64529.9 2370.04   2
   1  -6  -3 65890.4 2475.87   3
  -1  -6   3 64611.1 2490.94   3
   1  -6  -3 61223.7 2276.88   1
  -1  -6   3 64294.4 2303.86   2
   1   6  -2 294.214 516.839   7
  -1   6   2-224.025 461.164   7
   1  -6  -2-416.545 321.843   6
  -1  -6   2 337.463 256.129   5
  -1   6   2 131.419 207.714   6
   1  -6  -2 27.3375 347.906   7
  -1   6   2 313.202 360.839   4
   1   6  -2 268.833 265.852   1
  -1  -6   2 81.8103 206.448   2
  -1  -6   2 10.0485 391.062   3
   1  -6  -2-164.002 223.069   4
   1  -6  -2-462.683 308.790   1
   1  -6  -2-308.137 400.016   3
   1  -6  -1 110868. 3731.56   7
  -1   6   1 107850. 3738.28   7
  -1   6   1 110832. 3589.31   4
   1   6  -1 101857. 3796.14   7
   1  -6  -1 108839. 3291.44   6
  -1  -6   1 111138. 3371.10   5
  -1   6   1 103761. 3341.13   6
  -1  -6   1 106307. 3181.51   2
  -1   6   1 107000. 3412.91   1
  -1  -6   1 111744. 3496.27   3
   1  -6  -1 111585. 3542.52   3
   1   6  -1 112506. 3787.79   1
  -1  -6   0 325.255 228.916   5
  -1   6   0 261.506 445.741   7
   1   6   0 713.645 493.389   7
   1  -6   0 221.724 259.444   6
   1   6   0 431.716 115.724   6
  -1   6   0 558.509 269.020   6
   1  -6   0 270.303 417.583   3
  -1  -6   0 316.483 214.804   2
  -1  -6   0 160.863 341.831   3
   1   6   0-96.5383 210.532   3
  -1   6   0 455.553 112.609   2
   1   6   0-211.548 336.337   1
  -1   6   0 250.560 267.863   1
  -1  -6  -1 114327. 3034.17   5
  -1   6  -1 111409. 2906.57   6
  -1   6  -1 112787. 3401.80   7
   1   6   1 109227. 3483.30   7
  -1   6  -1 109959. 2375.95   2
   1  -6   1 106738. 2338.93   2
   1   6   1 112239. 3439.91   1
   1  -6   1 108992. 3081.15   3
  -1  -6  -1 112247. 3312.88   1
  -1  -6  -1 112327. 2940.92   3
   1   6   2 450.944 518.936   7
   1   6   2 496.191 413.866   5
  -1   6  -2-9.96608 519.702   7
  -1   6  -2-74.2738 221.718   6
   1  -6   2 234.324 184.189   2
  -1   6  -2-63.9739 197.222   2
  -1  -6  -2 129.529 204.667   4
   1   6   2 88.5993 209.795   3
  -1  -6  -2 251.125 305.635   3
   1  -6   2 15.7031 350.530   3
  -1  -6  -2-73.0267 466.445   1
   1   6   3 64072.1 2519.89   7
  -1  -6  -3 65456.2 1834.10   4
   1   6   3 69031.2 2188.67   5
   1  -6   3 64944.1 2095.11   3
   1   6   3 62705.0 1804.63   3
  -1  -6  -3 69831.1 2470.90   1
  -1   6  -3 67998.1 1817.19   2
  -1  -6  -3 64809.9 1823.64   3
   1  -6   3 61966.2 1720.16   2
   1   6   4 393.079 354.685   5
  -1  -6  -4 1117.37 206.173   6
   1   6   4 653.271 596.869   7
  -1   6  -4 840.937 310.798   3
   1  -6   4 567.411 285.355   2
   1  -6   4 674.446 385.507   3
  -1   6  -4 919.359 294.182   2
  -1  -6  -4 510.351 230.008   4
  -1  -6  -4 337.534 483.157   1
   1  -6   4 648.743 340.295   4
  -1  -6  -4 518.516 264.469   3
   1   6   5 26842.6 1548.64   5
   1   6   5 26385.8 1833.10   7
  -1  -6  -5 27905.3 1082.79   6
  -1  -6  -5 26607.8 1294.21   4
  -1   6  -5 27308.8 1435.67   2
   1  -6   5 26901.8 1408.91   2
  -1  -6  -5 26031.8 1193.18   3
  -1   6  -5 26300.5 1463.23   3
  -1  -6  -5 24305.6 1698.78   1
   1  -6   5 25619.0 1438.74   3
  -1  -6  -5 26070.0 1222.22   2
   1   6   6 7755.94 860.304   5
  -1  -6  -6 7263.65 798.754   5
  -1  -6  -6 8275.47 1071.33   7
  -1  -6  -6 6468.92 541.215   6
  -1  -6  -6 6056.23 650.833   4
  -1  -6  -6 7417.28 577.721   3
  -1   6  -6 7517.25 781.173   3
  -1  -6  -6 6891.42 634.748   2
   1  -6   6 6772.16 789.343   3
   1  -6   6 6977.43 753.530   2
  -1   6  -6 7150.37 789.990   2
  -1  -6  -7 33498.3 2238.24   7
  -1  -6  -7 33425.7 1849.16   5
  -1  -6  -7 29546.1 1488.82   4
   1   6   7 29634.4 1774.31   5
  -1  -6  -7 33396.1 1332.95   3
  -1  -6  -7 31381.8 1532.04   2
  -1   6  -7 35793.5 1793.10   3
  -1   6  -7 32296.3 1802.72   2
   1  -6   7 35511.6 1835.65   2
   1  -6   7 30033.8 1655.50   3
   1   6   8 6042.00 853.556   5
  -1  -6  -8 5666.86 558.120   4
  -1  -6  -8 6644.91 514.582   3
  -1   6  -8 5866.57 735.292   3
   1  -6   8 5773.36 769.823   2
   1  -6   8 5888.98 727.732   3
  -1   6  -8 5475.72 823.472   2
  -1  -6  -8 5324.48 666.933   2
   1   6   9 37401.8 2165.76   5
  -1  -6  -9 41603.0 1588.38   4
  -1   6  -9 41933.4 2068.25   3
  -1  -6  -9 41286.1 1442.56   3
   1  -6   9 40033.4 2029.26   3
  -1  -6  -9 36627.9 1899.40   2
  -1   6  -9 36982.4 2189.30   2
   1   6  10 1382.60 529.255   5
  -1  -6 -10 1196.32 201.128   3
  -1   6 -10 1295.12 411.713   3
  -1  -6 -10 611.525 347.175   2
  -1  -6 -10 1322.66 216.601   3
   1  -6  10 558.017 329.411   3
  -1   6 -10 962.550 561.862   2
   1   6  11 11545.6 1244.58   5
  -1   6 -11 11239.4 1273.48   2
   1  -6  11 11484.0 1078.15   3
  -1  -6 -11 9785.56 1018.47   2
   1   6  12 4203.01 798.752   5
  -1   6 -12 5573.36 1054.33   2
   1  -6  12 5027.80 760.974   3
  -1  -6 -12 4545.37 772.740   2
   1  -6  13 7508.43 1025.43   5
   1   6  13 6957.71 1041.93   5
   1  -6  13 6743.09 870.790   3
  -1   6 -13 8704.24 1267.47   2
  -1  -6 -13 7201.99 979.274   2
   1   6  14 3874.44 796.972   5
   1  -6  14 3261.76 684.380   5
   1  -6  14 3184.83 623.446   3
  -1   6 -14 4020.73 950.682   2
  -1  -6 -14 3334.30 696.308   2
  -1  -6 -15 4800.26 877.799   6
   1   6  15 5031.56 964.060   5
  -1  -6 -15 4190.34 833.479   2
  -1  -6 -16 567.544 516.307   2
   1  -7 -15-262.412 341.829   6
  -1  -7  15 340.390 367.740   3
   1  -7 -14 5031.22 939.249   6
  -1  -7  14 6057.40 958.610   3
   1  -7 -13 183.847 347.135   6
   1  -7 -13 265.076 339.128   2
   1   7 -13 1185.24 677.568   2
  -1  -7  13 484.510 393.640   3
   1  -7 -12 328.825 367.145   6
   1  -7 -12 1002.08 400.798   2
   1   7 -12 1703.25 663.969   2
  -1  -7  12 379.532 392.460   3
  -1   7  12 476.492 268.588   4
   1  -7 -11 1528.98 509.301   6
  -1  -7  11 2397.68 660.453   3
   1   7 -11 1596.41 587.255   2
  -1   7  11 1781.60 453.536   4
   1  -7 -11 1731.65 458.814   2
   1  -7 -10 17020.9 1366.46   4
   1  -7 -10 14517.9 1258.12   6
  -1   7  10 16086.9 1268.95   4
   1   7 -10 15125.9 1489.79   2
  -1  -7  10 15242.2 1366.80   3
   1  -7 -10 17973.2 1219.74   2
   1  -7  -9 470.696 414.379   6
   1  -7  -9-244.953 353.735   4
  -1   7   9 968.889 394.514   4
   1  -7  -9 835.057 351.835   2
   1   7  -9 643.421 442.375   2
  -1  -7   9 872.033 512.452   3
  -1   7   8 11875.4 1056.76   4
   1  -7  -8 10399.2 1101.16   4
   1  -7  -8 9598.53 939.664   6
   1  -7  -8 11242.9 823.554   2
   1   7  -8 12500.2 1239.39   2
  -1  -7   8 10274.9 1105.90   3
   1  -7  -7 6104.43 722.688   6
   1  -7  -7 8384.57 1027.84   7
  -1   7   7 6372.08 789.448   4
   1  -7  -7 6595.39 558.497   2
   1  -7  -7 6561.62 883.826   4
   1  -7  -7 7345.50 884.590   1
  -1  -7   7 6283.35 847.948   3
  -1  -7   7 6254.19 791.977   2
   1   7  -7 5814.68 826.133   2
   1  -7  -6 4228.63 673.006   5
   1  -7  -6 4109.77 737.948   7
   1  -7  -6 4253.01 623.190   6
   1  -7  -6 3376.17 363.506   2
  -1   7   6 3462.15 603.122   4
   1  -7  -6 3179.47 633.377   4
   1   7  -6 3845.94 649.922   3
  -1  -7   6 3148.15 684.151   3
   1   7  -6 3362.59 608.386   2
   1  -7  -6 4775.13 713.978   1
  -1  -7   6 3598.79 575.574   2
   1  -7  -5 167.785 319.767   7
   1  -7  -5 1606.01 445.434   5
  -1   7   5 1219.48 549.333   7
   1  -7  -5 1306.88 428.377   6
  -1   7   5 625.274 374.483   4
   1  -7  -5 705.473 155.066   2
   1  -7  -5 788.746 425.180   3
   1  -7  -5 416.707 313.773   1
   1   7  -5 657.636 341.646   3
  -1  -7   5 437.236 280.924   2
   1   7  -5 753.140 385.990   2
  -1  -7   5 1192.69 447.607   3
   1  -7  -5 908.767 437.627   4
  -1   7   4 13612.7 1303.41   7
   1  -7  -4 13422.2 1117.74   4
   1  -7  -4 13512.9 1209.72   7
   1  -7  -4 12611.5 1056.22   5
   1  -7  -4 12723.6 966.031   6
  -1   7   4 12594.6 1033.92   4
   1  -7  -4 10982.3 958.690   3
   1  -7  -4 13278.8 987.695   1
   1   7  -4 13612.7 1098.42   3
  -1  -7   4 12702.4 1095.35   3
   1   7  -4 11921.9 966.833   2
  -1  -7   4 13054.0 951.462   2
   1  -7  -3 725.047 336.389   6
   1   7  -3 985.852 684.709   7
  -1   7   3 456.541 215.941   6
  -1   7   3 209.051 525.601   7
   1  -7  -3 649.097 401.812   7
   1  -7  -3 1068.92 426.097   4
   1   7  -3 788.660 377.803   2
   1  -7  -3 800.062 438.969   3
   1  -7  -3 123.647 250.430   1
  -1  -7   3 364.227 240.324   2
  -1  -7   3 600.850 454.972   3
  -1   7   3 46.8943 377.733   4
   1  -7  -2 1931.34 396.072   6
  -1   7   2 2354.11 389.980   6
   1   7  -2 2619.09 743.689   7
  -1  -7   2 2918.03 455.714   5
   1  -7  -2 2504.82 572.816   7
  -1   7   2 1878.79 575.870   7
  -1  -7   2 2373.15 382.161   2
  -1   7   2 2977.18 585.032   4
  -1  -7   2 1580.15 508.935   3
   1  -7  -2 2689.26 509.609   4
   1   7  -2 2947.81 594.104   1
   1  -7  -2 2072.21 511.733   3
   1   7  -1 16701.9 1379.88   7
   1   7  -1 15056.0 697.393   6
  -1  -7   1 16343.9 1041.63   5
  -1   7   1 16007.7 1264.19   7
   1  -7  -1 16799.3 1133.99   4
   1  -7  -1 16408.2 952.602   6
   1  -7  -1 15953.0 1244.56   7
  -1   7   1 14882.1 977.172   6
   1   7  -1 16893.5 1261.85   1
  -1  -7   1 16152.2 885.028   2
   1  -7  -1 16805.0 1166.49   3
  -1   7   1 15604.0 1067.41   1
  -1  -7   1 17198.0 1146.39   3
   1   7   0 2289.96 748.120   7
  -1   7   0 1095.52 298.509   6
  -1   7   0 331.562 436.920   7
   1  -7   0 1307.48 331.698   6
  -1  -7   0 1295.53 321.565   5
   1   7   0 1161.01 176.106   6
  -1  -7   0 1208.10 245.321   2
  -1   7   0 1526.24 363.202   1
  -1  -7   0 2038.68 465.301   3
   1  -7   0 1627.71 489.020   3
   1   7   0 2371.29 496.929   1
  -1   7  -1 15754.7 1005.77   6
   1   7   1 14749.1 1302.72   7
  -1   7  -1 14808.6 1241.60   7
  -1  -7  -1 16500.1 1087.28   5
  -1  -7  -1 15661.9 1026.07   4
   1   7   1 17808.4 1321.24   1
  -1   7  -1 16685.2 741.466   2
  -1   7  -1 15395.2 1074.84   1
  -1  -7  -1 15543.0 831.294   2
  -1  -7  -1 14997.2 1030.25   3
   1  -7   1 15444.5 1124.35   3
   1  -7   1 15940.0 710.930   2
  -1  -7  -1 15014.8 1206.58   1
   1   7   2 2489.74 633.420   7
  -1  -7  -2 2402.15 474.068   5
  -1   7  -2 366.874 236.862   6
  -1   7  -2 2756.48 727.012   7
  -1  -7  -2 1982.06 462.959   3
  -1  -7  -2 2123.49 580.448   1
   1  -7   2 1482.55 461.420   3
   1  -7   2 1944.02 291.536   2
  -1   7  -2 2235.87 328.591   2
  -1  -7  -2 1924.85 378.481   4
   1   7   3 965.419 459.186   5
  -1   7  -3-256.857 578.844   7
   1   7   3 16.9229 608.456   7
  -1  -7  -3 129.691 169.734   4
  -1   7  -3 195.091 224.275   2
  -1  -7  -3 1397.84 548.003   1
  -1   7  -3 53.3336 289.179   3
   1  -7   3 0.43372 197.571   2
   1  -7   3 300.888 425.567   3
  -1  -7  -3 710.652 343.519   3
  -1  -7  -4 9454.08 759.736   4
   1   7   4 9051.63 1099.96   7
  -1  -7  -4 10367.1 937.949   5
   1   7   4 9552.80 954.651   5
  -1   7  -4 9636.30 829.357   6
  -1  -7  -4 9520.16 487.592   6
   1  -7   4 10168.8 946.920   4
  -1   7  -4 9460.73 883.845   3
  -1   7  -4 9010.66 763.750   2
  -1  -7  -4 9512.37 776.732   3
   1  -7   4 8975.83 900.844   3
   1  -7   4 10092.8 780.500   2
  -1  -7  -4 10299.5 1088.31   1
   1   7   5 1204.51 481.691   5
  -1  -7  -5 943.717 331.625   5
  -1  -7  -5 1319.31 584.308   7
  -1  -7  -5 881.133 233.081   6
  -1   7  -5 859.597 305.616   6
   1   7   5-553.656 589.749   7
  -1   7  -5 957.547 378.943   2
  -1   7  -5 819.936 375.129   3
   1  -7   5 765.849 346.526   4
  -1  -7  -5 1130.79 324.365   2
  -1  -7  -5 426.353 421.956   1
  -1  -7  -5 634.339 267.756   3
   1  -7   5 634.324 399.286   3
   1  -7   5 783.452 309.863   2
  -1  -7  -5 779.378 273.530   4
  -1  -7  -6 2800.88 532.085   5
  -1  -7  -6 2098.65 551.075   7
   1   7   6 3018.85 606.219   5
  -1  -7  -6 2211.15 329.243   6
  -1   7  -6 3044.22 571.861   2
   1  -7   6 2160.98 520.703   3
  -1   7  -6 2555.64 524.401   3
  -1  -7  -6 1934.71 409.310   4
   1  -7   6 4009.79 606.098   4
   1  -7   6 2761.76 502.524   2
  -1  -7  -6 2500.89 395.597   2
  -1  -7  -6 1892.12 346.082   3
  -1  -7  -6 1586.23 624.905   1
   1   7   7 10415.2 1113.90   5
  -1  -7  -7 11904.2 947.503   4
  -1  -7  -7 11613.0 779.180   6
  -1   7  -7 11011.7 1057.29   2
  -1  -7  -7 10465.1 836.948   2
  -1  -7  -7 10857.7 1256.88   1
   1  -7   7 12108.1 1054.14   2
   1  -7   7 12068.3 1076.71   3
  -1   7  -7 13100.0 1099.94   3
  -1  -7  -7 12386.4 802.466   3
  -1  -7  -8 9610.38 761.990   6
   1   7   8 9033.78 1034.58   5
  -1  -7  -8 9063.81 812.883   4
  -1  -7  -8 8035.94 768.199   2
  -1  -7  -8 9383.43 674.086   3
  -1   7  -8 9262.05 955.202   3
  -1   7  -8 8750.26 1003.86   2
   1  -7   8 7817.00 917.073   3
  -1  -7  -9 141.499 214.486   6
  -1  -7  -9 110.552 166.053   4
   1   7   9 469.408 464.782   5
  -1   7  -9 226.263 380.454   2
   1  -7   9 242.674 334.711   3
  -1  -7  -9 472.908 228.332   3
  -1  -7  -9 62.0602 294.868   2
   1   7  10 21283.6 1678.48   5
  -1  -7 -10 20507.7 1326.46   6
  -1   7 -10 17948.8 1591.28   2
   1  -7  10 18235.3 1424.30   3
  -1  -7 -10 17786.1 1330.87   2
  -1  -7 -10 19084.3 918.308   3
   1   7  11 2498.87 681.267   5
  -1  -7 -11 2024.02 460.661   6
   1  -7  11 3425.55 665.396   3
  -1  -7 -11 1549.13 466.475   2
  -1   7 -11 2319.47 683.971   2
   1   7  12 824.868 404.500   5
  -1  -7 -12 392.211 291.564   6
  -1   7 -12-229.626 452.314   2
  -1  -7 -12 781.315 398.331   2
   1  -7  12 576.085 372.231   3
  -1  -7 -13 817.783 413.261   6
   1   7  13 578.419 477.791   5
  -1  -7 -13 444.623 369.711   2
  -1   7 -13 784.582 489.637   2
   1  -7  13 223.730 316.968   3
   1   7  14 7210.42 1133.18   5
  -1  -7 -14 7183.86 1022.50   6
  -1  -7 -14 7308.97 1016.04   2
  -1   7 -14 9168.05 1333.52   2
   1  -7  14 7644.50 982.221   3
  -1  -7 -15 153.787 364.875   2
  -1  -8  15 191.227 350.621   3
   1  -8 -14 631.990 373.524   6
  -1  -8  14 1649.29 600.988   3
   1  -8 -13 9048.73 1152.03   6
   1   8 -13 12218.2 1501.87   2
  -1  -8  13 8884.37 1203.99   3
   1  -8 -12 4283.33 762.172   6
  -1   8  12 5433.68 778.343   4
   1  -8 -12 4263.52 660.819   2
   1   8 -12 4865.62 997.841   2
  -1  -8  12 5364.76 929.286   3
  -1   8  11 20587.6 1482.29   4
   1  -8 -11 16613.7 1415.35   6
   1  -8 -11 18562.2 1311.06   3
   1  -8 -11 20035.8 1326.53   2
  -1  -8  11 18737.2 1608.92   3
   1   8 -11 18026.8 1708.32   2
   1  -8 -10 1027.43 387.377   4
   1  -8 -10 1459.51 445.222   6
   1  -8 -10 2730.74 501.582   2
  -1   8  10 2442.86 535.470   4
   1  -8 -10 1956.12 461.097   3
   1   8 -10 2074.01 665.714   2
  -1  -8  10 1681.02 605.285   3
   1  -8  -9 24346.8 1608.15   6
   1  -8  -9 26030.8 1824.07   4
  -1   8   9 26416.9 1677.51   4
   1   8  -9 23982.0 1821.16   2
   1  -8  -9 27985.3 1637.13   3
   1  -8  -9 26285.5 1887.47   1
  -1  -8   9 24513.9 1800.78   3
   1  -8  -9 27782.7 1377.66   2
   1  -8  -8 4911.13 792.303   4
   1  -8  -8 4198.49 656.729   6
   1  -8  -8 4644.68 491.840   2
   1  -8  -8 3566.87 621.974   3
  -1   8   8 3890.44 653.341   4
   1   8  -8 4851.86 836.099   2
   1  -8  -8 5056.96 810.234   1
  -1  -8   8 4268.22 760.742   3
  -1   8   7 54642.8 2498.78   4
   1  -8  -7 52710.3 2350.53   6
   1  -8  -7 53598.5 2764.19   4
   1  -8  -7 54431.7 2593.71   1
  -1  -8   7 51295.1 2572.80   3
   1  -8  -7 48974.6 2308.49   3
   1   8  -7 51143.1 2551.07   2
   1  -8  -7 53852.2 1815.17   2
   1  -8  -6 3756.61 624.304   6
  -1   8   6 3822.37 646.076   4
   1  -8  -6 3678.03 621.955   1
   1   8  -6 3148.03 647.518   2
   1  -8  -6 2802.27 574.732   3
  -1  -8   6 1824.98 531.852   3
  -1  -8   6 3214.48 574.276   2
   1  -8  -6 3188.56 293.870   2
   1  -8  -6 3026.50 651.115   4
  -1   8   5 73037.7 2957.22   4
   1  -8  -5 82281.5 3477.61   7
  -1   8   5 70534.0 3374.62   7
   1  -8  -5 71874.3 3141.14   4
   1  -8  -5 66959.6 2695.95   6
   1  -8  -5 73397.0 2877.58   1
  -1  -8   5 69878.9 2782.42   2
  -1  -8   5 69283.7 2963.04   3
   1  -8  -5 69355.7 2852.66   3
   1   8  -5 70687.1 2886.66   2
   1  -8  -4 7251.85 935.591   7
   1  -8  -4 5276.50 657.860   6
   1   8  -4 4342.39 895.636   7
   1  -8  -4 5870.31 735.648   5
  -1   8   4 4997.10 903.051   7
   1  -8  -4 5465.93 752.226   3
  -1   8   4 5573.34 771.145   4
  -1  -8   4 5804.94 824.385   3
   1   8  -4 5771.03 734.289   3
   1  -8  -4 5011.48 632.568   1
  -1  -8   4 4877.85 625.370   2
   1   8  -4 4453.80 631.410   2
   1  -8  -4 5457.77 757.981   4
   1  -8  -3 80519.0 3138.92   4
   1   8  -3 73919.6 3466.98   7
  -1   8   3 73580.9 2567.18   6
  -1   8   3 79604.1 3072.38   4
   1  -8  -3 85015.6 3224.75   5
   1  -8  -3 83959.6 3423.26   7
  -1   8   3 78414.7 3389.87   7
   1  -8  -3 75252.1 2718.47   6
  -1  -8   3 74253.5 2811.83   5
   1  -8  -3 70983.5 2751.36   1
   1   8  -3 85076.5 3430.35   1
  -1  -8   3 75880.6 2695.55   2
   1  -8  -3 72210.8 2941.33   3
   1   8  -3 81656.7 3134.62   3
  -1  -8   3 70122.5 2959.53   3
   1  -8  -2 5562.32 737.005   5
  -1   8   2 4198.07 799.734   7
  -1  -8   2 5492.41 642.586   5
   1  -8  -2 5059.46 766.509   7
   1   8  -2 3943.48 407.912   6
   1   8  -2 4182.57 839.164   7
  -1   8   2 3786.06 481.894   6
   1  -8  -2 4692.68 550.070   6
  -1  -8   2 4621.17 523.296   2
   1  -8  -2 3863.73 674.669   3
   1   8  -2 4593.58 656.737   3
   1  -8  -2 5011.83 683.143   4
   1   8  -2 6229.31 855.328   1
  -1  -8   2 4785.81 715.685   3
   1  -8  -1 61098.8 2646.27   5
  -1  -8   1 58750.7 2388.89   5
   1  -8  -1 60579.1 2526.46   4
  -1   8   1 55066.3 2207.28   6
   1   8  -1 52462.3 2754.71   7
  -1   8   1 57546.5 2769.68   7
   1  -8  -1 63764.9 2825.88   7
   1   8  -1 56841.1 1832.21   6
   1  -8  -1 53237.6 2064.45   6
   1   8  -1 60170.0 2503.64   3
   1   8  -1 63225.2 2835.67   1
   1  -8  -1 57478.5 2493.71   3
  -1  -8   1 57883.4 2056.18   2
  -1   8   1 59905.3 2489.73   1
  -1  -8   1 56434.3 2434.77   3
   1   8   0-176.387 503.323   7
  -1  -8   0 224.186 288.632   5
  -1   8   0-446.628 566.570   7
  -1   8   0-61.6095 224.097   6
   1   8   0 106.239 126.732   6
   1   8   0-10.9305 282.754   3
  -1   8   0-256.397 291.774   1
   1  -8   0 95.1462 249.240   4
  -1  -8   0-103.092 352.841   3
   1  -8   0-203.351 455.393   3
   1   8   0-12.0921 373.980   1
  -1  -8   0-69.0627 179.994   2
  -1   8  -1 56976.7 2324.25   6
   1   8   1 57897.3 2905.12   7
  -1   8  -1 59417.6 2825.39   7
  -1  -8  -1 63845.9 2516.60   4
   1  -8   1 65249.4 2658.92   4
  -1  -8  -1 64624.6 2569.99   5
  -1   8  -1 60792.6 2575.87   1
  -1  -8  -1 57284.0 2016.78   2
   1   8   1 62669.3 2500.67   3
   1   8   1 65160.2 2918.02   1
  -1  -8  -1 61461.5 2454.67   3
  -1   8  -1 62468.1 1908.43   2
   1  -8   1 63634.3 2623.39   3
   1  -8   1 59212.8 1838.33   2
  -1  -8  -2 2984.75 560.643   5
  -1  -8  -2 2934.92 639.602   7
   1   8   2 4100.52 872.200   7
  -1   8  -2 2427.93 632.162   7
  -1   8  -2 3086.60 372.753   2
   1  -8   2 2733.37 527.277   4
  -1  -8  -2 3059.19 504.945   4
   1  -8   2 2589.45 574.859   3
   1   8   2 2354.55 454.381   3
   1  -8   2 2873.22 352.268   2
  -1  -8  -2 1972.29 534.421   1
  -1  -8  -2 2757.97 533.861   3
  -1  -8  -3 79200.0 3075.01   5
   1   8   3 78486.4 3487.68   7
  -1  -8  -3 75905.9 2794.56   4
   1  -8   3 78119.4 3073.76   4
  -1  -8  -3 76793.0 3473.40   7
  -1   8  -3 72186.1 3303.89   7
  -1  -8  -3 74266.7 3184.78   1
   1  -8   3 71714.8 2971.67   3
  -1  -8  -3 72143.5 2746.70   3
  -1   8  -3 76731.2 2581.45   2
   1  -8   3 74291.1 2509.08   2
   1   8   4 7368.60 958.081   5
   1  -8   4 7649.93 862.191   4
  -1   8  -4 7826.37 791.787   6
  -1  -8  -4 7498.59 1032.63   7
  -1  -8  -4 8215.57 775.255   4
   1   8   4 7137.75 1073.42   7
  -1  -8  -4 7694.96 879.128   5
  -1   8  -4 8488.54 905.724   3
  -1  -8  -4 9423.68 1081.37   1
  -1   8  -4 8311.46 759.811   2
  -1  -8  -4 8149.03 609.183   2
   1  -8   4 7402.80 702.197   2
  -1  -8  -4 8073.97 781.272   3
   1  -8   4 8402.92 938.172   3
   1   8   5 63931.0 2866.30   5
   1   8   5 62077.2 3282.92   7
  -1   8  -5 63984.6 2673.96   6
  -1  -8  -5 68956.1 2650.35   4
  -1  -8  -5 67834.1 2018.31   6
   1  -8   5 69140.5 2940.79   4
   1  -8   5 69073.1 2601.87   2
  -1   8  -5 65192.1 2610.42   2
  -1  -8  -5 65637.1 3124.65   1
  -1   8  -5 72849.5 2931.97   3
  -1  -8  -5 64696.2 2481.62   3
   1  -8   5 62366.9 2773.82   3
  -1  -8  -5 66226.3 2265.09   2
   1   8   6 4628.26 778.574   5
  -1  -8  -6 3523.47 403.016   6
  -1   8  -6 4015.12 622.383   6
  -1  -8  -6 3656.11 563.145   4
  -1  -8  -6 3179.56 750.330   1
   1  -8   6 3836.29 675.988   3
  -1  -8  -6 3893.15 481.946   2
  -1  -8  -6 3940.91 543.356   3
  -1   8  -6 3221.10 583.729   2
   1  -8   6 4368.73 650.789   2
   1   8   7 42847.9 2360.21   5
  -1  -8  -7 48472.3 2213.20   4
  -1  -8  -7 46179.9 1765.84   6
  -1  -8  -7 44639.6 2667.18   1
   1  -8   7 47237.3 2257.25   2
  -1  -8  -7 43178.7 1845.60   3
  -1  -8  -7 42783.2 1843.60   2
   1  -8   7 41921.3 2229.56   3
  -1   8  -7 42841.4 2233.25   2
   1   8   8 2268.73 596.473   5
  -1  -8  -8 2488.64 398.103   6
   1  -8   8 3348.97 674.772   3
  -1  -8  -8 2428.52 447.042   2
  -1  -8  -8 2663.22 486.840   4
  -1  -8  -8 1935.91 628.835   1
  -1   8  -8 2751.40 649.620   2
  -1  -8  -8 2656.59 419.005   3
   1   8   9 19828.9 1625.87   5
  -1  -8  -9 19043.7 1245.27   4
  -1  -8  -9 19546.5 1186.74   6
  -1  -8  -9 18640.4 1808.76   1
  -1  -8  -9 19180.4 1053.81   3
   1  -8   9 18217.5 1456.49   3
  -1   8  -9 18440.5 1551.60   2
  -1  -8  -9 18410.8 1232.07   2
  -1  -8 -10 1683.01 387.016   6
   1   8  10 1270.54 553.808   5
  -1  -8 -10 1732.69 484.805   2
  -1  -8 -10 1497.18 278.735   3
   1  -8  10 1690.56 565.148   3
  -1   8 -10 1731.94 608.403   2
   1   8  11 17982.3 1663.25   5
  -1  -8 -11 20451.1 1384.64   6
  -1  -8 -11 21180.4 1475.47   2
  -1   8 -11 18778.5 1706.74   2
   1  -8  11 18353.2 1530.82   3
   1   8  12 3176.77 796.304   5
  -1  -8 -12 2858.87 575.550   6
  -1   8 -12 2406.66 799.154   2
   1  -8  12 2212.50 560.379   3
  -1  -8 -12 1779.67 487.171   2
   1   8  13 10883.6 1383.32   5
   1  -8  13 12424.5 1323.67   3
  -1   8 -13 10997.1 1458.17   2
  -1  -8 -13 11849.2 1197.12   2
   1  -8  14 2066.53 589.636   3
  -1  -9  14 1385.06 626.394   3
   1   9 -13 2963.88 884.085   2
   1  -9 -13 2801.00 784.257   1
  -1  -9  13 2230.39 696.242   3
   1  -9 -12 208.236 349.370   6
  -1   9  12-139.289 243.946   4
   1   9 -12 407.475 456.329   2
   1  -9 -12 251.865 358.255   1
  -1  -9  12-436.882 432.465   3
   1  -9 -11 6146.78 869.782   6
  -1   9  11 6952.53 861.202   4
   1  -9 -11 6180.91 773.946   3
   1  -9 -11 6266.98 1039.02   1
  -1  -9  11 6334.72 986.653   3
   1   9 -11 7027.42 1105.72   2
   1  -9 -10 3473.68 656.876   6
   1  -9 -10 3871.62 813.848   1
   1  -9 -10 2742.36 526.381   3
  -1   9  10 2300.69 590.807   4
   1   9 -10 3353.85 844.388   2
  -1  -9  10 2491.74 670.412   3
   1  -9  -9 139.147 312.825   6
  -1   9   9 15.4828 268.301   4
   1   9  -9-483.181 489.147   2
   1  -9  -9 356.425 261.602   3
   1  -9  -9 418.036 404.190   1
  -1  -9   9 33.6909 421.560   3
   1  -9  -9-79.5015 197.036   2
   1  -9  -8 1739.41 454.210   6
   1  -9  -8 1410.08 456.272   4
   1  -9  -8 1109.94 235.734   2
  -1   9   8 1416.42 436.312   4
   1  -9  -8 1134.83 394.629   3
   1   9  -8 1162.95 551.840   2
  -1  -9   8 1220.17 483.218   3
   1  -9  -8 536.888 394.406   1
   1  -9  -7 17140.3 1259.44   6
  -1   9   7 17927.9 1382.23   4
   1  -9  -7 16510.1 1515.84   4
   1   9  -7 17272.2 1448.40   2
   1  -9  -7 17842.1 769.267   2
  -1  -9   7 15533.4 1398.22   3
   1  -9  -7 15953.1 1276.22   3
   1  -9  -7 16719.4 1357.85   1
   1  -9  -6 7795.83 847.509   6
  -1   9   6 10640.4 1073.33   4
  -1  -9   6 8143.16 999.263   3
  -1  -9   6 9896.87 960.605   2
   1  -9  -6 8821.60 944.651   1
   1  -9  -6 8835.93 963.779   3
   1  -9  -6 9324.78 1094.76   4
   1   9  -6 8817.92 996.066   2
  -1   9   5 15000.5 1254.67   4
   1   9  -5 17079.3 1710.14   7
   1  -9  -5 18655.4 1461.66   4
  -1   9   5 16650.0 1617.94   7
   1  -9  -5 17454.2 1199.59   6
  -1  -9   5 16198.5 1206.04   2
   1  -9  -5 15861.6 1269.79   3
  -1  -9   5 15348.9 1321.92   3
   1   9  -5 15601.6 1246.03   2
   1  -9  -5 17493.3 1255.37   1
   1  -9  -4 2591.38 520.589   6
   1   9  -4 2027.61 768.198   7
  -1  -9   4 2320.14 471.742   5
  -1   9   4 2270.01 716.845   7
   1  -9  -4 1993.85 563.568   7
   1  -9  -4 1427.48 458.214   4
   1  -9  -4 2034.93 474.678   1
  -1  -9   4 2603.72 475.785   2
  -1  -9   4 1260.41 546.448   3
   1  -9  -4 1558.97 516.283   3
  -1   9   3 14.3730 541.908   7
  -1   9   3 490.956 218.193   6
   1   9  -3 807.434 678.432   7
   1  -9  -3 434.012 306.684   6
   1  -9  -3-74.7010 334.510   7
  -1  -9   3-159.002 265.069   5
   1   9  -3 164.776 164.682   6
  -1  -9   3-284.944 255.364   2
   1  -9  -3 358.706 372.929   3
   1  -9  -3 415.478 367.836   4
   1   9  -3-254.086 452.132   1
  -1  -9   3-544.380 507.862   3
   1   9  -2-231.200 529.327   7
  -1   9   2 172.308 549.072   7
  -1   9   2 275.346 212.689   6
  -1  -9   2-154.237 298.886   5
   1   9  -2 492.421 202.817   6
   1  -9  -2-220.753 416.685   7
   1  -9  -2 633.016 291.575   6
   1   9  -2 333.215 277.178   3
   1  -9  -2 741.997 430.642   3
   1  -9  -2 469.747 347.650   4
  -1  -9   2 272.718 228.523   2
  -1  -9   2 532.546 403.763   3
   1   9  -2 571.614 348.133   1
  -1  -9   1 42605.4 2066.15   5
   1  -9  -1 44836.7 2301.69   5
   1  -9  -1 44684.9 1770.86   6
  -1   9   1 39361.5 2364.33   7
   1   9  -1 44372.4 1553.64   6
   1  -9  -1 41356.6 2144.06   4
  -1   9   1 39789.1 1835.40   6
   1   9  -1 42049.7 2525.83   7
   1   9  -1 46714.1 2472.40   1
  -1   9   1 43602.0 2189.53   1
   1   9  -1 46999.7 2213.55   3
  -1  -9   1 41134.7 1687.53   2
  -1  -9   1 41526.6 2102.33   3
   1  -9  -1 39837.1 2134.68   3
   1   9   0 4950.83 982.155   7
  -1  -9   0 7024.17 793.684   5
  -1   9   0 7141.56 1000.77   7
   1   9   0 5894.72 386.522   6
  -1   9   0 5604.76 669.087   6
  -1   9   0 5334.14 733.200   1
  -1  -9   0 6084.16 530.170   2
   1   9   0 7272.01 822.918   3
  -1  -9   0 7540.40 831.360   4
   1  -9   0 5728.21 858.317   3
  -1  -9   0 5920.32 796.853   3
   1   9   0 5947.19 867.070   1
   1  -9   0 7046.83 832.044   4
  -1  -9  -1 46844.4 2047.50   5
   1  -9   1 42119.4 2002.84   4
  -1  -9  -1 49679.3 2568.79   7
  -1  -9  -1 43672.0 1944.47   4
   1   9   1 45024.5 2448.92   7
  -1   9  -1 42115.2 2286.53   7
   1   9   1 43332.4 1913.37   3
  -1  -9  -1 42290.6 1919.91   3
  -1   9  -1 41775.1 2023.77   1
   1  -9   1 41563.9 2012.77   3
  -1  -9  -1 42268.5 1376.60   2
   1   9   1 46417.6 2363.28   1
   1  -9   1 42528.6 1161.77   2
   1   9   2 749.711 520.819   7
  -1   9  -2 766.660 641.119   7
  -1  -9  -2 1167.08 399.730   5
  -1  -9  -2 113.357 362.438   3
  -1  -9  -2 965.003 553.505   1
  -1  -9  -2 944.674 360.182   4
   1   9   2 293.131 263.530   3
  -1   9  -2 1398.79 465.493   1
  -1   9  -2 683.222 255.474   2
   1  -9   2 510.689 205.817   2
   1  -9   2 344.226 429.296   3
  -1  -9  -2 757.118 228.747   2
   1   9   3 615.772 568.052   7
  -1   9  -3-1064.22 674.008   7
  -1   9  -3 124.536 237.705   6
  -1  -9  -3 195.015 252.368   4
  -1   9  -3 18.6485 206.826   2
  -1  -9  -3 335.427 505.528   1
   1  -9   3 157.640 477.187   3
  -1  -9  -3-225.269 375.034   3
   1  -9   3 381.615 227.820   2
  -1   9  -4 3563.39 864.592   7
   1   9   4 3620.84 870.978   7
  -1   9  -4 2861.19 508.695   6
  -1  -9  -4 2418.38 338.155   2
  -1  -9  -4 2386.95 455.777   4
   1  -9   4 2826.48 458.386   2
  -1   9  -4 2687.44 484.147   2
   1  -9   4 2937.12 654.461   3
  -1  -9  -4 3005.69 548.637   3
  -1  -9  -4 3238.25 728.866   1
   1   9   5 16704.5 1707.90   7
  -1  -9  -5 19299.7 1312.35   4
  -1   9  -5 17226.3 1264.39   6
  -1  -9  -5 17395.5 1553.04   1
  -1  -9  -5 19099.0 990.897   2
  -1   9  -5 17886.1 1228.55   2
  -1  -9  -5 18429.0 1217.47   3
   1  -9   5 18141.6 1432.24   3
   1  -9   5 19114.6 1215.39   2
   1   9   6 6136.75 1079.46   7
   1   9   6 6042.63 918.641   5
  -1  -9  -6 5919.20 464.179   6
  -1  -9  -6 6486.33 707.422   3
  -1  -9  -6 5760.10 954.049   1
   1  -9   6 6248.04 784.886   2
  -1   9  -6 5263.70 741.397   2
   1  -9   6 5442.55 840.244   3
  -1  -9  -6 6539.54 589.415   2
  -1  -9  -6 6377.07 763.900   4
   1   9   7 19318.7 1579.71   5
  -1  -9  -7 19896.2 1433.51   4
  -1  -9  -7 21270.5 1071.77   6
  -1  -9  -7 20089.0 1233.58   3
  -1   9  -7 20840.9 1505.32   2
   1  -9   7 19334.5 1509.94   3
  -1  -9  -7 20583.5 1780.25   1
   1  -9   7 19099.2 1394.95   2
  -1  -9  -7 19555.6 1122.84   2
   1   9   8 1852.61 594.809   5
  -1  -9  -8 1719.62 348.187   6
  -1   9  -8 913.564 482.277   2
  -1  -9  -8 1230.82 521.293   1
  -1  -9  -8 1210.17 333.864   3
  -1  -9  -8 1028.44 280.293   2
   1  -9   8 1030.12 493.370   3
  -1  -9  -8 1620.37 456.622   4
   1   9   9 967.801 541.061   5
  -1  -9  -9 181.387 236.165   6
  -1   9  -9 473.006 437.692   2
  -1  -9  -9-92.6880 193.993   3
   1  -9   9-37.6388 363.946   3
  -1  -9  -9 297.418 237.042   2
  -1  -9  -9-564.554 584.841   1
  -1  -9 -10 2053.57 443.036   6
   1   9  10 2030.82 629.709   5
  -1   9 -10 1410.57 555.485   2
  -1  -9 -10 1326.55 610.759   1
  -1  -9 -10 3162.10 550.088   2
   1  -9  10 1547.55 514.273   3
   1   9  11 7440.20 1106.93   5
  -1  -9 -11 7630.02 1281.95   1
  -1   9 -11 6888.74 1094.73   2
   1  -9  11 7684.49 1021.81   3
  -1  -9 -11 7407.84 836.062   2
   1   9  12 524.598 483.273   5
  -1   9 -12 837.734 612.917   2
   1  -9  12-56.2854 348.520   3
   1   9  13 1662.88 660.758   5
  -1  -9 -13 1755.56 726.766   1
   1  -9  13 713.688 357.413   3
  -1   9 -13 1803.19 710.560   2
   1  -9  14 1049.96 479.153   3
  -1 -10  13 1964.40 679.299   3
   1 -10 -12 4237.34 896.036   1
   1  10 -12 4710.91 1015.81   2
  -1 -10  12 3071.76 767.643   3
   1 -10 -11 985.222 453.345   1
  -1  10  11 1126.80 404.760   4
  -1 -10  11 579.170 517.493   3
   1  10 -11 1259.55 555.820   2
   1 -10 -10 1298.45 442.209   6
  -1  10  10 333.139 236.623   4
   1 -10 -10 569.918 408.346   1
   1  10 -10 464.137 483.911   2
   1 -10 -10 1140.90 377.143   3
  -1 -10  10 1216.81 592.453   3
   1 -10  -9 5777.68 828.028   6
  -1  10   9 6041.04 847.994   4
   1  10  -9 4741.31 930.376   2
   1 -10  -9 4898.70 761.237   3
  -1 -10   9 4821.60 950.271   3
   1 -10  -9 5535.58 873.159   1
   1 -10  -8 1188.56 330.692   6
   1  10  -8 1783.16 597.254   2
  -1  10   8 1797.13 499.936   4
   1 -10  -8 1646.94 507.174   1
   1 -10  -8 1737.03 517.156   3
  -1 -10   8 1461.32 627.047   3
   1 -10  -7 4332.14 661.523   6
   1 -10  -7 3447.84 640.401   1
   1 -10  -7 3449.31 672.007   3
   1  10  -7 3088.30 666.894   2
  -1 -10   7 5502.91 938.627   3
  -1  10   6 2348.62 830.350   7
   1 -10  -6 3166.76 546.482   6
   1  10  -6 2611.69 871.231   7
   1  10  -6 3622.10 714.885   2
   1 -10  -6 2865.04 597.378   3
  -1 -10   6 3131.98 739.659   3
   1 -10  -6 1062.79 335.081   1
  -1  10   5 5504.00 1072.63   7
   1  10  -5 5282.24 1113.94   7
  -1 -10   5 5178.75 703.750   5
   1 -10  -5 6474.36 733.836   6
  -1 -10   5 6229.45 912.049   3
   1 -10  -5 5476.07 816.070   3
   1 -10  -5 5044.72 713.532   1
  -1 -10   5 4947.45 665.118   2
  -1  10   4 1919.77 756.334   7
   1  10  -4 1991.31 809.184   7
   1 -10  -4 2611.46 476.944   6
  -1 -10   4 2860.45 553.533   5
   1 -10  -4 2653.45 651.039   3
  -1 -10   4 2638.48 478.596   2
  -1 -10   4 2338.27 647.850   3
   1 -10  -3 12446.5 866.425   6
  -1  10   3 12456.5 824.248   6
   1  10  -3 11020.9 1371.85   7
  -1  10   3 13024.8 1408.27   7
  -1 -10   3 11865.3 1042.34   5
   1 -10  -3 10907.1 1105.18   3
  -1 -10   3 12209.9 905.048   2
  -1 -10   3 11210.8 1129.71   3
  -1  10   2 5366.57 582.501   6
   1  10  -2 5616.08 535.933   6
  -1 -10   2 5895.44 760.497   5
  -1  10   2 3902.54 860.154   7
   1  10  -2 5542.54 1032.86   7
   1 -10  -2 6206.85 610.372   6
  -1 -10   2 5589.92 601.950   2
  -1 -10   2 6354.97 885.312   3
   1 -10  -2 4644.01 783.586   3
   1  10  -1 11967.2 722.189   6
  -1  10   1 10596.4 1284.28   7
   1  10  -1 12387.7 1432.68   7
  -1 -10   1 12231.1 1107.23   5
  -1  10   1 11525.0 898.181   6
  -1 -10   1 11832.8 812.113   2
   1 -10  -1 10607.3 1122.50   3
  -1  10   1 11162.1 1098.91   1
  -1 -10   1 10303.4 1097.50   3
   1  10   0 1207.46 782.336   7
  -1  10   0-456.796 580.495   7
  -1  10   0 33.5667 169.188   6
   1  10   0 498.867 120.164   6
  -1 -10   0 115.530 260.677   5
  -1  10   0 640.646 348.425   1
  -1 -10   0 729.209 439.544   3
  -1 -10   0 431.706 209.065   2
   1 -10   0 1183.06 477.202   3
  -1  10  -1 11358.1 1323.76   7
  -1 -10  -1 13341.6 1122.13   4
   1  10   1 10706.2 1300.74   7
  -1  10  -1 11140.2 1142.33   1
   1 -10   1 9647.98 1096.39   3
  -1 -10  -1 10783.7 694.347   2
  -1 -10  -1 10108.4 1038.44   3
  -1  10  -2 3672.84 898.784   7
  -1  10  -2 4578.33 651.023   6
   1  10   2 3583.73 820.571   7
   1 -10   2 2632.74 692.300   3
  -1  10  -2 4005.43 723.620   1
  -1 -10  -2 3608.42 680.050   3
  -1 -10  -2 3375.18 588.180   4
  -1 -10  -2 4436.97 423.951   2
   1 -10   2 4745.10 445.750   2
   1  10   3 11700.3 1418.03   7
  -1  10  -3 11403.9 1020.97   6
  -1  10  -3 14362.9 1501.71   7
  -1 -10  -3 10839.5 1010.53   4
   1 -10   3 12970.9 848.964   2
  -1 -10  -3 11981.7 1280.36   1
  -1  10  -3 12748.0 1261.87   1
   1 -10   3 12420.8 1209.32   3
  -1 -10  -3 13505.8 767.986   2
  -1  10  -3 12745.9 900.549   2
  -1 -10  -3 12674.5 1089.63   3
   1  10   4 1594.87 725.459   7
  -1  10  -4 2282.07 807.195   7
  -1  10  -4 2395.91 505.542   6
  -1 -10  -4 3492.43 572.892   4
   1 -10   4 3026.78 693.408   3
  -1 -10  -4 2422.40 529.026   3
  -1 -10  -4 2677.83 348.718   2
  -1  10  -4 3118.35 508.851   2
  -1 -10  -4 2164.63 658.494   1
   1 -10   4 1999.06 401.268   2
  -1  10  -5 5126.22 1053.19   7
   1  10   5 4982.67 1072.58   7
  -1  10  -5 4347.34 666.408   6
  -1 -10  -5 5534.90 499.520   2
  -1 -10  -5 4858.36 704.682   3
  -1  10  -5 5559.08 692.289   2
   1 -10   5 4798.04 634.882   2
   1 -10   5 6377.61 927.991   3
  -1 -10  -5 4889.83 699.970   4
  -1 -10  -5 5582.33 931.220   1
   1  10   6 1690.40 681.102   7
  -1 -10  -6 3579.04 637.895   4
  -1 -10  -6 2020.92 686.254   1
  -1  10  -6 2627.60 553.444   2
   1 -10   6 2658.66 511.838   2
  -1 -10  -6 2334.35 367.295   2
  -1 -10  -6 1791.41 458.212   3
   1 -10   6 2134.96 617.176   3
  -1 -10  -7 4054.63 393.715   6
  -1 -10  -7 4598.34 891.669   1
  -1  10  -7 5859.52 808.217   2
  -1 -10  -7 4362.16 711.336   4
  -1 -10  -7 3585.20 561.300   3
  -1 -10  -7 4671.05 516.882   2
   1 -10   7 4660.86 855.687   3
  -1  10  -8 1478.42 486.116   2
   1 -10   8 2224.10 650.034   3
  -1 -10  -8 2203.32 662.691   1
  -1 -10  -8 2335.77 459.159   3
  -1 -10  -8 1898.85 350.565   2
  -1  10  -9 8607.79 1103.36   2
  -1 -10  -9 9075.88 818.848   3
  -1 -10  -9 6567.28 1100.74   1
   1 -10   9 6944.41 1020.93   3
  -1 -10  -9 8040.74 758.628   2
   1  10  10 1099.98 593.296   5
  -1 -10 -10 422.872 453.016   1
   1 -10  10 1349.23 509.895   3
  -1  10 -10 1593.32 579.870   2
   1  10  11 1700.95 665.071   5
   1 -10  11 1660.88 639.784   3
  -1  10 -11 1434.62 601.451   2
  -1 -10 -11 2158.49 785.005   1
  -1 -10 -12 3505.77 973.110   1
   1 -10  12 5362.34 963.771   3
  -1  10 -12 5878.66 1080.96   2
   1 -10  13 962.914 530.970   3
  -1 -10 -13 346.660 551.197   1
   1 -10  14 745.595 360.647   3
   1 -11 -11 11246.7 1422.25   1
   1  11 -11 12400.4 1554.87   2
  -1 -11  11 10990.4 1396.34   3
  -1 -11  10 2545.13 756.855   3
   1 -11 -10 893.761 347.108   1
   1 -11 -10 1403.03 445.098   3
   1  11 -10 2964.46 760.052   2
   1 -11  -9-148.673 259.049   3
   1  11  -9 399.930 447.096   2
   1 -11  -9-631.335 427.026   1
  -1 -11   9 246.775 538.580   3
   1  11  -8 1985.54 887.563   7
   1 -11  -8 2025.98 508.842   6
   1 -11  -8 1236.32 443.031   1
   1  11  -8 3966.45 811.750   2
   1 -11  -8 2231.97 571.038   3
  -1 -11   8 2858.19 761.068   3
   1 -11  -7 30004.0 1724.24   6
   1  11  -7 27825.7 2501.25   7
   1 -11  -7 24332.5 1771.91   3
   1 -11  -7 28035.2 1858.38   1
   1  11  -7 28186.2 1964.06   2
  -1 -11   7 27382.4 2034.43   3
  -1  11   6 1913.32 703.655   7
   1 -11  -6 3407.79 567.908   6
   1  11  -6 2822.70 915.350   7
   1 -11  -6 2534.94 643.483   3
   1 -11  -6 2961.72 583.688   1
  -1 -11   6 3386.45 773.408   3
   1  11  -5 43540.7 2040.12   6
  -1  11   5 45442.4 2941.73   7
   1 -11  -5 45756.3 2018.57   6
   1  11  -5 40846.1 2928.48   7
  -1 -11   5 44979.1 2170.28   2
  -1 -11   5 42991.8 2530.59   3
   1 -11  -5 40591.6 2346.64   3
   1  11  -4 773.298 646.931   7
   1  11  -4 829.116 226.956   6
   1 -11  -4 1532.70 343.668   6
  -1  11   4 1882.76 828.298   7
   1 -11  -4 1240.47 546.200   3
  -1 -11   4 589.946 483.101   3
  -1 -11   4 1161.14 391.989   2
   1  11  -3 447.540 539.154   7
  -1  11   3-413.430 549.102   7
   1 -11  -3 368.264 279.924   6
  -1  11   3 272.713 213.919   6
   1  11  -3 175.269 173.140   6
  -1 -11   3-322.850 500.789   3
   1 -11  -3 39.5943 427.894   3
  -1 -11   3 197.703 203.365   2
   1  11  -2 3016.17 424.653   6
  -1  11   2 2370.92 753.798   7
  -1  11   2 717.893 250.710   6
   1  11  -2 3883.44 953.112   7
   1 -11  -2 1824.93 616.215   3
  -1 -11   2 3820.58 742.271   3
  -1 -11   2 2605.16 427.777   2
   1  11  -1 50420.3 1427.48   6
  -1  11   1 48767.2 2721.76   7
   1  11  -1 48337.4 2818.56   7
  -1  11   1 52511.6 2483.54   1
  -1 -11   1 51777.5 1654.62   2
   1 -11  -1 48010.6 2342.72   3
  -1 -11   1 46828.8 2267.75   3
   1  11   0 1705.81 763.543   7
  -1  11   0 790.943 602.981   7
  -1 -11   0 1950.84 347.724   2
  -1 -11   0 2348.55 658.094   3
   1 -11   0 2298.99 645.616   3
  -1  11   0 2256.10 586.835   1
   1  11   1 45292.7 2923.20   7
  -1  11  -1 47662.4 2897.31   7
  -1  11  -1 49764.2 2667.04   1
  -1 -11  -1 49744.9 1784.92   2
   1 -11   1 47418.3 2586.31   3
  -1 -11  -1 48554.8 2468.23   3
   1  11   2 2124.96 716.685   7
  -1  11  -2 2796.59 508.400   6
  -1  11  -2 2515.88 824.572   7
   1 -11   2 3644.77 397.933   2
  -1 -11  -2 3034.56 673.981   3
   1 -11   2 3611.06 777.104   3
  -1 -11  -2 2925.09 353.850   2
   1  11   3-487.280 612.142   7
  -1  11  -3 59.7473 279.007   6
  -1  11  -3 1093.61 717.010   7
   1 -11   3-69.8482 164.967   2
  -1 -11  -3 499.152 431.981   3
  -1 -11  -3 57.3201 149.331   2
   1 -11   3 646.036 449.086   3
   1  11   4-76.0341 733.614   7
  -1  11  -4 1543.83 468.402   6
  -1  11  -4 1889.19 771.885   7
  -1 -11  -4 1952.59 295.715   2
  -1 -11  -4 1466.19 271.715   2
  -1 -11  -4 2393.89 678.658   1
   1 -11   4 946.169 515.585   3
  -1 -11  -4 1353.67 487.051   3
  -1  11  -4 2292.45 463.049   2
   1 -11   4 1128.58 333.130   2
  -1  11  -5 45116.9 2993.36   7
   1  11   5 43985.7 3003.93   7
  -1 -11  -5 46028.7 1626.60   2
  -1  11  -5 44979.5 2176.49   2
  -1 -11  -5 40695.7 2175.79   3
   1 -11   5 43968.9 2053.73   2
  -1 -11  -5 42992.5 2624.83   1
   1 -11   5 43345.2 2521.88   3
   1  11   6 3905.89 1014.72   7
  -1  11  -6 3322.77 927.988   7
  -1 -11  -6 3987.75 845.838   1
   1 -11   6 2498.15 513.178   2
  -1  11  -6 4157.22 676.800   2
   1 -11   6 4805.75 859.972   3
  -1 -11  -6 6701.99 888.228   4
  -1 -11  -6 5355.42 755.153   3
  -1 -11  -6 4422.34 450.806   2
  -1  11  -7 29684.2 2512.07   7
  -1 -11  -7 29502.9 2234.98   1
  -1 -11  -7 30208.5 1734.05   3
   1 -11   7 27949.1 2029.88   3
  -1  11  -7 28740.1 1884.30   2
  -1 -11  -8 1924.34 449.690   3
  -1 -11  -8 2033.19 698.968   1
  -1  11  -8 1395.33 499.006   2
   1 -11   8 1963.07 700.120   3
  -1  11  -9 579.000 434.342   2
  -1 -11  -9-566.934 469.811   1
   1 -11   9 13.0474 378.122   3
  -1  11 -10 667.003 404.061   2
  -1 -11 -10-366.128 441.603   1
   1 -11  10 1505.89 639.575   3
  -1  11 -11 12501.8 1495.69   2
  -1 -11 -11 10035.5 1511.50   1
   1 -11  11 12805.6 1455.10   3
  -1 -11 -12 1335.62 704.485   1
  -1  11 -12 2660.96 797.714   2
   1 -11  12 2652.39 769.812   3
   1  12 -11 727.891 605.543   2
   1  12 -10 977.534 548.356   2
  -1 -12  10-197.348 424.666   3
   1  12  -9 3894.10 1180.94   7
   1 -12  -9 2224.75 562.147   3
   1 -12  -9 3059.28 664.820   1
  -1 -12   9 3183.65 816.873   3
   1  12  -9 1947.05 677.363   2
   1  12  -8 6692.51 1384.67   7
   1 -12  -8 6540.39 924.883   3
   1 -12  -8 7260.34 972.822   1
  -1 -12   8 6985.57 1162.94   3
   1  12  -8 6473.02 1019.11   2
   1 -12  -7 2.41919 265.018   1
  -1 -12   7-114.701 392.895   3
   1 -12  -7 469.280 456.468   3
   1  12  -6 4525.20 1118.69   7
  -1  12   6 3905.25 996.590   7
   1 -12  -6 3734.37 765.033   3
  -1 -12   6 5077.64 940.260   3
  -1  12   5 4383.82 1085.97   7
   1  12  -5 4166.15 1066.90   7
   1 -12  -5 2388.93 655.877   3
  -1 -12   5 3452.06 792.694   3
   1  12  -4-334.510 570.216   7
   1 -12  -4 82.2132 197.209   6
  -1  12   4-121.824 586.608   7
   1 -12  -4-129.197 389.706   3
  -1 -12   4-10.6670 364.873   3
   1  12  -3 7142.36 1287.89   7
  -1  12   3 8875.10 1341.10   7
  -1 -12   3 6313.48 999.842   3
   1 -12  -3 4643.36 824.336   3
  -1  12   2 26.0884 130.973   6
  -1  12   2-174.520 566.395   7
   1  12  -2-244.907 225.984   6
   1  12  -2-546.191 657.201   7
  -1 -12   2 163.194 428.832   3
   1 -12  -2-41.1341 449.991   3
  -1  12   1 1910.55 731.343   7
   1  12  -1 2234.57 303.961   6
   1  12  -1 2441.85 812.484   7
   1 -12  -1 2417.08 663.554   3
  -1 -12   1 1591.51 530.907   3
  -1  12   0 36.3511 563.741   7
   1  12   0 807.816 771.123   7
   1 -12   0-162.830 395.772   3
  -1 -12   0-124.104 411.310   3
  -1  12  -1 1558.79 403.219   6
   1  12   1 2935.93 966.647   7
  -1  12  -1 771.524 598.064   7
   1 -12   1 2776.43 728.520   3
  -1 -12  -1 2528.12 693.006   3
  -1  12  -2-177.627 537.006   7
   1  12   2 509.935 647.552   7
  -1  12  -2-18.8445 202.593   6
   1 -12   2-177.076 465.062   3
  -1 -12  -2-216.513 417.668   3
  -1  12  -3 7152.43 1217.71   7
  -1  12  -3 7432.06 884.404   6
   1  12   3 4425.72 1018.66   7
   1 -12   3 7952.62 1104.60   3
  -1 -12  -3 6469.28 904.304   3
   1  12   4-389.588 748.575   7
  -1  12  -4-521.560 285.462   6
   1 -12   4 511.867 543.742   3
  -1 -12  -4-166.941 350.827   3
  -1  12  -5 4320.14 1020.63   7
   1  12   5 1300.54 783.445   7
  -1 -12  -5 4087.10 850.679   1
   1 -12   5 3766.34 785.681   3
  -1  12  -5 4127.42 671.504   2
  -1 -12  -5 3140.05 658.310   3
   1  12   6 4390.44 1113.93   7
  -1  12  -6 6288.57 1290.93   7
  -1  12  -6 5638.34 790.186   2
   1 -12   6 5138.28 951.016   3
  -1 -12  -6 4571.03 896.689   1
  -1 -12  -6 5332.60 790.932   3
  -1  12  -7 879.438 791.690   7
  -1  12  -7 877.423 417.518   2
  -1 -12  -7 988.180 386.573   3
   1 -12   7 371.786 428.587   3
  -1 -12  -7 1004.51 518.506   1
  -1  12  -8 6019.46 1284.90   7
   1 -12   8 5250.88 957.378   3
  -1  12  -8 3042.22 705.952   2
  -1 -12  -8 5218.06 725.384   3
  -1 -12  -8 5296.61 1014.18   1
  -1  12  -9 4630.69 1242.63   7
  -1 -12  -9 3115.47 806.962   1
  -1  12  -9 3372.74 771.293   2
   1 -12   9 2926.04 776.886   3
  -1 -12 -10 1099.48 600.285   1
  -1  12 -10 910.683 555.924   2
   1 -12  10 178.065 449.873   3
  -1 -12 -11 944.612 549.667   1
  -1  12 -11 1843.95 662.694   2
   1 -13  -9 1012.38 433.873   3
   1 -13  -8 3485.50 735.742   3
  -1 -13   8 3913.86 930.206   3
   1  13  -7 9168.88 1618.23   7
   1 -13  -7 7468.62 1060.88   3
  -1 -13   7 8638.25 1226.71   3
   1  13  -6 3.53502 738.487   7
  -1  13   6 2433.30 944.739   7
   1 -13  -6 2310.35 684.274   3
  -1 -13   6 588.877 501.595   3
   1  13  -5 8224.51 1411.30   7
  -1  13   5 9227.07 1436.78   7
   1 -13  -5 5937.66 989.467   3
  -1 -13   5 9610.02 1254.59   3
   1  13  -4 6669.08 1289.20   7
  -1  13   4 5109.93 1122.55   7
   1 -13  -4 4494.60 865.151   3
  -1 -13   4 6056.34 1011.54   3
  -1  13   3-591.074 623.455   7
   1  13  -3 812.542 787.460   7
  -1 -13   3 953.259 623.784   3
   1 -13  -3-87.7701 417.712   3
  -1  13   2 488.594 615.426   7
   1  13  -2-276.371 732.228   7
   1 -13  -2 612.660 517.475   3
  -1 -13   2 880.642 531.842   3
  -1  13   1 12303.3 1619.29   7
   1  13  -1 14422.9 1761.05   7
  -1 -13   1 13075.5 1357.95   3
   1 -13  -1 13753.1 1436.25   3
   1  13   0-81.2521 630.091   7
  -1  13   0-353.212 595.973   7
   1 -13   0 1273.46 666.144   3
  -1 -13   0-177.210 460.973   3
  -1  13  -1 13735.1 1663.61   7
   1  13   1 13917.9 1760.18   7
   1 -13   1 12397.5 1390.17   3
  -1 -13  -1 11706.4 1278.02   3
   1  13   2-758.698 640.524   7
  -1  13  -2 788.533 705.803   7
  -1 -13  -2-388.558 487.778   3
   1 -13   2 215.753 468.255   3
  -1  13  -3-167.674 572.581   7
   1  13   3-1105.81 755.729   7
   1 -13   3 43.9183 491.084   3
  -1 -13  -3 16.1324 383.316   3
   1  13   4 3890.55 1018.39   7
  -1  13  -4 4192.01 995.772   7
   1 -13   4 5124.27 938.844   3
  -1 -13  -4 3991.78 751.975   3
   1  13   5 13438.7 1786.75   7
  -1  13  -5 11463.3 1604.83   7
  -1 -13  -5 11542.8 1200.06   3
   1 -13   5 10325.0 1329.33   3
   1  13   6 1263.34 739.582   7
  -1  13  -6 1602.99 812.416   7
  -1 -13  -6 2089.06 619.541   1
  -1 -13  -6 1386.39 490.849   3
   1 -13   6 940.346 634.974   3
  -1  13  -6 1045.07 366.419   2
  -1  13  -7 7147.92 1440.50   7
  -1  13  -7 7713.00 979.182   2
   1 -13   7 7546.17 1120.30   3
  -1 -13  -7 6372.83 1108.00   1
  -1 -13  -7 8372.32 1010.27   3
  -1  13  -8 3733.69 1076.49   7
   1 -13   8 2900.20 757.325   3
  -1 -13  -8 1358.67 642.724   1
  -1  13  -8 2745.08 633.745   2
  -1  13  -9 1177.70 503.652   2
  -1 -13  -9 290.101 402.969   1
  -1  13 -10 8596.42 1250.80   2
  -1 -13 -10 7239.86 1273.77   1
  -1  13 -11 2240.15 676.525   2
   1 -14  -8 640.584 387.258   3
   1 -14  -7 1985.99 670.452   3
  -1  14   6-250.545 674.558   7
   1 -14  -6 804.940 451.982   3
   1  14  -5 464.757 778.861   7
  -1  14   5 480.452 595.848   7
  -1 -14   5 119.234 482.999   3
   1 -14  -5 297.564 510.559   3
  -1  14   4 1308.36 710.313   7
   1  14  -4 1256.51 799.895   7
   1 -14  -4 635.287 428.768   3
  -1 -14   4 716.109 593.814   3
   1  14  -3 41445.8 3227.48   7
  -1  14   3 40570.1 3054.59   7
  -1 -14   3 40539.8 2656.23   3
   1 -14  -3 41941.3 2671.84   3
  -1  14   2 1505.69 728.778   7
   1  14  -2 1979.48 903.246   7
   1 -14  -2 1860.08 618.353   3
  -1 -14   2 1882.26 624.712   3
   1  14  -1 2411.71 932.482   7
  -1  14   1 3068.35 927.445   7
   1 -14  -1 1906.07 649.701   3
  -1 -14   1 1888.99 660.872   3
   1  14   0 324.827 669.010   7
  -1  14   0 1136.93 667.142   7
   1 -14   0 234.972 499.054   3
  -1 -14   0 305.478 484.195   3
  -1  14  -1 1039.79 730.172   7
   1  14   1 2854.07 921.316   7
   1 -14   1 1734.53 702.922   3
  -1 -14  -1 1149.61 489.740   3
  -1  14  -2 1725.34 846.362   7
   1  14   2 1172.00 711.954   7
   1 -14   2 1499.00 608.222   3
  -1 -14  -2 827.693 496.608   3
  -1  14  -3 41695.0 3108.48   7
   1  14   3 41695.1 3177.06   7
   1 -14   3 42985.5 2767.80   3
  -1 -14  -3 36230.3 2387.02   3
   1  14   4 1050.84 749.338   7
  -1  14  -4 1285.84 878.547   7
   1 -14   4 2175.62 832.776   3
  -1 -14  -4 1216.71 520.279   3
  -1  14  -5 544.746 604.869   7
   1  14   5 1065.08 711.640   7
  -1 -14  -5-592.177 465.196   3
   1 -14   5 458.976 472.321   3
  -1  14  -6 341.786 611.348   7
  -1 -14  -6 899.719 512.059   3
   1 -14   6 1537.26 671.070   3
  -1 -14  -7 2170.61 710.330   1
  -1 -14  -8 674.163 477.803   1
  -1 -14  -9 13239.5 1735.80   1
   1 -15  -7-70.5520 369.811   3
   1 -15  -6 3114.12 754.836   3
   1 -15  -5 231.354 469.544   3
  -1  15   4 305.116 625.847   7
   1 -15  -4 49.4973 479.774   3
  -1  15   3 1291.14 891.662   7
   1 -15  -3 465.328 451.562   3
  -1  15   2 183.138 555.651   7
   1  15  -2 533.569 674.467   7
   1 -15  -2 470.865 494.980   3
  -1 -15   2-97.7629 527.466   3
  -1  15   1 6.88928 544.312   7
   1  15  -1-158.445 695.229   7
   1 -15  -1-1035.25 643.641   3
  -1 -15   1-604.345 518.932   3
  -1  15   0 1243.07 662.465   7
   1  15   0 2121.23 927.999   7
   1 -15   0 906.152 527.598   3
  -1 -15   0 1751.20 610.722   3
  -1  15  -1 96.3573 695.258   7
   1  15   1-3.70853 865.032   7
   1 -15   1 562.432 595.953   3
  -1 -15  -1 633.229 522.084   3
  -1  15  -2 270.683 615.637   7
   1  15   2-214.739 691.420   7
   1 -15   2 314.574 594.212   3
  -1 -15  -2 710.012 558.639   3
  -1  15  -3 65.6685 512.251   7
  -1 -15  -3-29.0066 370.529   3
  -1 -15  -4 300.628 417.120   3
  -1 -15  -5 200.642 345.717   3
  -1 -15  -6 2395.42 665.936   3
  -1 -16  -4-300.747 400.405   3
  -1 -16  -5 195.333 389.556   3
  -2   0  15-464.596 364.753   4
   2   0 -15 279.162 530.008   6
   2   0 -15 1051.13 608.334   2
  -2   0  14 2613.30 720.779   4
   2   0 -14 3760.55 889.831   2
  -2   0  13 29.1508 243.100   5
  -2   0  13 824.374 486.007   4
   2   0 -13-53.7761 472.398   2
  -2   0  12 60967.3 3061.17   4
  -2   0  12 67048.1 2418.38   5
   2   0 -12 56071.5 2969.52   2
   2   0 -12 61924.1 2697.04   3
  -2   0  11 18.4337 395.852   4
  -2   0  11-120.523 196.887   5
   2   0 -11 34.2572 403.670   2
   2   0 -11-405.679 312.869   3
  -2   0  10 3137.86 427.116   5
  -2   0  10 2517.27 605.986   4
   2   0 -10 3269.09 671.462   2
   2   0 -10 2836.36 509.433   3
  -2   0   9 45.9060 204.296   5
  -2   0   9-503.786 438.715   4
   2   0  -9 521.116 403.221   2
  -2   0   9-101.130 248.086   2
   2   0  -9-149.240 250.763   3
  -2   0   8 24681.9 1546.66   4
  -2   0   8 26398.8 1122.63   5
  -2   0   8 27660.0 1597.06   2
   2   0  -8 25919.5 1564.77   2
   2   0  -8 26533.7 1453.91   3
  -2   0   7 97.7652 167.277   5
  -2   0   7 685.412 437.542   4
  -2   0   7 468.663 323.094   2
   2   0  -7-340.658 310.040   3
   2   0  -7-369.033 407.726   2
  -2   0   6 353001. 9208.73   4
   2   0  -6 346938. 9141.92   6
   2   0  -6 335236. 8367.55   5
   2   0  -6 344522. 9081.54   2
   2   0  -6 354140. 9084.72   3
   2   0  -5-230.964 384.814   6
   2   0  -5 64.6975 101.267   5
  -2   0   5 358.500 345.020   4
   2   0  -5-9.77286 271.890   3
  -2   0   5 5.82859 228.372   2
   2   0  -5 85.7811 367.804   2
   2   0  -4 24318.1 1242.63   6
   2   0  -4 22328.7 765.170   5
  -2   0   4 24700.8 1318.74   4
  -2   0   4 23494.6 1173.88   2
   2   0  -4 23804.9 1218.00   2
   2   0  -4 25144.7 1247.35   3
  -2   0   3 114.888 469.082   4
   2   0  -3 142.224 441.626   6
  -2   0   3-35.2874 212.746   2
   2   0  -3 158.994 314.539   3
   2   0  -2 56862.8 2050.47   6
  -2   0   2 63499.3 2150.06   4
  -2   0   2 59101.4 2026.03   2
  -2   0   1 116.882 235.221   6
   2   0  -1-1.50888 194.482   4
   2   0  -1-388.884 421.434   6
  -2   0   1 724.850 453.291   4
   2   0  -1-17.6241 197.441   1
  -2   0   0 406058. 9824.46   4
   2   0   0 413590. 9923.94   6
   2   0   0 383634. 9767.66   4
  -2   0   0 391807. 9895.66   6
  -2   0   0 389974. 9621.13   1
   2   0   1-237.228 256.948   4
  -2   0  -1 212.306 189.972   7
   2   0   1 154.877 369.902   6
  -2   0  -1-53.9554 267.089   6
  -2   0  -1-717.288 386.779   4
  -2   0  -2 55264.8 1855.87   6
   2   0   2 54827.7 1854.23   6
  -2   0  -2 54675.8 1702.48   4
   2   0   2 50717.7 1708.63   4
  -2   0  -3-97.9789 256.932   6
   2   0   3-90.8870 188.541   4
  -2   0  -3-89.6915 177.050   4
  -2   0  -4 13404.4 823.376   6
   2   0   4 13995.1 609.966   4
  -2   0  -4 15673.3 1020.84   2
   2   0   5-421.235 465.961   5
   2   0   5 22.8548 105.299   3
  -2   0  -5 386.286 435.526   2
   2   0   5 66.8870 104.394   4
   2   0   6 331991. 8099.67   4
   2   0   6 361174. 9154.60   5
   2   0   6 338211. 8010.16   3
  -2   0  -6 345014. 9072.74   2
   2   0   7 429.968 415.755   5
   2   0   7-3.03961 86.0984   4
  -2   0  -7 325.038 457.230   2
   2   0   7 46.1290 77.5507   3
   2   0   8 37092.2 1193.77   4
   2   0   8 38149.3 1940.14   5
  -2   0  -8 34248.7 1897.47   2
   2   0   9 155.354 421.856   5
   2   0   9-5.39628 141.155   4
   2   0   9 46.9060 89.5332   4
  -2   0  -9-94.4084 468.683   2
   2   0  10 6565.42 485.451   4
   2   0  10 5528.53 832.445   5
   2   0  10 5655.36 404.838   4
  -2   0 -10 6207.75 873.452   2
   2   0  11 295.361 374.880   5
   2   0  11-29.2795 184.273   4
   2   0  11 2.17400 107.618   4
  -2   0 -11-218.186 475.935   2
   2   0  12 62387.0 1920.41   4
   2   0  12 58489.9 2928.04   5
   2   0  12 62332.5 2124.66   4
  -2   0 -12 60561.8 3097.19   2
   2   0  13-271.580 443.645   5
  -2   0 -13-769.024 568.308   2
   2   0  14 910.611 478.411   5
  -2   0 -14 943.140 558.587   2
   2   0  15 82.3283 359.512   5
  -2   0 -15-137.170 492.664   2
   2   0  16 273.501 413.429   5
   2   0  17 192.840 362.517   5
  -2  -1  16 852.384 469.002   4
   2  -1 -15 279.827 535.352   6
  -2  -1  15-205.114 456.703   4
  -2   1  15-18.0355 329.962   4
   2  -1 -15 180.223 476.163   2
   2   1 -15 53.0106 432.600   2
   2  -1 -14 612.542 467.598   6
  -2  -1  14 995.374 438.574   4
  -2   1  14 1678.42 598.611   4
   2  -1 -14 557.830 481.263   2
   2   1 -14 1574.41 621.320   2
  -2  -1  13 11248.4 858.524   5
  -2  -1  13 13766.4 1385.67   4
   2  -1 -13 13276.7 1430.87   6
  -2   1  13 12547.0 999.064   5
  -2   1  13 12757.2 1393.77   4
   2   1 -13 11246.7 1317.68   2
   2  -1 -13 12326.1 1337.57   2
  -2   1  12 1457.52 356.513   5
   2  -1 -12 976.742 538.932   6
  -2  -1  12 1367.71 315.962   5
  -2  -1  12 1176.14 411.957   4
  -2   1  12 776.532 479.583   4
   2   1 -12 1409.42 417.950   3
   2   1 -12 1954.27 674.740   2
   2  -1 -12 2069.81 645.996   2
   2  -1 -12 1189.15 409.288   3
  -2  -1  11 10430.4 732.242   5
  -2   1  11 9975.50 836.192   5
   2  -1 -11 8177.32 1067.45   6
  -2  -1  11 9971.71 1093.51   4
  -2   1  11 10846.5 1202.80   4
   2   1 -11 10477.1 1182.26   2
   2  -1 -11 10435.4 962.720   3
   2   1 -11 9677.26 943.792   3
   2  -1 -11 9970.63 1111.69   2
   2  -1 -10 11706.0 1177.60   6
  -2   1  10 11904.6 847.807   5
  -2  -1  10 12038.7 739.916   5
  -2  -1  10 9640.25 1042.57   4
  -2   1  10 10141.6 1110.40   4
   2   1 -10 11757.1 1008.34   3
   2  -1 -10 10069.0 1044.47   2
   2   1 -10 11247.7 1158.52   2
   2  -1 -10 10319.4 934.224   3
  -2   1   9 971.050 481.955   4
   2  -1  -9 1035.24 255.065   5
  -2   1   9 1136.35 328.621   5
  -2  -1   9 1005.21 475.850   4
  -2  -1   9 1171.95 261.012   5
   2  -1  -9 636.928 451.598   6
   2  -1  -9 1183.96 547.496   2
   2   1  -9 1374.29 511.406   2
  -2   1   9 1123.73 407.547   2
   2   1  -9 738.535 321.627   3
  -2  -1   9 1270.11 430.362   2
   2  -1  -9 697.838 289.480   3
   2  -1  -8 8368.64 647.026   5
   2  -1  -8 9876.55 983.637   6
  -2   1   8 9106.97 665.684   5
  -2   1   8 11015.3 1050.70   4
  -2  -1   8 9275.62 552.930   5
  -2  -1   8 9217.91 925.253   4
   2   1  -8 9051.20 976.698   2
  -2  -1   8 9304.45 923.955   2
  -2   1   8 8702.86 872.626   2
   2   1  -8 9893.44 877.353   3
   2  -1  -8 8427.90 881.479   2
   2  -1  -8 9928.00 862.359   3
   2  -1  -7 15709.9 1170.06   6
  -2  -1   7 15613.9 1136.94   4
   2  -1  -7 16077.0 843.425   5
  -2   1   7 18769.1 1289.18   4
  -2  -1   7 15080.7 674.403   5
  -2   1   7 18498.6 1153.55   2
   2   1  -7 14513.4 1140.73   2
   2  -1  -7 14972.4 1064.21   3
   2  -1  -7 15726.4 1115.43   2
   2   1  -7 17393.8 1116.32   3
  -2  -1   7 14992.4 1119.18   2
  -2  -1   6 1836.46 193.088   5
   2  -1  -6 1760.95 273.328   5
   2  -1  -6 1671.33 435.665   6
  -2   1   6 2132.26 557.799   4
  -2  -1   6 2701.06 554.351   4
   2  -1  -6 1659.78 414.530   3
   2   1  -6 1247.00 498.659   2
   2   1  -6 1978.06 413.893   3
   2  -1  -6 1305.14 441.969   2
   2  -1  -5 6588.69 672.136   4
   2  -1  -5 6441.67 458.362   5
  -2   1   5 7637.82 860.710   4
  -2  -1   5 5854.86 707.632   4
   2  -1  -5 5730.55 680.180   6
  -2   1   5 6811.50 629.113   2
   2   1  -5 7548.67 694.440   3
   2  -1  -5 6285.79 651.500   2
   2   1  -5 7504.34 745.291   2
   2  -1  -4 46230.3 1496.96   5
  -2  -1   4 49626.0 1899.55   4
   2  -1  -4 48146.7 1949.75   4
  -2   1   4 48890.8 2049.76   4
   2   1  -4 47312.8 1884.36   6
   2  -1  -4 46236.0 1874.68   6
  -2   1   4 47155.1 1777.87   2
   2  -1  -4 48775.1 1801.42   2
   2   1  -4 49982.0 1931.32   2
  -2   1   3 2275.91 549.822   4
   2  -1  -3 2207.58 435.225   4
   2  -1  -3 1835.46 446.628   6
  -2  -1   3 2544.07 544.103   4
   2   1  -3 1426.18 439.301   6
   2   1  -3 2222.29 495.683   2
  -2   1   3 2146.67 337.884   2
   2  -1  -2 193620. 5003.54   6
  -2  -1   2 176876. 4800.67   6
  -2  -1   2 175163. 4839.80   4
  -2   1   2 187710. 5170.89   4
   2   1  -2 174486. 4795.09   6
  -2   1   2 177174. 4794.80   2
   2   1  -1 3467.69 363.558   7
   2   1  -1 3217.16 461.731   6
  -2  -1   1 3866.69 444.353   6
   2  -1  -1 2452.45 581.359   6
  -2  -1   1 3498.88 484.750   4
   2   1  -1 2854.90 393.041   3
  -2   1   1 1301.45 497.916   4
   2  -1  -1 2485.41 226.997   1
   2   1  -1 2630.42 386.905   1
  -2  -1   0 17789.2 834.729   4
   2  -1   0 17666.4 1080.23   6
  -2  -1   0 14898.1 861.241   6
   2  -1   0 17897.7 1015.36   4
  -2  -1   0 16362.4 725.981   7
   2   1   0 17873.5 800.626   5
  -2   1   0 17686.6 1057.54   4
   2   1   0 17503.4 920.252   6
   2   1   0 18000.3 736.101   7
  -2  -1   0 15627.5 887.735   1
   2   1   0 17700.1 856.136   3
   2   1   0 17272.6 893.702   1
   2  -1   1 3131.42 519.410   6
  -2  -1  -1 2727.94 347.919   7
   2   1   1 3803.42 400.234   7
  -2  -1  -1 3187.37 429.419   6
  -2  -1  -1 4181.14 408.628   4
   2   1   1 3859.32 477.103   5
   2   1   1 3064.04 432.685   6
  -2  -1  -1 2379.03 451.379   1
  -2   1  -1 3280.91 492.721   4
   2   1   1 4063.36 404.900   3
   2  -1   1 3751.09 492.284   4
  -2  -1  -2 162399. 4787.50   7
  -2   1  -2 179102. 4715.39   4
  -2  -1  -2 178755. 4743.81   6
   2   1   2 188856. 4902.74   5
  -2   1  -2 182565. 4898.88   6
   2  -1   2 188988. 4922.07   6
   2   1   2 183806. 4721.60   6
  -2  -1  -2 178678. 4541.04   4
   2  -1   2 179487. 4771.27   4
   2   1   2 177705. 4547.09   3
  -2   1  -3 982.792 304.258   6
   2   1   3 1570.08 526.445   5
  -2  -1  -3 1171.12 289.704   6
   2  -1   3 1047.81 257.564   4
  -2  -1  -3 1247.90 202.547   4
   2   1   3 1220.60 176.908   3
  -2   1  -3 726.903 251.996   4
  -2  -1  -4 71865.7 2339.50   6
   2  -1   4 72265.0 2147.31   4
   2   1   4 80111.1 2630.48   5
   2  -1   4 74161.4 2132.25   3
  -2   1  -4 77910.0 2607.92   2
   2   1   4 72967.1 1875.96   3
   2  -1   5 3752.68 332.939   4
   2   1   5 4539.17 641.816   5
  -2  -1  -5 3632.65 613.201   2
   2  -1   5 3503.15 328.651   3
  -2   1  -5 5064.22 666.323   2
   2   1   6 1717.82 460.295   5
  -2  -1  -6 1131.06 427.822   2
  -2   1  -6 1886.78 505.182   2
   2  -1   6 1676.94 232.324   3
   2  -1   6 1733.22 245.158   4
   2   1   7 10375.0 946.018   5
   2  -1   7 9894.35 584.248   4
  -2  -1  -7 10678.6 965.029   2
   2  -1   7 11526.5 578.401   3
  -2   1  -7 11281.6 1016.89   2
   2  -1   8 4659.56 402.489   4
   2   1   8 4101.54 670.101   5
   2  -1   8 4184.78 702.435   5
   2  -1   8 5127.85 385.531   3
  -2  -1  -8 5301.88 756.529   2
  -2   1  -8 4694.74 771.579   2
   2  -1   9 1117.12 530.790   5
   2   1   9 2.70080 404.710   5
  -2   1  -9 1576.77 540.778   2
  -2  -1  -9 911.155 513.274   2
   2  -1   9 629.240 167.521   3
   2  -1   9 660.285 203.723   4
   2  -1  10 6075.98 825.261   5
   2   1  10 5784.12 836.728   5
   2  -1  10 6070.72 498.843   4
   2  -1  10 5989.49 437.362   3
  -2  -1 -10 7329.88 957.257   2
  -2   1 -10 5671.48 845.138   2
   2  -1  11 8408.81 633.179   4
   2  -1  11 9439.66 685.004   4
   2  -1  11 7046.01 930.038   5
   2   1  11 7840.61 992.385   5
  -2  -1 -11 7041.04 960.430   2
  -2   1 -11 7094.10 994.714   2
   2  -1  12 50.2797 452.879   5
   2   1  12 502.100 441.546   5
   2  -1  12 1350.58 326.032   4
   2  -1  12 1333.78 245.141   4
  -2  -1 -12 1658.98 569.741   2
  -2   1 -12 1021.53 515.472   2
   2  -1  13 10235.0 803.630   4
   2   1  13 10343.5 1194.47   5
   2  -1  13 11601.5 1266.18   5
  -2  -1 -13 9394.94 1211.46   2
  -2   1 -13 10940.2 1325.94   2
   2  -1  14 536.235 448.352   5
   2   1  14 802.908 509.396   5
  -2  -1 -14 911.194 524.146   2
  -2   1 -14 1753.48 772.164   2
   2  -1  15-493.390 463.713   5
   2   1  15 260.296 488.903   5
  -2   1 -15-83.6261 432.226   2
  -2  -1 -15 858.702 629.069   2
   2  -1  16-128.152 438.455   5
   2   1  16 1099.70 512.832   5
   2  -1  17 2328.70 668.488   5
  -2  -2  16 1075.35 589.002   4
   2  -2 -16 475.554 475.250   2
   2  -2 -15 6454.59 1095.97   6
  -2  -2  15 4824.96 895.224   4
   2   2 -15 6319.85 1096.37   2
   2  -2 -15 7972.22 1160.49   2
  -2   2  15 5734.29 1015.50   4
   2  -2 -14 2453.27 764.074   6
  -2  -2  14 2766.87 711.659   4
  -2   2  14 2355.53 506.166   5
   2   2 -14 2385.37 730.180   2
   2  -2 -14 2677.90 704.788   2
  -2   2  14 1867.73 665.129   4
  -2  -2  13 2252.88 607.786   4
   2  -2 -13 2398.51 737.769   6
  -2   2  13 3687.32 583.943   5
   2  -2 -13 3000.70 739.715   2
   2   2 -13 2259.17 692.020   2
  -2   2  13 2012.68 673.848   4
  -2  -2  12 28493.4 1264.70   5
  -2   2  12 25405.0 1956.63   4
   2  -2 -12 26077.3 1909.68   6
  -2   2  12 26481.7 1520.75   5
  -2  -2  12 24007.8 1781.95   4
   2  -2 -12 23992.4 1763.48   2
   2  -2 -12 23359.8 1520.94   3
   2   2 -12 23837.3 1886.90   2
  -2  -2  11 2260.04 341.477   5
   2  -2 -11 3081.19 714.402   6
  -2   2  11 2336.87 475.251   5
  -2  -2  11 2138.41 592.974   4
   2  -2 -11 2264.08 592.222   2
   2   2 -11 3589.97 596.265   3
   2   2 -11 2367.76 671.733   2
  -2   2  11 2952.95 740.037   4
   2  -2 -11 2757.20 528.775   3
  -2   2  10 8719.21 777.377   5
  -2  -2  10 8352.91 576.484   5
  -2  -2  10 6979.67 891.614   4
   2  -2 -10 7764.46 964.409   6
  -2   2  10 7841.05 1011.40   4
   2  -2 -10 7819.72 928.169   2
   2   2 -10 7679.33 998.121   2
  -2   2  10 8160.69 904.736   2
   2   2 -10 7742.73 838.617   3
   2  -2 -10 7241.24 795.610   3
   2  -2  -9 11855.1 1141.64   6
  -2   2   9 13644.4 943.432   5
  -2   2   9 14715.0 1339.17   4
  -2  -2   9 15202.0 732.392   5
  -2  -2   9 13165.2 1140.95   4
   2  -2  -9 14599.4 1119.17   3
  -2   2   9 15591.2 1197.16   2
   2  -2  -9 13257.9 1142.57   2
   2   2  -9 12108.6 1160.87   2
   2   2  -9 14781.3 1113.39   3
   2  -2  -8 1486.52 301.979   5
  -2  -2   8 466.588 403.671   4
   2  -2  -8 322.383 380.703   6
  -2  -2   8 946.060 179.858   5
   2  -2  -8 972.477 333.608   3
   2   2  -8 1054.16 492.322   2
  -2   2   8 1044.83 471.428   4
   2   2  -8 1149.91 367.741   3
  -2   2   8 1265.92 357.117   2
   2  -2  -8 953.381 424.745   2
  -2  -2   8 692.708 322.429   2
  -2  -2   7 1064.18 162.691   5
   2  -2  -7 967.619 416.523   6
   2  -2  -7 1239.08 288.182   5
  -2   2   7 1202.08 538.276   4
   2  -2  -7 1194.96 405.600   2
   2   2  -7 987.188 504.211   2
   2   2  -7 1386.73 391.552   3
  -2  -2   7 1238.65 465.501   3
   2  -2  -6 79393.6 2355.23   6
   2  -2  -6 80046.6 2403.86   4
  -2   2   6 78674.4 2622.05   4
   2  -2  -6 73017.6 1819.65   5
   2   2  -6 80316.0 2289.47   3
  -2  -2   6 79525.1 2312.18   3
   2  -2  -6 76532.8 2108.52   2
   2   2  -6 79869.7 2420.69   2
   2  -2  -5 8219.24 582.259   5
   2  -2  -5 8481.73 815.766   4
   2  -2  -5 8606.05 805.292   6
  -2   2   5 9768.09 965.545   4
   2   2  -5 7644.49 713.378   3
   2   2  -5 8320.11 780.751   2
   2  -2  -5 7792.28 680.991   2
  -2   2   5 7919.30 666.327   2
  -2  -2   5 9228.02 831.073   3
   2  -2  -4 20844.1 1201.43   6
   2  -2  -4 21399.5 1260.57   4
  -2   2   4 19619.4 1339.78   4
   2  -2  -4 20128.0 931.177   5
  -2   2   4 18379.1 962.199   2
   2   2  -4 20038.5 1174.65   2
   2  -2  -4 21269.4 1023.16   2
  -2  -2   4 19842.0 1143.61   3
   2   2  -3 11130.3 792.534   6
   2  -2  -3 11988.4 909.209   6
  -2   2   3 12645.1 1045.49   4
   2  -2  -3 12348.7 755.714   7
  -2   2   3 12532.8 712.953   2
  -2  -2   3 13175.3 903.620   3
   2   2  -2 15569.5 553.560   5
  -2   2   2 17205.9 982.106   6
   2  -2  -2 17741.4 1083.57   6
   2  -2  -2 17484.5 772.327   7
   2   2  -2 16523.7 859.490   6
  -2   2   2 16544.0 1195.10   4
  -2   2   2 16350.0 811.800   2
  -2  -2   2 16330.0 965.417   3
  -2  -2   1 2800.69 375.282   6
   2  -2  -1 3309.31 301.145   7
  -2   2   1 2968.46 293.047   7
   2   2  -1 3057.96 283.099   5
  -2  -2   1 3170.40 300.787   5
   2   2  -1 3346.67 487.032   7
   2   2  -1 2538.43 388.404   6
   2  -2  -1 2758.76 608.514   6
  -2   2   1 4389.51 716.656   4
  -2  -2   1 3557.02 500.611   3
   2   2  -1 3599.37 492.582   1
   2   2  -1 2850.01 378.854   3
  -2   2   0 278349. 7239.50   4
  -2  -2   0 253412. 6949.90   7
   2   2   0 277826. 6914.24   6
  -2   2   0 278069. 6651.97   7
  -2  -2   0 270422. 6874.34   6
  -2  -2   0 267254. 6805.95   5
   2   2   0 281280. 6978.99   7
   2   2   0 282375. 6817.81   5
   2  -2   0 277167. 7273.72   4
   2  -2   0 279823. 7285.23   6
  -2  -2   0 278729. 6938.46   3
  -2  -2   0 271987. 7167.37   1
   2   2   0 275241. 7169.12   1
   2   2   0 273758. 6936.31   3
   2   2   1 5462.74 438.931   6
  -2  -2  -1 4968.40 513.102   7
  -2  -2  -1 4528.29 470.390   6
   2   2   1 5833.12 565.638   7
  -2  -2  -1 5314.81 479.699   5
   2   2   1 5435.87 505.452   5
   2  -2   1 4945.44 708.132   6
  -2   2  -1 4931.53 609.585   4
  -2  -2  -1 5446.02 474.531   3
  -2  -2  -1 3733.19 533.321   1
   2   2   1 5123.43 433.440   3
   2  -2   1 4782.76 505.791   4
   2  -2   2 15677.1 841.578   4
   2   2   2 17472.8 1012.50   7
  -2  -2  -2 15274.0 859.315   5
  -2  -2  -2 14392.0 904.108   7
   2  -2   2 16624.4 978.176   6
  -2  -2  -2 14900.1 759.494   6
   2   2   2 14943.8 711.833   6
  -2   2  -2 14848.6 875.273   4
   2   2   2 16416.3 913.562   5
  -2  -2  -2 15174.4 695.249   3
   2   2   2 14934.5 676.498   3
  -2  -2  -3 7553.69 713.170   7
  -2  -2  -3 8859.41 394.005   4
   2   2   3 8080.80 766.563   5
   2  -2   3 7353.72 550.692   4
  -2   2  -3 8410.52 614.869   4
  -2  -2  -3 7809.06 551.738   6
  -2   2  -3 9119.63 756.536   2
   2   2   3 8088.83 408.419   3
  -2  -2  -4 25530.0 1439.44   7
   2   2   4 27437.1 1369.42   5
   2  -2   4 25250.6 1085.29   4
  -2  -2  -4 24205.5 1090.42   6
   2   2   4 26130.5 766.553   3
   2  -2   4 26488.5 1093.91   3
  -2   2  -4 28671.7 1383.16   2
   2  -2   5 4548.03 412.468   4
   2   2   5 5451.32 682.195   5
  -2  -2  -5 5693.07 681.830   2
   2  -2   5 4868.41 423.827   3
  -2   2  -5 4004.23 574.462   2
   2   2   6 79845.6 2900.73   5
   2  -2   6 73318.7 2395.15   4
  -2  -2  -6 81880.5 2895.58   2
   2  -2   6 78301.8 2375.99   3
  -2   2  -6 80354.2 2930.22   2
   2   2   7 480.158 376.661   5
   2  -2   7 1004.77 236.799   4
  -2  -2  -7 1485.11 475.257   2
  -2   2  -7 1188.24 542.683   2
   2  -2   7 1270.20 253.505   3
   2   2   8 1253.93 504.788   5
   2  -2   8 1061.98 243.660   4
   2  -2   8 1706.52 428.227   2
  -2  -2  -8 1217.40 496.639   2
  -2   2  -8 1430.91 472.296   2
   2  -2   8 977.671 246.311   3
   2  -2   9 11939.4 1126.26   5
   2   2   9 11951.3 1130.42   5
   2  -2   9 10434.8 736.357   4
  -2  -2  -9 11115.9 1080.34   2
   2  -2   9 11454.7 715.935   3
  -2   2  -9 11003.0 1118.66   2
   2  -2  10 4501.89 762.897   5
   2   2  10 4287.92 746.641   5
   2  -2  10 5455.73 507.408   3
   2  -2  10 4537.11 495.368   4
  -2  -2 -10 5125.50 787.966   2
  -2   2 -10 4139.69 741.870   2
   2  -2  11 2053.47 587.659   5
   2   2  11 1324.19 485.315   5
   2  -2  11-70.7748 106.248   4
  -2  -2 -11 1992.14 579.170   2
  -2   2 -11 1813.93 619.069   2
   2  -2  11 2051.89 326.540   3
   2  -2  12 31492.3 2028.86   5
   2   2  12 29554.9 2000.88   5
  -2  -2 -12 31329.6 2077.28   2
  -2   2 -12 33344.1 2233.36   2
   2  -2  13 1531.32 541.948   5
   2  -2  13 2019.71 395.374   4
   2   2  13 2216.29 611.804   5
  -2  -2 -13 1541.35 607.072   2
  -2   2 -13 2364.26 744.114   2
   2  -2  14 2684.20 708.520   5
   2   2  14 2347.18 717.624   5
  -2   2 -14 3483.53 896.247   2
  -2  -2 -14 2713.20 703.007   2
   2  -2  15 6551.00 1002.47   5
   2   2  15 6827.16 1078.00   5
  -2   2 -15 7049.27 1166.29   2
  -2  -2 -15 8418.78 1257.37   2
   2  -2  16 394.675 367.947   5
   2   2  16 1451.96 565.810   5
  -2  -3  16 16152.8 1684.11   4
   2  -3 -16 12166.0 1476.11   2
  -2  -3  15 448.231 490.583   4
   2  -3 -15 1070.05 639.604   6
  -2   3  15 155.941 337.817   4
   2  -3 -15 929.577 538.288   2
   2  -3 -14 22913.4 1963.93   6
  -2  -3  14 21898.5 1832.11   4
  -2   3  14 20567.0 1875.50   4
   2  -3 -14 21344.5 1786.93   2
   2   3 -14 22598.7 1996.04   2
   2  -3 -13 2011.23 670.962   6
  -2  -3  13 3549.34 782.600   4
   2  -3 -13 3842.86 789.261   2
  -2   3  13 5313.82 990.649   4
   2   3 -13 4957.09 929.359   2
   2  -3 -12 602.667 463.420   6
   2  -3 -12 313.320 274.002   5
  -2  -3  12 263.023 151.476   5
  -2  -3  12 601.474 443.072   4
   2  -3 -12 328.631 386.537   2
   2   3 -12 581.467 528.686   2
   2  -3 -12 445.962 315.557   3
  -2   3  12 392.799 487.928   4
   2  -3 -11 190.466 278.862   5
   2  -3 -11-188.163 429.631   6
  -2  -3  11 235.441 157.048   5
  -2  -3  11-164.016 364.350   4
   2   3 -11 478.443 519.151   2
   2  -3 -11 312.118 291.936   3
   2  -3 -11-514.042 455.447   2
  -2   3  11 417.813 432.639   4
  -2  -3  10 45635.9 1519.17   5
   2  -3 -10 39849.0 1968.91   5
  -2   3  10 40012.0 2427.45   4
   2  -3 -10 42244.0 2309.01   6
  -2   3  10 43633.9 2198.98   2
   2  -3 -10 41728.9 2092.15   3
   2  -3 -10 39743.2 2106.61   2
   2   3 -10 44910.1 2443.81   2
   2   3 -10 42737.3 2128.01   3
   2  -3  -9 3426.45 521.512   5
   2  -3  -9 1827.99 560.755   6
  -2  -3   9 2772.12 285.695   5
   2  -3  -9 2242.64 476.828   3
   2  -3  -9 2690.40 540.530   2
  -2  -3   9 2095.26 551.628   3
  -2   3   9 2267.21 495.875   2
   2   3  -9 2077.73 460.071   3
   2   3  -9 2950.19 667.854   2
  -2   3   9 2442.89 674.943   4
   2  -3  -8 110321. 3782.50   4
  -2   3   8 100510. 4028.08   4
   2  -3  -8 96751.5 3673.60   6
  -2  -3   8 106280. 2762.81   5
  -2  -3   8 106455. 3873.36   2
  -2  -3   8 98732.8 3658.78   3
   2   3  -8 100224. 3816.31   2
   2   3  -8 103537. 3624.52   3
   2  -3  -8 99968.1 3504.26   2
  -2   3   8 102694. 3551.79   2
   2  -3  -7 8527.92 859.352   6
   2  -3  -7 6571.52 802.534   4
  -2  -3   7 6915.56 339.542   5
   2   3  -7 7644.12 762.245   3
   2  -3  -7 6794.59 710.005   2
   2   3  -7 6037.82 827.988   2
  -2  -3   7 7209.73 791.888   3
  -2   3   7 6814.03 889.063   4
  -2  -3   6 406.713 95.0067   5
   2  -3  -6-25.0769 354.510   4
   2  -3  -6 260.246 288.209   7
   2  -3  -6-171.693 370.919   6
   2  -3  -6 276.993 222.681   5
   2  -3  -6 276.299 302.517   2
   2   3  -6 467.967 405.517   2
  -2   3   6 287.789 458.264   4
   2   3  -6 1232.05 387.803   3
  -2   3   6 509.502 267.267   2
  -2  -3   6 297.802 403.477   3
   2  -3  -5 434.432 412.742   6
   2  -3  -5 822.656 406.010   4
   2  -3  -5 479.417 205.237   5
   2  -3  -5 1079.98 358.070   7
  -2   3   5 200.974 499.764   4
  -2   3   5 771.417 248.179   2
   2  -3  -5 389.800 264.347   2
   2   3  -5 1057.55 477.046   2
  -2  -3   5 951.596 395.835   3
   2  -3  -4 99878.0 3076.74   4
   2  -3  -4 104052. 2795.37   6
   2  -3  -4 97526.7 2497.53   5
   2  -3  -4 104173. 2744.61   7
  -2   3   4 99067.6 3132.86   4
  -2   3   4 97707.5 2340.86   2
  -2  -3   4 100767. 2764.96   3
   2  -3  -4 100188. 2355.42   2
   2   3  -4 101970. 2836.34   2
   2  -3  -3 1721.68 500.140   6
   2  -3  -3 2607.96 405.910   7
  -2   3   3 2147.19 397.754   6
   2   3  -3 2133.58 400.862   6
  -2  -3   3 2204.05 189.230   5
  -2   3   3 1488.68 577.381   4
  -2   3   3 2151.20 288.860   2
  -2  -3   3 2190.85 467.717   3
  -2   3   2 150488. 4173.57   7
   2  -3  -2 164553. 4554.55   6
  -2   3   2 156689. 4453.24   6
   2   3  -2 154049. 4102.29   6
  -2  -3   2 145709. 3806.45   5
  -2   3   2 151848. 4637.04   4
   2   3  -2 149704. 3829.53   5
   2  -3  -2 154804. 4138.95   7
  -2  -3   2 154812. 4348.37   3
  -2   3   2 147484. 3975.74   2
   2   3  -2 151869. 4426.61   1
   2   3  -1 11922.3 860.452   7
  -2  -3   1 11584.2 601.775   5
  -2   3   1 11935.8 890.082   6
   2  -3  -1 13664.9 1031.97   6
  -2   3   1 11236.6 665.857   7
   2   3  -1 12120.1 657.104   6
   2   3  -1 11820.9 599.631   5
   2  -3  -1 11588.1 670.685   7
   2   3  -1 13157.8 782.978   3
  -2  -3   1 11222.2 795.994   3
   2   3  -1 12307.4 886.310   1
  -2   3   1 11961.3 1009.05   4
  -2  -3   0 672.643 327.960   7
  -2   3   0 985.412 279.848   7
  -2  -3   0 1027.81 231.913   6
  -2   3   0 901.515 334.412   6
   2   3   0 456.474 441.110   7
  -2  -3   0 135.726 204.207   5
   2   3   0 764.497 238.181   6
   2   3   0 386.585 232.395   5
   2  -3   0 1038.10 536.123   6
  -2   3   0 345.493 469.765   4
   2   3   0 807.796 263.992   3
  -2  -3   0 1160.42 397.857   1
  -2  -3   0 828.365 331.611   3
   2  -3   0 745.807 328.063   4
   2   3   0 775.336 421.564   1
   2   3   1 10855.9 849.133   7
   2   3   1 10829.8 724.570   5
  -2  -3  -1 10526.0 578.587   6
  -2   3  -1 10825.1 798.982   6
   2  -3   1 10903.4 870.313   6
  -2   3  -1 11825.6 845.465   4
   2   3   1 11683.1 569.661   6
  -2  -3  -1 11213.5 695.296   5
   2  -3   1 11145.9 785.995   4
  -2  -3  -1 9737.65 767.071   7
  -2  -3  -1 10922.0 684.959   3
   2   3   1 9947.78 617.904   3
   2  -3   2 153707. 4344.15   4
  -2  -3  -2 155163. 4049.11   6
  -2  -3  -2 152374. 4325.97   5
   2   3   2 154932. 4352.77   5
  -2  -3  -2 145163. 4520.85   7
   2  -3   2 163991. 4500.46   6
  -2   3  -2 163653. 4394.84   4
   2   3   2 156387. 4570.14   7
  -2   3  -2 159017. 4272.80   2
   2   3   2 147916. 4034.28   3
  -2  -3  -2 154181. 4062.70   3
  -2  -3  -3 1478.61 252.484   6
  -2  -3  -3 1166.01 365.572   7
   2   3   3 1526.07 405.136   5
   2   3   3 1253.68 549.089   7
  -2   3  -3 1671.28 377.418   2
   2  -3   3 1285.03 340.520   3
   2  -3   3 1085.20 264.563   4
   2   3   3 1596.43 223.624   3
  -2  -3  -3 1532.75 251.769   3
   2  -3   4 97100.3 2867.29   4
   2   3   4 104067. 3173.40   5
  -2  -3  -4 99766.8 2339.16   4
  -2  -3  -4 94778.4 2678.03   6
   2  -3   4 103157. 2905.15   3
   2   3   4 99447.8 2432.89   3
  -2  -3  -4 99578.6 2431.79   3
  -2   3  -4 101087. 3094.64   2
   2   3   5 996.773 371.635   5
  -2   3  -5 862.574 411.430   2
  -2  -3  -5 989.332 391.469   2
   2  -3   5 979.282 266.506   4
   2  -3   5 1295.79 333.319   3
  -2  -3  -6-175.257 394.681   7
   2   3   6-13.2844 406.692   5
   2  -3   6 72.0424 166.572   4
   2  -3   6 269.130 276.166   2
  -2  -3  -6 122.686 326.509   2
   2  -3   6 23.7494 223.565   3
  -2   3  -6 302.950 422.898   2
  -2  -3  -7 5876.73 924.446   7
   2  -3   7 6139.65 575.430   4
   2   3   7 6009.84 750.461   5
   2  -3   7 6638.53 585.215   3
   2  -3   7 6508.64 760.846   2
  -2  -3  -7 5890.40 743.881   2
  -2   3  -7 6280.51 775.968   2
  -2  -3  -8 129624. 4145.49   7
   2   3   8 133821. 3358.92   5
   2  -3   8 150838. 3595.11   2
  -2  -3  -8 131453. 3203.71   2
  -2   3  -8 140071. 3493.51   2
   2  -3   8 133322. 2468.49   3
   2   3   9 3175.72 630.278   5
  -2   3  -9 2585.98 619.975   2
   2  -3   9 2728.07 414.778   3
  -2  -3  -9 2337.31 561.088   2
   2   3  10 57100.3 2767.02   5
  -2  -3 -10 54309.1 2664.36   2
   2  -3  10 61341.0 2223.89   3
  -2   3 -10 58466.3 2877.77   2
   2  -3  11 123.240 416.755   5
   2   3  11 166.134 386.060   5
   2  -3  11-24.7964 164.752   4
  -2  -3 -11 248.120 391.481   2
   2  -3  11 180.020 192.889   3
  -2   3 -11 324.787 437.704   2
   2  -3  12 1137.75 552.632   5
   2   3  12 56.7253 407.678   5
   2  -3  12 586.202 217.147   4
  -2   3 -12 1281.92 655.005   2
  -2  -3 -12 1032.56 507.334   2
   2  -3  12 881.616 310.909   3
   2  -3  13 3023.87 739.381   5
   2   3  13 2855.58 729.259   5
  -2   3 -13 3516.35 837.797   2
   2  -3  13 3375.48 475.455   3
  -2  -3 -13 2519.64 728.599   2
   2   3  14 16366.4 1601.34   5
   2  -3  14 18560.0 1634.70   5
  -2  -3 -14 18024.8 1667.82   2
  -2   3 -14 18833.4 1799.93   2
   2   3  15 421.404 442.357   5
  -2  -3 -15 481.983 499.466   2
   2   3  16 15371.0 1649.16   5
   2  -3  16 14652.3 1556.99   5
  -2  -4  16-15.9611 383.725   4
   2  -4 -16 1444.76 607.779   2
  -2  -4  15 10578.8 1337.35   4
   2  -4 -15 9551.03 1342.69   6
   2  -4 -15 10438.1 1290.33   2
  -2  -4  14 2495.74 708.525   4
   2  -4 -14 2822.21 758.676   6
  -2   4  14 2306.96 680.941   4
   2  -4 -14 2363.55 656.453   2
   2   4 -14 2311.86 788.635   2
   2  -4 -13 368.463 400.154   6
  -2  -4  13 904.320 538.785   4
  -2   4  13 1569.02 595.196   4
   2  -4 -13 1202.04 493.693   2
   2   4 -13 377.275 605.772   2
   2  -4 -12 1797.54 547.368   6
  -2  -4  12 2776.36 633.546   4
   2  -4 -12 2374.80 617.076   2
   2   4 -12 2517.23 701.194   2
  -2   4  12 2297.75 649.533   4
   2  -4 -11 5856.86 882.699   6
   2  -4 -11 6316.45 796.418   5
  -2  -4  11 6975.83 509.558   5
   2   4 -11 7364.77 1060.01   2
  -2   4  11 5283.21 889.696   4
  -2  -4  11 5074.58 792.596   3
   2  -4 -11 5627.38 783.686   3
   2  -4 -11 6586.73 863.577   2
   2  -4 -10 710.495 452.581   6
   2  -4 -10 870.866 381.134   5
  -2  -4  10 1290.74 234.006   5
  -2  -4  10 1564.02 545.807   3
   2  -4 -10 1261.45 449.062   2
   2   4 -10 402.161 459.947   2
  -2   4  10 1540.59 415.171   2
  -2   4  10 1389.20 581.447   4
   2  -4 -10 1085.88 388.303   3
  -2  -4   9 24435.6 931.142   5
   2  -4  -9 22014.0 1394.66   5
   2  -4  -9 20642.7 1514.39   6
   2  -4  -9 25624.3 1822.22   7
  -2   4   9 22748.5 1738.68   4
   2  -4  -9 21728.7 1521.20   4
  -2   4   9 25476.5 1485.71   2
   2   4  -9 21916.0 1451.76   3
   2   4  -9 23359.3 1692.97   2
  -2  -4   9 21617.2 1526.11   3
   2  -4  -9 20861.0 1369.65   2
  -2  -4   8 2532.54 257.594   5
   2  -4  -8 2410.64 561.333   6
   2  -4  -8 3201.07 674.164   7
   2  -4  -8 2623.92 471.925   5
   2  -4  -8 2968.87 604.179   4
   2   4  -8 3639.47 579.680   3
  -2  -4   8 2555.97 594.329   3
   2  -4  -8 2057.03 441.893   2
   2   4  -8 2881.43 636.599   2
  -2   4   8 2380.34 655.674   4
   2  -4  -7 3160.31 624.771   7
  -2  -4   7 3695.83 291.447   5
   2  -4  -7 3091.63 573.507   6
   2  -4  -7 3410.06 650.205   4
   2  -4  -7 3962.55 533.521   2
  -2  -4   7 3569.92 590.703   2
   2   4  -7 3016.66 687.314   2
   2   4  -7 3143.46 532.289   3
  -2   4   7 3354.85 747.477   4
  -2  -4   7 2685.31 604.909   3
   2  -4  -6 727.929 384.768   4
   2  -4  -6 892.621 420.201   7
   2  -4  -6-33.9573 376.344   6
  -2   4   6 377.033 459.882   4
   2   4  -6 896.015 383.894   3
   2  -4  -6 591.209 315.966   2
   2   4  -6 483.168 369.280   2
  -2   4   6 266.045 205.350   2
  -2  -4   6 628.973 405.629   3
   2  -4  -5 2799.90 530.522   7
   2  -4  -5 2445.52 543.807   4
  -2  -4   5 1918.46 200.084   5
   2  -4  -5 2544.99 510.303   6
   2  -4  -5 117.853 221.871   5
  -2   4   5 1998.13 640.102   4
   2   4  -5 2747.11 557.568   2
  -2   4   5 2572.14 343.248   2
  -2  -4   5 1586.41 491.584   3
   2  -4  -5 1995.15 328.963   2
   2  -4  -4 4379.74 530.088   5
  -2  -4   4 9741.52 449.369   5
   2  -4  -4 10766.6 843.851   7
   2  -4  -4 9448.66 838.987   6
   2  -4  -4 10937.1 1031.10   4
   2   4  -4 10392.5 892.968   2
  -2   4   4 8757.24 965.428   4
  -2   4   4 10116.3 584.232   2
  -2  -4   4 10418.6 876.105   3
   2  -4  -3 14717.5 1049.60   6
  -2   4   3 15646.2 1002.05   6
   2  -4  -3 13009.5 900.113   7
  -2  -4   3 13434.2 627.205   5
  -2   4   3 13415.1 660.421   2
  -2  -4   3 15679.0 993.259   2
  -2  -4   3 15569.1 1049.25   3
  -2   4   3 12259.2 1072.35   4
   2  -4  -3 14681.1 664.296   1
  -2  -4   2 9997.64 553.615   5
   2   4  -2 10092.3 918.329   7
  -2   4   2 8654.71 702.448   7
   2  -4  -2 10975.6 755.815   7
   2   4  -2 10483.0 637.829   6
   2  -4  -2 11218.0 932.623   6
  -2   4   2 10433.4 823.876   6
  -2   4   2 9508.63 939.935   4
   2   4  -2 10293.3 875.067   1
  -2  -4   2 10617.6 792.096   2
  -2  -4   2 11119.3 852.881   3
  -2   4   2 9534.51 503.557   2
   2   4  -1 2558.33 297.647   6
   2   4  -1 2620.86 356.032   5
   2  -4  -1 2979.45 451.568   7
   2   4  -1 2760.95 578.394   7
  -2   4   1 2841.33 482.824   6
  -2   4   1 2531.67 429.166   7
  -2  -4   1 2261.30 316.739   5
   2  -4  -1 2011.27 568.442   6
  -2   4   1 2809.89 548.317   4
  -2   4   1 2455.09 243.202   1
   2   4  -1 2329.17 394.023   3
  -2  -4   1 3834.15 595.220   3
   2   4  -1 2212.58 479.617   1
   2   4   0 5266.05 497.642   5
   2   4   0 5122.13 671.045   7
   2   4   0 5198.00 379.500   6
  -2   4   0 5063.15 532.867   7
   2  -4   0 5375.07 653.756   6
  -2   4   0 4655.88 600.988   6
  -2  -4   0 4882.02 615.429   7
  -2  -4   0 4999.06 465.302   5
   2   4   0 4730.52 475.157   3
  -2  -4   0 5331.49 560.846   3
   2   4   0 6018.25 684.728   1
  -2   4   0 4631.56 640.903   4
   2  -4   1 2446.63 493.573   6
  -2   4  -1 2588.18 450.141   7
   2   4   1 1815.35 375.618   5
  -2  -4  -1 1607.03 200.442   6
   2   4   1 1208.93 525.255   7
   2   4   1 1801.90 198.330   6
  -2  -4  -1 1399.42 313.551   5
  -2   4  -1 1770.53 409.665   6
  -2  -4  -1 1573.78 416.988   7
  -2   4  -1 1739.60 298.310   2
  -2   4  -1 1335.55 409.284   4
   2   4   1 1863.10 292.401   3
   2   4   1 2696.08 563.398   1
  -2  -4  -1 1897.37 384.221   3
  -2  -4  -2 9229.00 493.671   6
   2   4   2 9358.64 735.343   5
  -2   4  -2 9004.89 752.757   6
   2  -4   2 9149.98 778.396   6
   2   4   2 9055.80 895.900   7
  -2  -4  -2 8986.50 714.458   5
   2  -4   2 10141.8 753.263   4
  -2  -4  -2 8180.10 801.482   7
   2  -4   2 9098.32 785.529   3
  -2   4  -2 9706.24 789.797   4
  -2   4  -2 8868.64 646.327   2
  -2  -4  -2 9285.42 625.727   3
   2   4   2 9030.85 594.598   3
  -2  -4  -3 9353.48 504.390   6
   2  -4   3 8811.97 711.475   4
   2   4   3 9670.38 958.126   7
   2   4   3 9661.26 793.570   5
  -2  -4  -3 8889.86 561.496   3
   2  -4   3 9053.36 751.641   3
  -2   4  -3 8702.97 685.720   2
   2   4   3 8914.55 546.742   3
   2   4   4 11091.5 920.078   5
   2  -4   4 8509.76 695.149   4
  -2  -4  -4 11349.1 549.912   4
  -2  -4  -4 9748.16 573.273   6
   2   4   4 10283.7 556.355   3
   2  -4   4 9154.09 738.113   3
  -2  -4  -4 12274.5 601.270   3
  -2   4  -4 10388.4 815.829   2
  -2  -4  -5 2581.88 630.412   7
   2   4   5 2671.34 579.179   5
  -2  -4  -5 2979.50 260.799   4
  -2  -4  -5 3089.84 272.782   3
   2  -4   5 3192.47 473.742   3
  -2   4  -5 2946.25 542.240   2
   2  -4   5-76.5940 202.580   4
  -2  -4  -6 415.450 329.288   7
   2   4   6 406.368 395.685   5
   2  -4   6 154.429 262.194   2
  -2   4  -6-39.0147 377.563   2
  -2  -4  -6-254.321 362.056   2
   2  -4   6-85.4466 265.341   3
  -2  -4  -6 337.689 98.4516   3
  -2  -4  -7 2527.05 665.234   7
   2   4   7 1688.33 524.423   5
  -2  -4  -7 2819.75 509.595   5
   2  -4   7 2678.93 531.180   2
  -2  -4  -7 2078.80 513.209   2
   2  -4   7 2343.90 415.644   3
  -2   4  -7 2625.57 582.217   2
   2   4   8 2130.66 571.615   5
  -2  -4  -8 2804.13 717.960   7
  -2  -4  -8 2438.53 502.722   5
  -2  -4  -8 2324.07 533.771   2
   2  -4   8 2460.00 512.805   2
   2  -4   8 2345.71 449.933   3
  -2   4  -8 1518.69 525.367   2
   2   4   9 24833.3 1676.88   5
   2  -4   9 20273.3 1263.25   4
  -2  -4  -9 18534.8 1407.07   2
  -2   4  -9 22039.6 1603.41   2
   2  -4   9 22568.7 1254.45   3
   2   4  10 402.757 465.725   5
   2  -4  10 442.822 262.620   4
  -2  -4 -10 41.7048 379.072   2
   2  -4  10 811.566 300.340   3
  -2   4 -10 1350.31 558.404   2
   2   4  11 6860.69 974.470   5
  -2  -4 -11 5705.47 877.720   2
   2  -4  11 5254.26 662.032   4
   2  -4  11 5228.83 624.986   3
  -2   4 -11 6186.29 984.201   2
   2   4  12 3975.65 764.391   5
   2  -4  12 3199.49 714.140   5
   2  -4  12 4093.55 590.187   4
  -2  -4 -12 3634.88 717.144   2
   2  -4  12 4506.91 570.791   3
  -2   4 -12 3734.99 823.298   2
   2  -4  13 377.728 448.511   5
   2   4  13 650.055 403.793   5
  -2  -4 -13 400.215 411.794   2
   2  -4  13 981.159 322.924   3
  -2   4 -13 1495.74 625.634   2
   2   4  14 992.255 440.422   5
   2  -4  14 1140.61 543.322   5
  -2   4 -14 786.574 537.283   2
  -2  -4 -14 1955.11 653.986   2
   2   4  15 8985.61 1238.84   5
   2  -4  15 9280.86 1197.03   5
  -2  -4 -15 8837.43 1248.35   2
   2  -4  16 695.156 440.094   5
  -2  -5  16 1454.17 549.282   4
   2  -5 -16 215.653 402.914   2
   2  -5 -15 1841.45 693.240   6
  -2  -5  15 1571.18 631.598   4
   2  -5 -15 577.553 492.206   2
   2  -5 -14 4352.11 906.839   6
  -2  -5  14 4547.01 866.296   4
  -2   5  14 3662.96 771.189   4
   2  -5 -14 5871.79 921.515   2
   2   5 -14 4288.10 959.259   2
   2  -5 -13 3242.12 731.920   6
  -2  -5  13 3982.01 829.113   4
  -2   5  13 1988.90 585.841   4
   2  -5 -13 1748.64 541.295   2
   2   5 -13 4776.97 1010.83   2
   2  -5 -12-261.237 382.084   6
  -2   5  12 219.958 405.462   4
  -2  -5  12-417.788 397.556   3
   2  -5 -12 257.919 350.099   2
  -2   5  11 12561.0 1348.67   4
  -2  -5  11 13790.7 728.129   5
   2  -5 -11 13068.8 1287.06   6
   2  -5 -11 11605.4 1100.81   2
   2  -5 -11 12587.9 1160.03   3
  -2  -5  11 12044.9 1263.12   3
   2   5 -11 13813.0 1453.36   2
  -2   5  10 28624.6 2014.88   4
  -2  -5  10 31728.0 1184.17   5
   2  -5 -10 28850.0 1755.13   5
   2  -5 -10 28584.6 1850.55   4
   2  -5 -10 26782.2 1810.33   6
  -2   5  10 30293.5 1753.69   2
   2  -5 -10 30616.1 1725.56   2
   2   5 -10 31107.4 2091.36   2
  -2  -5  10 28523.0 1857.16   3
   2  -5  -9 1023.70 457.685   6
  -2  -5   9 1423.33 238.087   5
   2  -5  -9 1367.28 411.733   5
   2  -5  -9 2079.81 528.267   4
  -2  -5   9 608.552 484.578   3
  -2   5   9 1182.11 350.326   2
   2   5  -9 1018.31 551.823   2
   2  -5  -9 767.696 343.079   2
  -2   5   9 1146.46 542.895   4
   2  -5  -8 34779.2 2038.65   4
   2  -5  -8 34309.2 1815.37   5
   2  -5  -8 36727.8 2179.48   7
  -2   5   8 33033.4 2092.55   4
   2  -5  -8 31957.9 1842.18   6
   2   5  -8 35944.6 1918.58   3
   2  -5  -8 34258.8 1633.52   2
   2   5  -8 33777.8 2010.36   2
  -2  -5   8 33059.9 1906.94   3
   2  -5  -7 2898.81 595.396   7
   2  -5  -7 1892.11 511.091   4
   2  -5  -7 2564.45 560.844   6
   2  -5  -7 2711.94 501.741   5
  -2   5   7 2346.89 656.439   4
  -2  -5   7 2012.54 469.567   2
   2  -5  -7 1745.83 395.582   2
   2   5  -7 1556.73 599.729   2
  -2   5   7 1627.46 329.182   2
   2   5  -7 2036.74 471.756   3
  -2  -5   7 2619.59 601.194   3
   2  -5  -6 794.557 411.862   4
   2  -5  -6 1376.93 481.319   7
   2  -5  -6 502.915 275.663   5
   2  -5  -6 242.172 367.566   6
  -2  -5   6 593.121 363.918   2
  -2   5   6 473.957 467.423   4
   2  -5  -6 807.285 291.499   2
  -2   5   6 319.072 173.852   2
   2   5  -6 729.524 412.910   2
   2   5  -6 957.262 369.817   3
  -2  -5   6 1121.88 518.847   3
   2  -5  -5 26798.2 1539.64   7
   2  -5  -5 23549.9 1632.81   4
   2  -5  -5 25663.2 1460.21   6
  -2   5   5 24516.8 1620.41   4
  -2  -5   5 23404.6 957.542   5
  -2   5   5 23989.7 1061.08   2
  -2  -5   5 24958.1 1452.06   2
   2   5  -5 27555.6 1567.32   2
   2  -5  -5 25500.5 1084.35   2
  -2  -5   5 26594.2 1526.45   3
   2  -5  -4 154213. 4668.65   6
  -2  -5   4 144756. 3940.33   5
   2  -5  -4 156614. 5081.04   4
  -2   5   4 151330. 4882.48   4
   2  -5  -4 151137. 4667.51   7
   2  -5  -4 150780. 4144.23   1
  -2  -5   4 149823. 4592.78   2
  -2  -5   4 152022. 4665.18   3
   2   5  -4 147874. 4644.60   2
  -2   5   4 145868. 3908.87   2
   2  -5  -3 5762.25 643.384   7
  -2   5   3 5436.42 660.319   7
  -2  -5   3 5708.51 450.338   5
   2  -5  -3 5242.24 718.148   6
   2  -5  -3 5166.27 421.842   1
  -2   5   3 4809.63 323.116   2
  -2  -5   3 5646.42 611.794   2
  -2  -5   3 5331.63 711.145   3
  -2   5   3 5168.07 747.864   4
   2   5  -2 145295. 3989.31   6
   2  -5  -2 151671. 4421.23   7
  -2  -5   2 145828. 4021.80   5
   2   5  -2 154085. 4769.85   7
   2  -5  -2 145286. 4559.64   6
  -2   5   2 152588. 4674.98   4
  -2   5   2 148348. 4458.00   7
  -2   5   2 144228. 4488.12   6
  -2   5   2 141702. 3650.36   2
  -2  -5   2 153705. 4427.95   2
  -2  -5   2 156435. 4500.73   3
   2   5  -2 157518. 4756.14   1
  -2  -5   1 2007.87 338.855   5
   2   5  -1 1585.63 233.263   6
  -2   5   1 1877.34 438.629   6
   2  -5  -1 2053.57 440.386   7
   2   5  -1 1310.70 543.571   7
   2  -5  -1 1068.35 480.720   6
  -2   5   1 2465.22 466.062   7
  -2   5   1 2375.90 505.903   4
  -2   5   1 1996.72 274.935   1
  -2  -5   1 1652.21 404.972   2
   2   5  -1 1390.54 444.468   1
   2   5  -1-189.105 218.991   3
  -2  -5   1 871.035 419.540   3
  -2   5   0 1371.21 396.695   7
   2   5   0 1967.35 371.275   5
   2   5   0 1644.38 507.042   7
   2  -5   0 2033.54 508.731   6
   2   5   0 1904.51 226.745   6
  -2   5   0 1307.01 397.202   6
  -2  -5   0 1512.44 312.350   5
  -2  -5   0-160.412 290.744   7
  -2   5   0 1971.19 530.116   4
  -2   5   0 1392.99 259.523   1
   2   5   0 1547.39 332.183   3
  -2  -5   0 2165.06 475.565   3
   2   5   0 1937.89 453.836   1
  -2   5   0 1600.35 224.392   2
  -2  -5  -1 166.778 275.339   7
   2   5   1 1794.86 413.704   5
   2   5   1 1943.62 538.745   7
  -2  -5  -1 2398.72 418.826   5
   2  -5   1 2171.77 487.737   6
  -2   5  -1 2421.95 501.877   7
  -2   5  -1 1868.88 410.746   6
  -2   5  -1 1550.22 458.271   4
   2  -5   1 2083.98 558.576   3
  -2   5  -1 2534.13 320.175   2
   2   5   1 2655.84 550.017   1
   2   5   1 2022.06 342.084   3
  -2  -5  -1 2630.37 455.644   3
  -2  -5  -2 146118. 3003.68   5
   2   5   2 154507. 3103.56   5
   2   5   2 153192. 3619.24   7
  -2   5  -2 160727. 3324.49   4
  -2   5  -2 152120. 2639.89   2
  -2  -5  -2 157222. 2790.47   3
   2  -5   2 150749. 3207.98   3
   2   5   2 144268. 2690.43   3
   2   5   3 5880.17 669.914   5
  -2  -5  -3 5442.15 352.665   6
   2   5   3 6051.52 830.672   7
   2   5   3 5802.56 489.184   3
   2  -5   3 5648.09 661.416   3
  -2   5  -3 6091.53 581.720   2
  -2  -5  -3 6457.15 543.906   3
   2   5   4 130938. 4517.55   7
   2   5   4 129756. 4120.17   5
  -2  -5  -4 128994. 3513.82   4
  -2  -5  -4 125551. 3355.64   6
  -2  -5  -4 130095. 4552.28   7
  -2   5  -4 134491. 4127.06   6
  -2   5  -4 131259. 3933.79   2
   2   5   4 120094. 3514.93   3
   2  -5   4 126426. 3992.03   3
  -2  -5  -4 128406. 3559.99   3
  -2  -5  -5 24715.2 1717.66   7
  -2  -5  -5 23756.1 1007.70   4
   2   5   5 25481.5 1510.25   5
  -2   5  -5 24124.1 1435.54   6
  -2   5  -5 24017.1 1375.00   2
   2  -5   5 23039.8 1325.52   3
  -2  -5  -5 24703.2 1004.99   3
   2  -5   5 26151.7 1401.57   2
  -2  -5  -6 419.348 273.068   5
   2   5   6 629.848 476.682   5
  -2  -5  -6-149.634 425.600   7
  -2   5  -6 805.589 353.523   6
  -2  -5  -6 600.003 193.036   4
   2  -5   6 629.031 327.020   2
  -2  -5  -6 870.771 390.949   2
  -2   5  -6 303.395 410.484   2
   2  -5   6 437.642 318.844   3
  -2  -5  -6 310.006 137.731   3
   2  -5   6 646.531 313.458   4
   2   5   7 775.023 429.595   5
  -2  -5  -7 1532.24 182.835   4
  -2  -5  -7 1663.36 413.430   5
  -2  -5  -7 2437.57 682.146   7
   2  -5   7 1290.40 340.169   4
   2  -5   7 1489.66 458.033   2
   2  -5   7 1156.24 369.033   3
  -2  -5  -7 1064.64 148.241   3
  -2   5  -7 1281.83 468.509   2
  -2  -5  -7 1276.17 448.400   2
   2   5   8 22674.7 1569.34   5
   2  -5   8 22093.4 1369.13   4
  -2  -5  -8 20626.7 1389.19   2
   2  -5   8 21917.6 1499.55   2
  -2   5  -8 22068.9 1548.68   2
   2  -5   8 21012.5 1289.29   3
   2  -5   9 398.300 263.947   4
  -2  -5  -9 438.065 414.643   2
   2  -5   9 1078.74 364.974   3
  -2   5  -9 888.265 404.992   2
   2   5  10 26724.5 1872.50   5
   2  -5  10 25937.1 1565.65   4
  -2  -5 -10 22459.8 1594.97   2
  -2   5 -10 23788.4 1783.82   2
   2  -5  10 25826.3 1494.96   3
   2   5  11 10058.6 1172.72   5
   2  -5  11 10580.0 988.918   4
   2  -5  11 10467.9 945.347   3
  -2  -5 -11 10346.2 1117.69   2
  -2   5 -11 11561.4 1337.78   2
   2   5  12 276.014 378.755   5
  -2  -5 -12 519.951 423.575   2
   2  -5  12 101.783 232.734   3
  -2   5 -12-44.4877 441.316   2
   2   5  13 2484.26 687.029   5
   2  -5  13 3340.71 720.692   5
  -2   5 -13 2141.41 741.648   2
  -2  -5 -13 2442.92 639.214   2
   2  -5  13 2759.17 532.117   3
   2  -5  14 7096.72 1046.64   5
   2   5  14 6745.65 1126.32   5
  -2   5 -14 8024.24 1255.74   2
  -2  -5 -14 8513.15 1154.64   2
   2  -5  15 40.3224 375.948   5
   2   5  15 701.965 576.667   5
  -2  -5 -15 975.748 529.125   2
   2  -6 -15 793.239 549.445   6
  -2  -6  15 275.451 398.327   4
  -2  -6  14 6832.97 1049.47   4
   2  -6 -14 7253.27 1107.42   6
  -2   6  14 5238.50 902.841   4
   2  -6 -14 6006.02 901.030   2
   2  -6 -13 1060.84 531.255   6
  -2  -6  13 2441.22 656.172   3
  -2   6  13 2069.94 576.732   4
   2   6 -13 3279.25 770.553   2
   2  -6 -13 1626.65 478.289   2
   2  -6 -12 9859.44 1195.13   6
  -2   6  12 9327.45 1160.68   4
   2  -6 -12 10812.5 1085.57   2
   2   6 -12 14663.4 1525.79   2
  -2  -6  12 11986.5 1299.55   3
   2  -6 -11 1177.86 438.908   6
  -2   6  11 924.184 317.010   2
  -2   6  11 924.899 431.122   4
  -2  -6  11 1249.91 568.433   3
   2  -6 -11 2138.25 527.340   2
   2   6 -11 1415.24 635.903   2
  -2   6  10 13422.5 1343.95   4
  -2  -6  10 14698.5 788.193   5
   2  -6 -10 14120.3 1297.93   6
   2  -6 -10 13371.4 1256.04   4
  -2   6  10 15082.0 1172.64   2
   2  -6 -10 15536.6 1162.73   2
   2   6 -10 17071.3 1541.55   2
  -2  -6  10 13852.9 1308.86   3
   2  -6  -9 1072.29 459.747   4
   2  -6  -9 696.632 394.459   6
  -2   6   9 1213.54 542.633   4
  -2   6   9 222.945 207.592   2
   2  -6  -9 1329.85 384.451   2
   2   6  -9 1669.37 628.803   2
  -2  -6   9 283.144 417.080   3
   2  -6  -8 43426.6 2369.62   4
   2  -6  -8 39162.0 2094.37   6
  -2   6   8 38623.6 2255.60   4
   2  -6  -8 43291.6 2439.44   7
   2  -6  -8 38661.4 2066.27   5
   2  -6  -8 39644.5 1735.23   2
   2   6  -8 38759.1 2234.88   2
  -2  -6   8 37068.1 2112.95   3
   2  -6  -7 2146.75 531.369   6
   2  -6  -7 2605.12 483.442   5
   2  -6  -7 2745.78 545.941   7
   2  -6  -7 2612.92 656.999   4
  -2   6   7 2937.38 661.966   4
  -2   6   7 3006.61 427.647   2
   2  -6  -7 2410.82 394.446   2
   2   6  -7 2615.08 510.849   3
   2   6  -7 2545.71 611.724   2
  -2  -6   7 2538.81 661.574   3
  -2  -6   7 2725.39 542.428   2
  -2   6   6 78437.6 3264.10   4
   2  -6  -6 71592.9 2944.40   6
  -2  -6   6 76131.8 2360.78   5
   2  -6  -6 80061.4 3258.73   7
   2  -6  -6 80085.9 3054.16   5
   2  -6  -6 80552.5 3406.03   4
  -2  -6   6 78703.6 3075.26   2
   2   6  -6 75118.0 3032.49   3
   2   6  -6 75280.4 3095.20   2
   2  -6  -6 74075.5 2389.07   2
  -2   6   6 74610.5 2419.13   2
  -2  -6   6 74091.6 3055.40   3
   2  -6  -5 5075.45 731.521   7
   2  -6  -5 4880.19 663.462   5
  -2  -6   5 4619.99 431.021   5
   2  -6  -5 4656.47 677.106   6
  -2   6   5 4435.07 387.436   2
  -2   6   5 3471.39 679.274   4
   2  -6  -5 4728.12 558.972   1
  -2  -6   5 4147.41 601.266   2
   2  -6  -5 3947.70 714.158   4
   2   6  -5 4178.90 615.101   3
   2   6  -5 4566.34 738.419   2
  -2  -6   5 4748.61 745.321   3
   2  -6  -4 29652.4 1654.38   7
   2  -6  -4 28372.5 1799.49   4
  -2  -6   4 27725.9 1186.21   5
   2  -6  -4 26646.9 1569.38   6
   2  -6  -4 27280.0 1575.52   5
  -2   6   4 28443.4 1687.36   7
  -2   6   4 28518.4 1699.30   4
  -2   6   4 28811.4 963.826   2
   2  -6  -4 28008.9 1248.42   1
  -2  -6   4 27054.0 1493.29   2
  -2  -6   4 26771.1 1577.64   3
   2  -6  -3 351.738 230.734   5
   2  -6  -3 463.993 309.722   7
  -2  -6   3 760.760 238.223   5
  -2   6   3 537.822 356.566   7
  -2   6   3 13.8795 221.681   6
   2  -6  -3 970.271 422.393   6
   2   6  -3 992.620 639.559   7
   2  -6  -3 977.486 438.139   4
   2   6  -3 1195.96 423.449   1
  -2  -6   3 868.249 351.408   2
   2  -6  -3 815.359 247.207   1
  -2   6   3 361.647 366.393   4
  -2  -6   3 1072.35 510.470   3
  -2   6   2 51764.4 2015.23   7
   2  -6  -2 48529.9 1942.79   6
  -2  -6   2 50591.0 1589.65   5
  -2   6   2 53790.2 2137.63   4
   2  -6  -2 53488.8 1991.77   7
   2   6  -2 51154.3 2236.60   7
  -2  -6   2 51474.5 1825.71   2
  -2  -6   2 50285.2 1934.53   3
   2   6  -2 56119.4 2252.96   1
   2  -6  -1 3920.74 582.966   7
   2   6  -1 2517.16 268.631   6
   2   6  -1 2859.11 674.844   7
  -2   6   1-190.384 279.947   6
  -2  -6   1 2110.42 363.057   5
  -2   6   1 2293.63 492.452   7
   2  -6  -1 2612.59 536.462   6
   2   6  -1 3267.72 625.339   1
  -2   6   1 3253.91 397.763   1
  -2   6   1 3489.64 610.819   4
  -2  -6   1 2752.93 468.429   2
  -2  -6   1 2334.35 508.094   3
  -2   6   0 67983.9 2478.80   4
  -2  -6   0 70045.4 2160.98   5
   2   6   0 68767.5 1487.47   6
   2   6   0 66324.1 2155.90   5
   2  -6   0 65860.1 2303.48   6
  -2   6   0 67544.1 2415.70   7
   2   6   0 67267.3 2634.34   7
   2   6   0 73165.3 2705.67   1
   2  -6   0 69450.1 2463.87   3
  -2  -6   0 62953.8 2190.02   3
  -2   6   0 61640.2 1950.60   1
  -2   6   0 65958.9 1534.19   2
   2   6   1 2453.20 465.945   5
   2   6   1 2438.55 621.919   7
  -2   6  -1 3414.69 592.159   7
  -2  -6  -1 3055.07 444.766   5
  -2   6  -1-166.710 283.176   6
   2  -6   1 3357.09 558.745   6
   2   6   1 3216.32 663.341   1
   2  -6   1 2790.08 571.000   3
   2   6   1 160.044 206.686   3
  -2   6  -1 3013.86 317.022   2
  -2  -6  -1 3046.30 500.585   3
  -2   6  -1 3037.25 627.243   4
  -2  -6  -2 50397.5 2004.68   5
   2   6   2 50787.1 2366.30   7
   2   6   2 45223.9 1966.97   5
  -2   6  -2 51897.5 2226.95   7
  -2  -6  -2 50676.6 2376.75   7
  -2   6  -2 50829.8 1700.59   2
   2  -6   2 48104.1 2085.12   3
  -2  -6  -2 49695.2 1868.75   3
   2   6   3-14.4421 554.102   7
   2   6   3 775.946 373.272   5
  -2  -6  -3 706.755 429.576   7
  -2  -6  -3 224.018 228.260   5
   2  -6   3 364.093 278.061   4
   2   6   3 702.007 249.171   3
   2  -6   3 964.752 408.622   3
  -2  -6  -3 598.461 319.997   3
  -2   6  -3 423.113 255.881   2
   2   6   4 24678.6 1708.94   7
   2  -6   4 23401.9 1390.69   4
   2   6   4 23628.7 1451.01   5
  -2   6  -4 22168.5 1368.90   6
  -2  -6  -4 24765.4 827.725   6
  -2  -6  -4 21659.8 1071.90   4
  -2  -6  -4 23513.1 1409.12   5
  -2  -6  -4 23795.1 1698.27   7
   2   6   4 21813.9 1082.39   3
   2  -6   4 24007.8 1414.51   3
  -2  -6  -4 23180.2 1120.88   3
  -2   6  -4 23631.5 1274.33   2
  -2  -6  -5 3329.98 676.336   7
  -2  -6  -5 3004.21 295.045   6
  -2   6  -5 3026.73 540.164   6
  -2  -6  -5 3501.98 570.424   5
   2   6   5 2583.58 603.994   5
  -2  -6  -5 1961.86 658.960   1
   2  -6   5 3005.72 546.374   4
  -2   6  -5 2138.13 463.465   2
   2  -6   5 2808.38 461.411   2
  -2  -6  -5 3258.80 391.673   4
   2  -6   5 2910.97 550.511   3
  -2  -6  -5 2510.49 361.979   3
   2   6   6 76480.4 3152.35   5
   2  -6   6 83804.6 3082.14   4
  -2   6  -6 82321.8 3167.38   6
  -2  -6  -6 83025.9 3218.90   5
  -2  -6  -6 83596.3 2557.35   4
  -2  -6  -6 75273.5 3595.52   7
  -2  -6  -6 76945.3 2882.87   2
  -2   6  -6 75688.1 3017.09   2
   2  -6   6 76586.4 2958.03   3
  -2  -6  -6 80709.0 2429.83   3
   2  -6   6 80758.2 3024.44   2
  -2  -6  -6 70117.0 3528.63   1
   2   6   7 2158.05 578.730   5
   2  -6   7 3204.37 578.403   2
  -2  -6  -7 2961.59 550.177   2
   2  -6   7 3251.59 528.825   4
   2  -6   7 2975.99 527.473   3
  -2  -6  -7 3301.84 320.673   3
  -2   6  -7 3859.81 688.597   2
  -2  -6  -7 2933.90 358.700   4
   2   6   8 45353.3 2372.48   5
   2  -6   8 44788.1 2179.34   4
  -2  -6  -8 46393.6 1398.62   4
  -2  -6  -8 42128.6 2071.61   2
   2  -6   8 40960.3 2046.31   3
  -2  -6  -8 43375.4 1344.99   3
  -2   6  -8 42038.3 2271.81   2
   2   6   9 712.525 527.025   5
   2  -6   9 562.225 338.321   3
   2  -6   9 429.316 284.363   4
  -2  -6  -9 640.307 390.900   2
  -2   6  -9 1372.66 589.318   2
   2   6  10 15364.7 1428.99   5
  -2   6 -10 18162.4 1578.67   2
   2  -6  10 16078.2 1224.76   3
  -2  -6 -10 14412.5 1249.35   2
   2   6  11 389.283 421.472   5
  -2   6 -11 512.822 515.683   2
  -2  -6 -11 1214.04 485.060   2
   2  -6  11 1730.89 443.314   3
   2   6  12 9599.00 1208.21   5
  -2   6 -12 10966.3 1332.03   2
   2  -6  12 9323.93 988.926   3
  -2  -6 -12 9821.29 1120.75   2
   2   6  13 1660.13 614.165   5
   2  -6  13 2899.54 716.033   5
  -2   6 -13 1803.79 699.496   2
  -2  -6 -13 2210.59 651.767   2
   2  -6  13 1763.81 448.652   3
   2   6  14 4881.13 976.707   5
   2  -6  14 6310.91 1020.81   5
  -2   6 -14 7572.69 1235.68   2
  -2  -6 -14 6186.41 972.368   2
   2  -6  15 1072.48 496.929   5
  -2  -6 -15-500.107 441.510   2
   2  -7 -15 855.653 545.913   6
   2  -7 -14 4064.57 910.378   6
  -2  -7  14 3060.19 753.755   3
   2  -7 -13 4993.33 886.334   6
  -2  -7  13 5567.81 979.762   3
  -2   7  13 4648.78 805.807   4
   2   7 -13 6356.78 1136.21   2
   2  -7 -12-449.634 378.395   6
  -2   7  12 333.333 556.730   4
  -2  -7  12-499.691 512.807   3
   2   7 -12 944.712 569.356   2
   2  -7 -12 348.663 332.321   2
   2  -7 -11 3351.06 731.217   6
  -2   7  11 2941.52 679.311   4
  -2  -7  11 2828.68 709.730   3
   2  -7 -11 3155.21 558.238   2
   2   7 -11 2848.50 796.559   2
   2  -7 -10 751.594 442.979   6
  -2   7  10 938.911 328.872   2
   2  -7 -10 1310.64 366.626   2
   2   7 -10 1409.75 595.929   2
  -2   7  10 1681.41 588.454   4
  -2  -7  10 1093.32 588.109   3
   2  -7  -9 753.745 476.015   6
  -2   7   9-320.373 445.873   4
   2  -7  -9-12.3139 218.063   2
   2   7  -9 463.402 486.126   2
  -2  -7   9 226.528 466.803   3
   2  -7  -8 4488.00 755.357   4
   2  -7  -8 4563.07 719.559   6
  -2   7   8 5855.78 925.156   4
  -2   7   8 3609.61 468.608   2
   2  -7  -8 4288.51 496.303   2
   2   7  -8 4190.45 800.572   2
  -2  -7   8 4671.54 807.796   3
   2  -7  -7 9993.69 1134.83   7
   2  -7  -7 12159.9 1253.30   4
  -2  -7   7 10366.0 720.354   5
   2  -7  -7 10176.6 1050.40   6
  -2   7   7 9581.22 1078.42   4
   2  -7  -7 11442.6 979.262   1
   2  -7  -7 11592.7 743.446   2
  -2  -7   7 12380.5 1208.74   3
   2   7  -7 11214.9 1159.88   2
  -2   7   7 11514.5 766.845   2
   2  -7  -6 1065.77 507.034   6
  -2  -7   6 1277.09 270.351   5
   2  -7  -6 1343.88 464.319   5
   2  -7  -6 1307.97 480.746   7
   2  -7  -6 1392.67 396.887   1
  -2   7   6 1018.03 504.534   4
   2  -7  -6 905.723 455.401   4
  -2   7   6 1303.81 256.083   2
   2   7  -6 1051.87 534.047   2
  -2  -7   6 717.501 474.650   3
  -2  -7   6 622.044 277.997   2
  -2  -7   5 2125.05 364.903   5
   2  -7  -5 2310.99 501.694   5
   2  -7  -5 2523.19 601.981   6
   2  -7  -5 2416.68 538.949   7
  -2   7   5 1931.35 588.292   4
  -2  -7   5 1884.33 442.628   2
   2  -7  -5 1719.98 504.379   4
   2  -7  -5 2399.67 440.103   1
  -2  -7   5 1889.33 559.725   3
   2   7  -5 2261.09 523.829   3
   2   7  -5 1938.26 561.274   2
   2  -7  -4-17.7577 311.112   7
   2  -7  -4 22.1319 228.338   5
  -2   7   4 135.354 434.267   7
   2   7  -4 622.228 525.652   7
  -2  -7   4 394.486 208.622   5
   2  -7  -4 78.5297 393.092   6
  -2  -7   4 117.402 250.612   2
   2  -7  -4 655.957 420.347   4
   2  -7  -4 310.184 228.189   1
   2   7  -4 389.402 330.835   3
  -2  -7   4 134.744 425.954   3
  -2   7   4 731.825 445.350   4
   2  -7  -3 1635.83 494.449   7
   2   7  -3 1736.41 703.407   7
  -2   7   3 1340.55 518.427   7
   2  -7  -3 1018.34 354.766   5
  -2  -7   3 1281.79 317.773   5
   2  -7  -3 827.031 424.924   6
   2  -7  -3 1573.87 474.846   4
  -2   7   3 1128.95 488.411   4
   2   7  -3 1375.16 487.291   1
   2   7  -3 1618.24 452.708   3
  -2  -7   3 1455.22 517.866   3
  -2  -7   3 1217.67 341.852   2
   2   7  -2-466.185 500.077   7
  -2   7   2-246.822 413.905   7
  -2  -7   2 323.587 239.036   5
   2  -7  -2 583.524 430.123   6
   2  -7  -2 116.949 350.959   7
  -2   7   2 628.453 441.053   4
  -2  -7   2 674.531 441.626   3
  -2  -7   2 890.396 361.594   2
   2   7  -2 677.135 364.347   3
   2   7  -2 1063.86 476.604   1
   2  -7  -2 405.254 335.631   4
  -2   7   1 1735.08 498.006   7
   2   7  -1 1906.98 640.932   7
   2   7  -1 1302.21 209.983   6
   2  -7  -1 1033.30 444.074   6
  -2  -7   1 1778.80 370.794   5
   2  -7  -1 2088.41 504.608   7
  -2   7   1 1912.00 525.671   4
   2   7  -1 1383.61 443.415   1
  -2   7   1 1282.72 315.113   1
   2  -7  -1 1659.62 497.923   3
   2   7  -1 1919.05 454.954   3
  -2  -7   1 1869.60 389.200   2
  -2  -7   1 1573.22 515.419   3
   2   7   0 148.304 449.106   7
  -2   7   0 4.94779 382.527   7
   2  -7   0 515.481 403.131   6
  -2  -7   0 256.679 254.968   5
  -2   7   0-25.7067 317.214   4
   2  -7   0 62.0590 465.737   3
   2   7   0-88.6221 271.349   3
  -2  -7   0-333.437 410.528   3
  -2  -7   0 470.095 331.700   2
  -2   7   0 203.327 207.811   1
   2   7   0 63.9519 324.758   1
  -2   7   0 171.392 100.754   2
  -2  -7  -1 1879.32 627.816   7
   2  -7   1 1143.93 411.721   6
   2   7   1 1514.66 675.713   7
   2   7   1 984.717 406.685   5
  -2   7  -1 947.283 441.197   7
  -2  -7  -1 1821.80 424.972   5
  -2   7  -1 1597.98 244.797   2
   2   7   1 939.277 403.919   1
  -2  -7  -1 1329.39 444.938   3
   2  -7   1 835.608 480.439   3
   2   7   2 97.5450 313.058   5
   2   7   2 556.198 557.527   7
  -2   7  -2 1034.92 530.924   7
  -2  -7  -2 303.586 316.103   5
  -2  -7  -2 574.676 424.193   7
   2  -7   2 390.539 276.619   4
   2  -7   2-378.914 445.751   3
  -2  -7  -2 253.813 295.524   3
  -2  -7  -2-673.108 549.833   1
  -2   7  -2 548.195 207.381   2
  -2  -7  -3 1035.42 475.728   7
   2   7   3 1801.42 536.443   5
   2   7   3 565.842 525.555   7
  -2   7  -3 1715.60 613.685   7
  -2  -7  -3 942.973 318.053   5
  -2   7  -3 1769.67 455.094   6
   2  -7   3 1043.28 365.841   4
  -2  -7  -3 1521.20 639.790   1
  -2  -7  -3 749.719 237.959   4
   2  -7   3 1925.18 555.633   3
  -2  -7  -3 1140.08 379.003   3
  -2   7  -3 1046.30 301.187   2
  -2  -7  -4 240.907 370.450   7
   2   7   4-95.3933 563.104   7
  -2   7  -4 641.168 323.634   6
  -2  -7  -4 93.5460 296.711   5
   2   7   4-122.251 346.874   5
   2  -7   4 116.630 258.589   4
   2   7   4-118.397 159.443   3
   2  -7   4 617.446 453.123   3
  -2  -7  -4 275.770 198.433   4
  -2  -7  -4 896.653 553.149   1
  -2   7  -4 176.391 272.943   2
  -2  -7  -4 129.489 247.025   3
  -2  -7  -5 2614.81 242.612   6
  -2   7  -5 3004.13 550.294   6
   2   7   5 3437.39 637.851   5
   2   7   5 2040.39 729.498   7
  -2  -7  -5 2347.26 232.735   6
  -2  -7  -5 2120.67 497.597   5
  -2  -7  -5 2235.79 602.321   7
  -2  -7  -5 2732.81 409.940   4
   2  -7   5 2408.89 506.485   4
  -2  -7  -5 1076.88 536.559   1
   2  -7   5 2429.42 453.437   2
   2  -7   5 2644.75 618.148   3
  -2  -7  -5 2173.09 374.314   3
  -2   7  -5 2334.87 477.728   2
  -2   7  -6 593.928 328.254   6
   2   7   6 218.949 423.074   5
  -2  -7  -6 570.596 190.270   6
  -2  -7  -6 517.699 151.953   6
  -2   7  -6 1100.17 466.417   2
   2  -7   6 301.590 217.233   4
   2  -7   6 935.622 353.986   2
  -2  -7  -6 1276.11 401.947   2
   2  -7   6 497.326 394.071   3
  -2  -7  -6 321.387 192.388   3
  -2  -7  -6 857.623 280.766   4
  -2  -7  -6 434.885 549.262   1
   2   7   7 7791.18 986.904   5
  -2  -7  -7 7693.38 668.331   4
   2  -7   7 7391.06 844.445   4
  -2   7  -7 7554.35 907.782   2
  -2  -7  -7 5776.20 1068.53   1
  -2  -7  -7 7855.70 587.438   3
   2  -7   7 7401.19 834.598   2
  -2  -7  -7 7032.85 756.809   2
   2  -7   7 6541.55 809.378   3
   2   7   8 6495.85 942.762   5
  -2  -7  -8 7707.38 598.996   4
  -2  -7  -8 7413.49 521.064   3
  -2  -7  -8 6885.99 798.484   2
   2  -7   8 8021.51 918.937   3
  -2   7  -8 8118.01 980.164   2
   2   7   9 894.052 440.269   5
  -2  -7  -9 90.3972 117.236   4
  -2   7  -9-150.097 414.421   2
  -2  -7  -9 113.731 295.023   2
   2  -7   9-288.940 358.591   3
  -2  -7  -9 133.712 122.826   3
   2   7  10 1119.61 577.905   5
  -2   7 -10 2074.94 670.485   2
   2  -7  10 1994.24 515.989   3
  -2  -7 -10 1269.37 473.568   2
   2   7  11 5805.96 980.833   5
  -2  -7 -11 3873.12 697.398   2
   2  -7  11 4279.12 704.575   3
  -2   7 -11 4512.20 899.833   2
   2   7  12 115.390 429.560   5
  -2   7 -12 530.479 568.521   2
  -2  -7 -12-297.333 413.280   2
   2  -7  12 21.8735 251.773   3
   2   7  13 5129.14 991.010   5
  -2   7 -13 6948.67 1184.32   2
   2  -7  13 6170.83 875.924   3
  -2  -7 -13 4099.53 777.255   2
   2  -7  14 2756.44 733.775   5
  -2  -7 -14 2985.31 708.214   2
  -2  -7 -15 1718.18 616.701   2
   2  -8 -15 957.030 442.466   6
   2  -8 -14 5572.81 1026.62   6
  -2  -8  14 8506.03 1242.84   3
   2  -8 -13 2453.06 696.209   6
  -2  -8  13 786.771 504.429   3
  -2   8  13 2229.25 594.774   4
   2   8 -13 2959.30 850.620   2
   2  -8 -12 7164.52 1036.23   6
  -2   8  12 4831.92 821.743   4
  -2  -8  12 5746.40 1006.02   3
   2   8 -12 6653.43 1102.10   2
   2  -8 -11 512.589 455.981   6
   2   8 -11 898.942 576.994   2
  -2  -8  11 1611.53 628.007   3
  -2   8  11 903.110 427.299   4
   2  -8 -10 18310.5 1526.79   6
  -2   8  10 20444.5 1669.56   4
  -2  -8  10 19912.6 1653.51   3
   2  -8 -10 18539.9 1185.23   2
   2   8 -10 19931.2 1746.41   2
   2  -8 -10 20000.2 1577.14   1
   2  -8  -9 536.420 437.089   6
  -2   8   9 580.027 442.691   4
   2  -8  -9 1062.06 316.688   2
   2   8  -9 354.015 459.443   2
   2  -8  -9 708.548 399.382   1
  -2   8   8 22058.0 1706.01   4
  -2  -8   8 25391.9 1261.15   5
   2  -8  -8 23659.8 1670.96   6
   2  -8  -8 24736.5 1169.56   2
   2  -8  -8 24907.9 1590.89   1
   2   8  -8 23778.2 1800.74   2
  -2  -8   8 23933.4 1766.02   3
  -2  -8   7 1593.51 317.708   5
   2  -8  -7 1360.86 532.824   6
  -2   8   7 1089.19 487.683   4
   2   8  -7 1723.03 568.570   2
  -2  -8   7 1449.67 525.138   3
   2  -8  -7 1768.79 426.906   1
   2  -8  -6 24722.9 1613.73   6
  -2  -8   6 25094.0 1282.75   5
  -2   8   6 24114.2 1712.01   4
   2  -8  -6 25435.2 1818.78   7
   2  -8  -6 27450.9 1986.76   4
  -2  -8   6 27893.5 1792.50   3
  -2  -8   6 24423.0 1584.98   2
   2   8  -6 24117.3 1695.57   2
   2  -8  -6 24995.9 1414.61   1
   2   8  -5 224.962 626.785   7
  -2  -8   5 130.060 185.531   5
  -2   8   5 14.2125 488.121   7
   2  -8  -5 217.015 390.844   7
   2  -8  -5 601.866 464.801   6
   2  -8  -5 902.416 472.882   4
  -2  -8   5 208.076 271.822   2
  -2   8   5 88.8098 401.776   4
   2  -8  -5 196.494 248.382   1
  -2  -8   5-61.1558 411.767   3
  -2   8   4 67101.4 3115.59   7
  -2  -8   4 61178.5 2383.89   5
   2  -8  -4 65402.2 2789.63   6
   2  -8  -4 68646.9 2974.32   5
   2  -8  -4 76248.2 3140.85   7
  -2   8   4 68908.4 2998.02   4
   2   8  -4 61625.0 3215.34   7
   2  -8  -4 69952.4 3152.68   4
   2  -8  -4 64902.7 2378.15   1
   2  -8  -4 67355.2 2954.55   3
  -2  -8   4 65639.6 2671.11   2
  -2  -8   4 65351.9 2878.01   3
  -2   8   3 6934.69 946.582   7
  -2  -8   3 6929.64 676.426   5
   2  -8  -3 8152.80 920.992   5
   2  -8  -3 7971.61 953.268   7
   2  -8  -3 6837.23 829.731   6
   2   8  -3 4747.35 891.981   7
  -2   8   3 6805.00 899.213   4
  -2  -8   3 7892.00 783.280   2
   2  -8  -3 7485.47 926.019   3
   2   8  -3 7283.41 839.988   3
   2   8  -3 7410.88 977.238   1
   2  -8  -3 8044.29 946.694   4
  -2  -8   3 7368.94 895.096   3
   2   8  -2 66892.4 3187.00   7
   2  -8  -2 73563.5 3052.15   7
   2  -8  -2 74115.6 3064.33   4
   2  -8  -2 62640.2 2682.80   6
  -2   8   2 69486.7 3000.23   4
  -2  -8   2 67685.0 2571.96   5
  -2   8   2 67908.1 2994.17   7
   2  -8  -2 66376.6 2893.77   3
   2   8  -2 69527.5 2861.58   3
  -2  -8   2 70575.3 2625.86   2
  -2  -8   2 63514.6 2781.03   3
   2   8  -2 74215.7 3235.66   1
  -2  -8   1 6671.38 702.924   5
  -2   8   1 6810.06 928.497   7
   2   8  -1 5356.11 376.667   6
   2  -8  -1 5370.90 720.023   6
   2   8  -1 5051.56 879.361   7
   2  -8  -1 5955.70 764.107   4
  -2   8   1 6395.27 686.629   1
   2   8  -1 5842.80 876.418   1
   2  -8  -1 6289.51 875.802   3
  -2  -8   1 5686.76 638.916   2
   2   8  -1 5890.83 713.399   3
  -2   8   1 5089.52 828.004   4
  -2  -8   1 6599.97 782.873   3
  -2  -8   0 90553.7 3168.01   5
   2  -8   0 91139.9 3445.81   4
   2  -8   0 81415.6 3069.19   6
   2   8   0 82669.5 3648.43   7
  -2   8   0 85369.3 3456.61   7
  -2   8   0 82673.9 3013.60   1
   2   8   0 95906.3 3799.31   1
   2  -8   0 85487.9 3390.51   3
   2   8   0 88826.8 3236.49   3
  -2  -8   0 82263.6 3144.29   3
  -2  -8   0 85114.7 2973.35   2
  -2   8  -1 8740.03 916.303   6
  -2   8  -1 8982.33 1026.84   7
  -2  -8  -1 9592.42 883.865   5
   2   8   1 8370.59 1110.39   7
  -2  -8  -1 8712.87 1093.63   7
   2  -8   1 9960.93 972.907   4
  -2   8  -1 8319.36 808.085   1
  -2   8  -1 9824.75 562.204   2
   2   8   1 8727.64 850.055   3
   2   8   1 10221.5 1123.90   1
   2  -8   1 8829.29 977.670   3
  -2  -8  -1 8409.88 850.893   3
  -2  -8  -2 71348.4 2801.99   5
   2  -8   2 72486.6 2915.20   4
  -2   8  -2 68260.2 2806.18   6
   2   8   2 63150.1 2717.24   5
   2   8   2 67358.2 3193.60   7
  -2   8  -2 64766.9 2959.61   7
  -2  -8  -2 69269.5 3266.79   7
   2  -8   2 64104.3 2833.89   3
   2   8   2 66607.1 2606.59   3
  -2  -8  -2 62576.8 2541.72   3
  -2  -8  -2 63547.3 3028.68   1
  -2   8  -2 66181.3 2202.53   2
   2   8   3 5261.06 932.923   7
   2   8   3 4548.48 720.811   5
  -2  -8  -3 4198.82 628.654   5
  -2   8  -3 6767.86 977.869   7
  -2   8  -3 5558.63 720.397   6
  -2  -8  -3 4869.24 841.792   7
  -2   8  -3 4575.31 518.128   2
  -2  -8  -3 5001.74 596.669   4
   2   8   3 5580.18 642.965   3
   2  -8   3 4809.83 765.142   3
  -2  -8  -3 4981.52 651.421   3
   2  -8   3 6037.49 768.733   4
  -2  -8  -3 5322.24 889.230   1
   2   8   4 76671.5 3565.32   7
   2  -8   4 73615.9 3064.55   4
  -2  -8  -4 73031.6 2666.70   4
  -2  -8  -4 75017.5 3037.17   5
   2   8   4 69750.6 3017.48   5
  -2   8  -4 75823.9 3011.55   6
  -2   8  -4 76761.3 2712.45   2
  -2  -8  -4 66311.8 3300.73   1
   2  -8   4 70070.5 3033.11   3
  -2  -8  -4 71638.7 2663.07   3
   2   8   5 620.869 410.308   5
   2   8   5 167.492 640.371   7
  -2   8  -5 229.697 300.853   6
  -2   8  -5 261.706 281.983   2
  -2  -8  -5 271.483 214.183   4
   2  -8   5 774.582 486.889   3
   2  -8   5 322.176 271.545   2
  -2  -8  -5 1424.66 709.524   1
  -2  -8  -5 155.306 248.978   3
  -2  -8  -6 27085.9 1416.36   4
  -2  -8  -6 28197.6 969.136   6
  -2  -8  -6 26295.1 918.726   6
   2   8   6 24474.3 1710.29   5
   2  -8   6 26773.8 1561.27   2
  -2  -8  -6 24590.8 1410.62   2
  -2   8  -6 23415.8 1518.52   2
   2  -8   6 23245.0 1620.61   3
  -2  -8  -6 24889.1 1288.95   3
  -2  -8  -6 24595.2 1960.91   1
   2   8   7 2855.82 683.274   5
  -2  -8  -7 2148.63 310.441   6
  -2  -8  -7 1972.46 265.327   6
  -2  -8  -7 2256.29 402.862   4
  -2   8  -7 2720.78 608.746   2
   2  -8   7 2481.42 517.352   2
  -2  -8  -7 2389.93 471.861   2
   2  -8   7 2025.39 589.519   3
  -2  -8  -7 1320.97 725.550   1
  -2  -8  -7 2077.35 351.459   3
  -2  -8  -8 22823.5 1119.09   6
  -2  -8  -8 20507.7 1227.38   4
   2   8   8 19334.2 1638.89   5
  -2  -8  -8 18792.9 1301.09   2
  -2   8  -8 21400.6 1613.25   2
  -2  -8  -8 17841.4 1862.36   1
   2  -8   8 19022.2 1478.15   3
  -2  -8  -8 22053.5 1072.49   3
   2   8   9 11.8545 411.328   5
  -2  -8  -9 928.405 313.671   6
  -2  -8  -9-246.447 600.746   1
  -2   8  -9 3.06541 386.884   2
  -2  -8  -9 77.3667 303.004   2
   2  -8   9 1128.76 444.821   3
  -2  -8  -9 1104.62 229.782   3
   2   8  10 19459.3 1706.43   5
  -2  -8 -10 18158.9 1169.35   6
  -2  -8 -10 18499.5 1391.40   2
  -2   8 -10 20290.6 1709.38   2
   2  -8  10 18458.2 1479.00   3
  -2  -8 -10 16838.1 1881.17   1
   2   8  11 1283.63 623.139   5
  -2  -8 -11 789.339 304.976   6
  -2   8 -11 1435.99 596.723   2
  -2  -8 -11 1639.48 500.330   2
   2  -8  11 1281.11 515.125   3
   2   8  12 5765.66 1010.28   5
  -2   8 -12 5785.83 1034.53   2
   2  -8  12 6684.39 945.624   3
  -2  -8 -12 5660.44 840.026   2
   2   8  13 1833.23 698.701   5
  -2   8 -13 1575.57 647.037   2
   2  -8  13 985.950 381.623   3
  -2  -8 -13 1936.72 617.630   2
  -2  -8 -14 7645.24 1067.63   2
   2  -9 -13 3257.33 782.827   6
  -2  -9  13 1949.75 702.064   3
   2  -9 -12-1059.28 531.640   6
  -2   9  12 210.304 310.134   4
   2   9 -12-274.029 578.665   2
  -2  -9  12 382.385 534.728   3
   2  -9 -11 6595.30 983.248   6
  -2   9  11 5446.17 885.517   4
   2  -9 -11 5793.45 915.129   1
   2   9 -11 7017.85 1158.56   2
   2  -9 -11 5679.07 854.561   3
  -2  -9  11 5213.22 954.874   3
   2  -9 -10 8497.93 1076.82   6
  -2   9  10 7486.74 1042.55   4
   2  -9 -10 7951.33 997.939   3
   2  -9 -10 8505.88 1034.72   1
   2   9 -10 8026.51 1129.48   2
  -2  -9  10 8214.35 1144.78   3
   2  -9  -9 1833.51 585.717   6
  -2   9   9 1252.29 559.478   4
   2  -9  -9 594.610 413.810   3
   2  -9  -9 1386.90 451.571   1
   2   9  -9 107.380 466.245   2
  -2  -9   9 1870.26 633.401   3
   2  -9  -8 16525.7 1394.95   6
  -2   9   8 16252.0 1487.49   4
   2  -9  -8 18611.5 1353.99   1
   2  -9  -8 14496.7 1338.26   3
  -2  -9   8 17590.8 1572.75   3
   2   9  -8 16900.4 1554.66   2
  -2  -9   7 4294.57 534.389   5
   2  -9  -7 3783.01 719.373   6
  -2   9   7 3957.68 756.846   4
   2  -9  -7 4728.16 692.562   1
   2  -9  -7 4024.51 752.011   3
  -2  -9   7 5665.46 943.966   3
   2   9  -7 4343.32 805.866   2
  -2  -9   6 228.985 196.580   5
   2   9  -6-694.889 667.845   7
   2  -9  -6 689.293 408.845   6
  -2   9   6 1195.48 544.904   4
   2  -9  -6 4.96792 461.167   3
   2  -9  -6 1044.67 396.144   1
  -2  -9   6 543.066 418.956   3
  -2   9   5 5707.82 972.149   7
  -2  -9   5 6573.26 694.736   5
   2   9  -5 3942.94 1008.03   7
   2  -9  -5 6015.75 802.354   6
   2  -9  -5 6413.07 678.446   1
  -2  -9   5 6238.04 775.473   2
  -2   9   5 6010.58 912.081   4
   2  -9  -5 5875.85 894.644   3
  -2  -9   5 6932.51 981.475   3
   2  -9  -4 19652.9 1400.83   6
  -2   9   4 19740.9 1656.36   7
  -2   9   4 18710.9 1246.90   6
  -2   9   4 18431.5 1507.61   4
   2   9  -4 18320.8 1751.40   7
  -2  -9   4 17290.1 1150.12   5
   2  -9  -4 19356.0 1555.48   7
   2  -9  -4 18642.4 1499.86   3
  -2  -9   4 18253.6 1261.83   2
  -2  -9   4 18192.1 1455.51   3
   2  -9  -3 1458.34 508.480   7
  -2   9   3 529.384 291.777   6
  -2   9   3 514.971 496.821   7
   2   9  -3 662.814 674.581   7
   2  -9  -3 762.039 408.392   6
  -2  -9   3 891.109 309.043   5
  -2  -9   3 871.572 318.107   2
  -2   9   3 225.581 460.237   4
   2  -9  -3 708.192 443.021   3
  -2  -9   3 771.827 498.441   3
  -2   9   2 23276.1 1717.17   7
  -2   9   2 23937.1 1693.33   4
  -2  -9   2 25389.1 1454.50   5
   2  -9  -2 24518.3 1497.76   6
   2  -9  -2 24709.0 1723.70   7
   2   9  -2 21630.5 1819.94   7
  -2  -9   2 24169.3 1378.20   2
  -2  -9   2 22666.3 1571.61   3
   2  -9  -2 21755.8 1598.68   3
  -2  -9   1 6994.43 771.887   5
   2   9  -1 6730.41 404.344   6
   2  -9  -1 5929.68 731.146   6
  -2   9   1 6959.17 960.027   7
   2   9  -1 5142.85 985.373   7
   2   9  -1 6349.85 390.915   6
  -2  -9   1 5865.50 634.317   2
   2  -9  -1 5317.45 860.598   3
   2   9  -1 6295.03 793.745   3
  -2  -9   1 5970.53 811.791   3
  -2   9   1 5813.40 685.623   1
  -2   9   0 199.669 448.311   7
   2  -9   0 281.325 326.242   6
  -2   9   0-38.3597 293.536   6
   2   9   0-28.2033 576.116   7
  -2  -9   0 43.7704 244.864   5
  -2   9   0-452.231 274.156   1
   2  -9   0 889.889 467.831   3
   2   9   0-263.596 317.929   3
  -2  -9   0 2.15937 282.860   2
  -2  -9   0 537.151 434.981   3
  -2   9  -1 5179.92 866.257   7
  -2  -9  -1 5519.07 721.268   5
   2   9   1 5859.08 987.297   7
  -2   9  -1 5524.29 755.363   6
  -2   9  -1 5437.84 393.663   2
   2   9   1 5155.51 685.485   3
   2  -9   1 5371.14 872.476   3
  -2   9  -1 4805.16 674.418   1
  -2  -9  -1 6055.00 782.931   3
  -2  -9  -1 5113.89 588.641   2
  -2  -9  -2 22597.2 1516.52   5
  -2   9  -2 26217.0 1625.32   6
  -2  -9  -2 22791.4 1433.60   4
   2   9   2 26648.6 1990.94   7
  -2   9  -2 22308.7 1733.60   7
   2   9   2 25326.9 1511.93   3
   2  -9   2 23869.4 1670.14   3
  -2   9  -2 25228.4 1128.55   2
  -2  -9  -2 23536.9 1461.01   3
  -2  -9  -2 23228.1 1782.41   1
  -2   9  -2 22684.9 1505.11   1
  -2   9  -3 780.824 549.046   7
   2   9   3 920.824 546.351   7
  -2   9  -3 630.404 346.807   6
  -2  -9  -3 1034.05 319.938   4
  -2   9  -3 1001.69 302.556   2
   2   9   3 737.415 323.155   3
   2  -9   3 389.413 460.133   3
  -2  -9  -3 852.013 551.776   1
  -2  -9  -3 1182.60 416.611   3
  -2   9  -4 17166.4 1605.00   7
   2   9   4 18570.8 1723.69   7
  -2  -9  -4 18196.9 1212.62   4
   2   9   4 15995.7 1436.98   5
  -2   9  -4 22078.0 1495.11   6
  -2  -9  -4 19645.4 1717.91   1
  -2   9  -4 18304.5 1167.17   2
   2  -9   4 18393.5 1486.98   3
  -2  -9  -4 19808.1 1262.54   3
   2   9   5 7934.77 1022.11   5
  -2  -9  -5 7520.71 759.646   4
   2   9   5 7652.29 1187.72   7
  -2  -9  -5 8482.40 1168.25   1
  -2   9  -5 8152.80 849.328   2
   2  -9   5 8696.13 1049.93   3
  -2  -9  -5 6465.68 719.234   3
   2   9   6 66.0305 592.641   7
   2   9   6 635.541 484.849   5
  -2  -9  -6 405.073 222.075   4
  -2   9  -6-70.2818 286.705   2
   2  -9   6 645.052 323.884   2
  -2  -9  -6 120.690 248.618   2
  -2  -9  -6 1071.24 703.139   1
   2  -9   6 170.863 416.793   3
  -2  -9  -6 146.632 237.466   3
  -2  -9  -7 5101.70 331.362   6
   2   9   7 4295.05 826.230   5
  -2  -9  -7 5058.98 368.215   6
  -2  -9  -7 4300.75 603.956   4
  -2   9  -7 4778.52 756.755   2
   2  -9   7 5538.51 757.844   2
  -2  -9  -7 5209.66 635.768   2
   2  -9   7 3795.18 778.373   3
  -2  -9  -7 4931.27 587.305   3
  -2  -9  -7 4768.08 985.804   1
  -2  -9  -8 21662.5 1019.87   6
   2   9   8 19532.7 1680.33   5
  -2  -9  -8 19684.9 1312.78   2
  -2   9  -8 18943.4 1547.15   2
   2  -9   8 18255.1 1538.04   3
  -2  -9  -8 20488.3 1130.72   3
  -2  -9  -8 21091.7 2020.61   1
   2   9   9 1744.09 642.791   5
  -2   9  -9 1326.57 554.002   2
  -2  -9  -9 865.071 323.498   2
  -2  -9  -9 66.6631 591.563   1
   2  -9   9 622.766 410.697   3
   2   9  10 10069.0 1259.22   5
  -2  -9 -10 9079.55 1430.65   1
  -2   9 -10 9452.97 1218.51   2
  -2  -9 -10 8760.43 930.984   2
   2  -9  10 8780.53 1075.40   3
   2   9  11 4520.87 909.257   5
  -2   9 -11 4793.79 954.287   2
  -2  -9 -11 3230.89 1004.66   1
   2  -9  11 5890.63 906.455   3
  -2  -9 -11 4718.49 716.571   2
   2   9  12-281.329 517.218   5
  -2  -9 -12 171.138 588.765   1
   2  -9  12 338.963 338.330   3
  -2  -9 -12 503.279 385.046   2
  -2   9 -12-133.695 446.606   2
  -2   9 -13 3017.10 861.722   2
   2  -9  13 4284.26 842.169   3
  -2  10  12 797.941 381.373   4
   2  10 -12 1895.73 662.705   2
  -2 -10  12 889.785 544.425   3
   2 -10 -11 8058.10 1128.73   6
   2 -10 -11 6703.62 955.155   3
  -2  10  11 7238.14 1037.93   4
   2  10 -11 5468.52 1063.27   2
  -2 -10  11 7140.17 1162.21   3
   2 -10 -10 3297.72 733.436   6
  -2  10  10 2898.07 684.706   4
   2 -10 -10 2964.28 654.734   3
   2 -10 -10 4042.72 738.263   1
   2  10 -10 2974.67 813.791   2
  -2 -10  10 3206.00 756.734   3
   2 -10  -9 7320.95 1034.36   6
   2 -10  -9 8681.14 1060.90   3
   2 -10  -9 7331.70 933.264   1
  -2  10   9 8907.07 1136.66   4
   2  10  -9 6636.82 1067.07   2
  -2 -10   9 6524.44 1049.93   3
   2 -10  -8 5758.21 862.555   6
   2 -10  -8 3678.53 634.277   1
  -2  10   8 3350.38 730.351   4
   2 -10  -8 3962.49 745.738   3
  -2 -10   8 3947.73 875.757   3
   2  10  -8 3029.17 708.603   2
   2  10  -7 3588.18 1044.57   7
   2 -10  -7 2569.46 591.168   6
  -2  10   7 3094.75 716.081   4
   2 -10  -7 3298.29 753.630   3
   2 -10  -7 3734.13 620.335   1
  -2 -10   7 1613.52 624.963   3
   2  10  -6 4185.64 1059.32   7
  -2 -10   6 6119.98 703.135   5
   2 -10  -6 6663.69 885.048   6
  -2  10   6 6080.22 947.848   4
   2 -10  -6 6441.13 957.347   3
   2 -10  -6 6668.41 733.589   1
  -2 -10   6 6206.31 959.467   3
   2  10  -5 2467.74 813.895   7
  -2  10   5 1909.56 705.539   7
  -2 -10   5 2130.56 415.538   5
   2 -10  -5 2222.82 552.449   6
  -2  10   5 3683.00 738.814   4
   2 -10  -5 2395.10 644.803   3
  -2 -10   5 2672.54 653.891   3
   2 -10  -4 4442.65 720.246   6
  -2 -10   4 4991.06 667.973   5
  -2  10   4 5977.35 1024.35   7
  -2  10   4 5256.78 674.486   6
   2  10  -4 5710.23 1131.36   7
  -2 -10   4 5219.71 703.223   2
  -2  10   4 4826.96 843.947   4
  -2 -10   4 4386.26 823.994   3
   2 -10  -4 5040.11 896.499   3
  -2 -10   3-216.767 276.333   5
   2  10  -3 254.315 623.523   7
  -2  10   3 232.195 237.116   6
   2 -10  -3 73.9462 306.800   6
  -2  10   3 492.363 461.131   7
  -2 -10   3 233.039 254.553   2
  -2  10   3 184.283 438.773   4
   2 -10  -3 628.597 457.357   3
  -2 -10   3 515.773 489.362   3
   2  10  -2 3106.96 350.009   6
   2  10  -2 2142.21 839.351   7
  -2  10   2 2713.69 735.228   7
  -2 -10   2 3057.10 535.936   5
   2  10  -2 2861.72 332.012   6
  -2  10   2 2839.33 545.427   6
   2 -10  -2 3243.63 602.332   6
  -2 -10   2 2618.02 468.629   2
   2 -10  -2 3927.81 769.263   3
  -2 -10   2 3353.89 691.454   3
   2 -10  -1 5458.15 698.955   6
  -2 -10   1 4370.50 654.842   5
  -2  10   1 6439.48 1023.75   7
   2  10  -1 5907.28 332.240   6
   2  10  -1 5240.08 338.681   6
   2  10  -1 4892.43 990.809   7
  -2  10   1 4239.12 659.115   6
  -2  10   1 5482.54 722.549   1
  -2 -10   1 5580.40 648.679   2
  -2 -10   1 3802.90 726.248   3
   2 -10  -1 5236.99 864.668   3
  -2  10   0 9827.72 1201.98   7
   2  10   0 9200.31 1261.86   7
  -2 -10   0 9520.77 958.975   5
  -2  10   0 10023.2 1014.10   6
  -2  10   0 9436.91 947.050   1
  -2 -10   0 8411.61 991.149   3
   2 -10   0 9473.63 1129.69   3
  -2 -10   0 8895.68 786.111   2
   2  10   1 6813.81 1118.25   7
  -2  10  -1 5917.94 807.888   6
  -2  10  -1 5751.02 976.224   7
  -2 -10  -1 7427.89 848.380   4
   2 -10   1 7545.41 1031.43   3
  -2 -10  -1 6875.20 681.039   2
  -2 -10  -1 6695.82 868.901   3
  -2  10  -1 7138.23 860.401   1
   2  10   2 1078.79 643.022   7
  -2  10  -2 3244.24 770.947   7
  -2  10  -2 2561.48 554.285   6
  -2 -10  -2 2772.02 574.442   4
   2  10   2 2563.66 510.036   3
  -2  10  -2 3055.84 363.736   2
  -2  10  -2 2642.80 576.658   1
  -2 -10  -2 3337.29 665.819   3
  -2 -10  -2 2425.63 431.270   2
   2 -10   2 3420.73 769.146   3
  -2  10  -3-172.531 485.166   7
  -2  10  -3 219.961 319.357   6
   2  10   3 253.335 485.977   7
  -2 -10  -3 31.7579 209.146   4
  -2  10  -3 124.465 187.082   2
   2  10   3-288.563 323.168   3
  -2 -10  -3 215.368 519.752   1
   2 -10   3 143.801 425.359   3
  -2 -10  -3 3.01198 359.373   3
  -2  10  -4 5991.89 1058.63   7
   2  10   4 6670.78 1164.22   7
  -2 -10  -4 6529.55 759.567   4
  -2  10  -4 6836.56 707.639   2
   2 -10   4 6754.13 979.281   3
  -2 -10  -4 6228.61 1075.61   1
  -2 -10  -4 6449.16 785.636   3
   2  10   5 537.073 632.276   7
  -2  10  -5 1273.74 658.557   7
   2  10   5 3001.90 691.185   5
  -2  10  -5 1633.95 423.111   2
  -2 -10  -5 1572.47 357.971   2
  -2 -10  -5 1169.46 326.775   4
   2 -10   5 1517.65 519.316   3
  -2 -10  -5 1809.94 454.719   3
  -2 -10  -5 1986.16 757.069   1
  -2  10  -6 6805.80 1104.18   7
   2  10   6 6474.20 1205.48   7
   2  10   6 6386.25 927.506   5
  -2 -10  -6 6532.81 688.209   2
  -2 -10  -6 7118.11 1159.62   1
  -2  10  -6 7951.29 884.763   2
  -2 -10  -6 7442.44 823.218   4
   2 -10   6 6402.01 996.135   3
  -2 -10  -6 6082.32 710.039   3
   2  10   7 694.914 596.265   5
  -2 -10  -7 2767.18 860.486   1
  -2  10  -7 1126.40 450.469   2
  -2 -10  -7 2215.65 439.947   2
   2 -10   7 2617.59 685.244   3
  -2 -10  -7 2101.47 413.854   3
   2  10   8 4708.67 850.605   5
  -2  10  -8 4329.55 778.173   2
  -2 -10  -8 4501.19 614.833   2
   2 -10   8 4576.28 816.496   3
  -2 -10  -8 5356.28 1091.07   1
  -2 -10  -8 4007.87 535.439   3
   2  10   9 7829.23 1131.18   5
  -2  10  -9 8474.64 1124.17   2
  -2 -10  -9 6602.24 763.353   2
   2 -10   9 6203.53 975.588   3
  -2 -10  -9 5736.09 1180.68   1
   2  10  10 3227.16 763.769   5
  -2  10 -10 3842.33 812.977   2
  -2 -10 -10 2482.41 805.577   1
  -2 -10 -10 2903.60 508.801   2
   2 -10  10 3450.28 790.931   3
   2  10  11 6922.59 1144.87   5
  -2  10 -11 8131.69 1214.19   2
  -2 -10 -11 4990.24 1227.84   1
   2 -10  11 8164.53 1116.97   3
  -2 -10 -12 777.386 636.102   1
   2 -10  12 1899.66 601.363   3
  -2  10 -12 1650.40 711.745   2
   2 -10  13 823.769 495.100   3
  -2  11  11 183.474 309.118   4
   2  11 -11 997.572 606.644   2
  -2  11  10 11729.6 1370.24   4
   2 -11 -10 10829.4 1241.84   3
  -2 -11  10 13831.9 1506.52   3
   2  11 -10 12274.1 1491.36   2
   2  11  -9 4066.36 1134.45   7
   2 -11  -9 3779.25 735.401   6
  -2  11   9 2895.95 733.872   4
   2 -11  -9 2995.86 690.635   3
  -2 -11   9 2843.28 780.864   3
   2  11  -8 18145.2 2099.59   7
   2 -11  -8 17703.7 1501.76   6
  -2  11   8 20206.7 1775.91   4
   2 -11  -8 19124.3 1423.48   1
   2 -11  -8 15906.0 1532.68   3
  -2 -11   8 16585.1 1642.29   3
   2  11  -7 4843.37 1188.25   7
   2 -11  -7 3737.88 712.143   6
   2 -11  -7 4165.56 661.441   1
   2 -11  -7 3643.57 764.798   3
  -2  11   7 3887.53 826.615   4
  -2 -11   7 3679.47 864.829   3
   2  11  -6 1479.10 643.522   7
   2 -11  -6-8.92193 386.500   6
  -2  11   6-267.702 452.367   4
   2 -11  -6-174.263 504.694   3
  -2 -11   6 79.1054 485.708   3
   2  11  -5-485.775 722.978   7
  -2 -11   5 815.807 336.455   5
  -2  11   5 1186.38 642.244   7
   2 -11  -5 444.996 357.768   6
   2 -11  -5 44.8175 404.161   3
  -2 -11   5-189.866 496.293   3
   2 -11  -4 36938.9 2020.44   6
   2  11  -4 40161.3 2816.86   7
  -2  11   4 39365.9 1980.34   6
  -2 -11   4 40911.5 2102.34   5
  -2  11   4 40129.9 2630.25   7
  -2 -11   4 38236.5 2028.83   2
   2 -11  -4 42693.3 2486.88   3
  -2 -11   4 40498.5 2431.32   3
  -2 -11   3 5011.48 718.640   5
  -2  11   3 5556.84 972.985   7
   2  11  -3 6276.83 1094.51   7
   2  11  -3 6143.14 564.601   6
  -2  11   3 4716.24 657.241   6
   2 -11  -3 6359.93 778.040   6
   2 -11  -3 5680.70 906.860   3
  -2 -11   3 5697.92 711.503   2
  -2 -11   3 6572.74 975.798   3
  -2  11   2 39972.8 2545.14   7
   2 -11  -2 36915.9 1923.98   6
   2  11  -2 39343.3 1399.12   6
  -2  11   2 34274.1 1927.90   6
   2  11  -2 41709.2 1486.59   6
   2  11  -2 33359.9 2585.36   7
  -2 -11   2 36666.8 1864.37   2
   2 -11  -2 39759.4 2411.63   3
  -2 -11   2 36551.7 2230.58   3
  -2  11   1 5220.37 1037.71   7
   2  11  -1 4397.66 987.831   7
  -2  11   1 3799.09 640.700   6
  -2 -11   1 4476.75 587.582   2
   2 -11  -1 3386.49 764.085   3
  -2 -11   1 4880.13 830.047   3
  -2  11   1 5385.99 759.214   1
   2  11   0 754.313 580.608   7
  -2  11   0 780.859 525.094   7
  -2  11   0 900.856 379.806   6
  -2 -11   0 760.406 274.844   2
   2 -11   0 966.057 580.559   3
  -2 -11   0 1255.89 533.108   3
  -2  11   0 865.028 380.514   1
   2  11   1 4264.87 997.176   7
  -2  11  -1 5267.67 943.262   7
  -2  11  -1 4107.69 680.767   6
  -2  11  -1 5040.82 760.214   1
  -2 -11  -1 5553.35 611.538   2
   2 -11   1 3965.51 798.009   3
  -2 -11  -1 5411.34 834.552   3
   2  11   2 38120.5 2681.48   7
  -2  11  -2 38852.1 2208.93   6
  -2  11  -2 39372.2 2545.79   7
   2 -11   2 38368.3 2355.99   3
  -2 -11  -2 33194.4 2021.57   3
  -2 -11  -2 38892.8 1771.01   2
  -2  11  -2 39454.0 2260.73   1
  -2  11  -3 4665.94 972.718   7
  -2  11  -3 4117.21 733.652   6
   2  11   3 3368.55 937.470   7
  -2  11  -3 4598.44 771.827   1
  -2  11  -3 4761.28 525.558   2
  -2 -11  -3 3930.68 696.050   3
  -2 -11  -3 4846.31 585.392   2
   2 -11   3 4715.11 886.296   3
   2  11   4 43342.0 2967.76   7
  -2 -11  -4 44282.4 2258.48   4
  -2  11  -4 42013.4 2745.35   7
   2 -11   4 39526.2 2476.37   3
  -2  11  -4 44358.6 1968.18   2
  -2 -11  -4 40712.7 2157.95   3
  -2 -11  -4 42618.0 2730.51   1
   2  11   5 643.789 675.958   7
  -2  11  -5 1298.69 699.492   7
  -2 -11  -5 404.860 207.761   4
  -2  11  -5 1560.41 449.980   2
  -2 -11  -5 593.651 243.302   2
   2 -11   5 440.014 526.035   3
  -2 -11  -5 786.436 637.563   1
  -2 -11  -5 854.138 407.605   3
  -2  11  -6 196.834 555.641   7
   2  11   6-213.229 730.735   7
  -2  11  -6 18.8106 244.747   2
  -2 -11  -6-5.52506 188.396   2
   2 -11   6-210.888 452.787   3
  -2 -11  -6 243.823 339.790   3
  -2 -11  -6 327.859 544.564   1
  -2  11  -7 6149.52 1210.08   7
  -2  11  -7 4883.34 787.621   2
  -2 -11  -7 5363.57 624.208   2
   2 -11   7 5531.57 973.228   3
  -2 -11  -7 4484.38 632.734   3
  -2 -11  -7 4453.25 998.439   1
   2  11   8 16209.9 1699.16   5
   2 -11   8 17567.7 1633.52   3
  -2 -11  -8 19664.2 1998.72   1
  -2  11  -8 18314.3 1552.87   2
   2  11   9 2459.94 758.968   5
  -2  11  -9 3019.49 742.501   2
  -2 -11  -9 2277.84 773.457   1
   2 -11   9 3360.16 821.184   3
   2  11  10 11363.4 1489.94   5
  -2  11 -10 11806.9 1372.95   2
  -2 -11 -10 11217.6 1645.40   1
   2 -11  10 10477.4 1290.06   3
  -2  11 -11 1249.67 624.585   2
   2 -11  11 868.599 553.370   3
  -2 -11 -11 1520.12 566.016   1
  -2  11 -12-370.704 506.748   2
   2 -11  12 129.368 391.043   3
   2 -12 -10 542.156 429.345   3
   2  12  -9 1421.33 957.225   7
   2 -12  -9 1871.92 581.043   3
  -2 -12   9 1600.62 703.694   3
   2  12  -8 1564.71 916.671   7
   2 -12  -8 702.669 476.689   3
  -2 -12   8 1162.95 657.919   3
   2  12  -7 2799.34 1017.60   7
   2 -12  -7 1410.16 562.389   3
  -2 -12   7 1312.60 595.125   3
   2 -12  -6 3645.83 658.940   6
   2  12  -6 1750.83 740.496   7
   2 -12  -6 2813.54 727.319   3
  -2 -12   6 3860.13 873.082   3
   2  12  -5 1792.75 756.171   7
  -2  12   5 2523.32 816.048   7
   2 -12  -5 3274.72 626.782   6
   2 -12  -5 2394.75 657.280   3
  -2 -12   5 2320.73 703.448   3
   2 -12  -4 2856.63 564.448   6
  -2  12   4 3884.86 930.297   7
   2  12  -4 1116.23 725.617   7
   2 -12  -4 2914.52 775.968   3
  -2 -12   4 3022.94 781.906   3
   2  12  -3 2014.19 812.492   7
   2 -12  -3 2536.38 522.191   6
  -2  12   3 1597.03 682.998   7
  -2  12   3 2250.04 511.302   6
   2 -12  -3 1915.08 701.636   3
  -2 -12   3 2236.57 684.027   3
   2  12  -2 559.732 637.266   7
   2  12  -2 723.930 153.715   6
  -2  12   2 401.144 214.840   6
  -2  12   2 942.240 621.758   7
   2 -12  -2 572.479 461.473   3
  -2 -12   2 214.205 418.753   3
  -2  12   1 2871.51 780.382   7
  -2  12   1 1709.53 481.513   6
   2  12  -1 1951.31 831.205   7
  -2  12   1 3913.53 683.203   1
   2 -12  -1 4659.45 900.096   3
  -2 -12   1 3657.12 798.206   3
  -2  12   0 5848.78 1081.09   7
   2  12   0 5582.11 1166.93   7
  -2  12   0 5574.70 813.379   6
  -2  12   0 7437.60 948.935   1
   2 -12   0 8023.53 1142.10   3
  -2 -12   0 5768.57 914.090   3
  -2  12  -1 3403.33 850.550   7
   2  12   1 4911.95 1068.37   7
  -2  12  -1 3652.84 675.175   6
  -2  12  -1 3352.88 706.584   1
   2 -12   1 4066.65 892.935   3
  -2 -12  -1 4120.79 770.759   3
  -2  12  -2 1066.21 658.449   7
  -2  12  -2 524.167 329.243   6
   2 -12   2 87.6976 423.129   3
  -2 -12  -2 482.538 400.061   3
  -2  12  -3 2013.89 773.717   7
   2  12   3 2354.70 833.021   7
   2 -12   3 1179.03 538.878   3
  -2 -12  -3 1478.18 540.539   3
  -2  12  -3 1511.37 292.980   2
   2  12   4 5189.94 1160.60   7
  -2  12  -4 2862.85 850.202   7
  -2 -12  -4 3748.85 862.005   1
   2 -12   4 5226.82 1001.01   3
  -2  12  -4 4409.72 591.452   2
  -2 -12  -4 3867.90 692.925   3
  -2  12  -5 2062.73 831.790   7
   2  12   5 1129.52 671.252   7
  -2 -12  -5 1615.18 695.988   1
   2 -12   5 1531.12 633.877   3
  -2 -12  -5 1586.29 485.469   3
  -2  12  -5 1768.64 418.710   2
   2  12   6 2174.77 886.152   7
  -2  12  -6 3344.82 950.805   7
  -2  12  -6 3472.56 612.339   2
  -2 -12  -6 3697.20 944.011   1
   2 -12   6 2546.25 753.048   3
  -2 -12  -6 3656.39 658.871   3
  -2  12  -7 2285.13 797.506   7
  -2  12  -7 1611.91 474.022   2
   2 -12   7 682.226 539.306   3
  -2 -12  -7 1742.44 464.027   3
  -2 -12  -7 2173.35 780.427   1
  -2  12  -8-398.984 619.944   7
  -2  12  -8 345.138 312.928   2
   2 -12   8 1452.34 594.007   3
  -2 -12  -8 1519.93 725.859   1
  -2  12  -9 1876.06 845.230   7
  -2 -12  -9 1327.61 693.328   1
  -2  12  -9 80.5118 318.683   2
   2 -12   9 1296.75 584.544   3
  -2  12 -10 633.284 453.291   2
   2 -12  10 1356.80 598.616   3
  -2  12 -11 406.669 447.615   2
   2 -13  -9 356.782 375.374   3
   2 -13  -8 5661.30 997.376   3
   2  13  -7 844.403 775.717   7
   2 -13  -7 2807.97 767.763   3
  -2 -13   7 3510.50 915.258   3
   2  13  -6-348.963 659.627   7
   2 -13  -6 893.722 584.042   3
  -2 -13   6-404.931 495.647   3
  -2  13   5 1507.79 754.611   7
   2  13  -5 62.7961 741.408   7
   2 -13  -5 1366.38 629.497   3
  -2 -13   5 953.390 579.765   3
   2  13  -4 11266.3 1620.39   7
  -2  13   4 11630.5 1566.91   7
   2 -13  -4 11802.6 1421.45   3
  -2 -13   4 12533.7 1435.07   3
  -2  13   3 709.811 587.196   7
   2  13  -3 640.787 644.825   7
   2 -13  -3 1182.55 599.222   3
  -2 -13   3 714.229 431.619   3
   2  13  -2 11486.7 1660.05   7
  -2  13   2 13689.6 1654.69   7
   2 -13  -2 14233.7 1538.50   3
  -2 -13   2 12997.0 1389.94   3
   2  13  -1 1305.03 798.875   7
  -2  13   1 1478.71 787.710   7
   2 -13  -1 267.777 496.617   3
  -2 -13   1 618.058 433.798   3
  -2  13   0 122.652 533.551   7
   2  13   0-851.107 775.934   7
   2 -13   0 290.186 530.749   3
  -2 -13   0 724.593 494.936   3
  -2  13  -1-209.765 502.458   7
   2  13   1 681.402 693.125   7
   2 -13   1 490.706 574.757   3
  -2 -13  -1 177.025 377.380   3
   2  13   2 10713.2 1569.03   7
  -2  13  -2 15227.2 1718.71   7
   2 -13   2 12486.9 1456.25   3
  -2 -13  -2 10220.5 1186.61   3
   2  13   3 581.426 636.296   7
  -2  13  -3 1085.37 667.574   7
   2 -13   3 1619.96 658.460   3
  -2 -13  -3 200.246 386.430   3
   2  13   4 9554.71 1476.44   7
  -2  13  -4 10366.2 1470.57   7
   2 -13   4 10201.6 1304.66   3
  -2 -13  -4 8541.09 1056.06   3
  -2  13  -5 1477.07 742.415   7
   2  13   5 2083.16 879.131   7
  -2 -13  -5 2917.49 800.341   1
   2 -13   5 1515.92 599.985   3
  -2 -13  -5 1691.75 520.261   3
   2  13   6 702.316 861.331   7
  -2  13  -6-184.749 562.103   7
  -2 -13  -6 827.803 546.828   1
   2 -13   6 15.9085 441.657   3
  -2 -13  -6-174.666 313.608   3
  -2  13  -7 2692.83 878.028   7
  -2 -13  -7 3238.49 949.594   1
   2 -13   7 2070.45 642.738   3
  -2  13  -8 4195.93 1140.54   7
   2 -13   8 4672.34 1004.66   3
  -2 -13  -8 3500.11 967.974   1
  -2 -13  -9 481.534 517.492   1
   2 -14  -8 447.894 554.774   3
   2 -14  -7-302.624 453.729   3
   2 -14  -6 27601.7 2258.93   3
  -2  14   5 56.2843 621.814   7
   2  14  -5 15.1253 586.485   7
   2 -14  -5 789.955 548.550   3
  -2 -14   5 291.168 552.950   3
  -2  14   4 1237.45 841.585   7
   2  14  -4 590.678 623.232   7
   2 -14  -4 456.825 508.486   3
  -2 -14   4 990.403 483.352   3
  -2  14   3-294.883 578.952   7
   2  14  -3-67.0193 788.060   7
   2 -14  -3 835.015 588.346   3
  -2 -14   3-593.411 520.545   3
   2  14  -2 3513.53 1062.79   7
  -2  14   2 963.961 537.353   7
   2 -14  -2 2992.65 833.820   3
  -2 -14   2 2111.59 675.907   3
  -2  14   1 759.325 673.352   7
   2  14  -1 1090.44 798.714   7
   2 -14  -1-716.706 584.966   3
  -2 -14   1 722.691 572.106   3
  -2  14   0 47700.2 3186.32   7
   2  14   0 44253.2 3293.49   7
   2 -14   0 41498.8 2843.56   3
  -2 -14   0 41546.0 2637.04   3
  -2  14  -1 602.528 601.108   7
   2  14   1 139.564 562.458   7
   2 -14   1 525.556 422.292   3
  -2 -14  -1 171.000 385.871   3
  -2  14  -2 1729.25 730.541   7
   2  14   2 178.222 625.358   7
   2 -14   2 2207.67 738.184   3
  -2 -14  -2 1031.92 493.112   3
  -2  14  -3 389.470 628.381   7
   2  14   3-504.141 740.998   7
   2 -14   3 408.178 471.097   3
  -2 -14  -3 110.435 358.939   3
  -2  14  -4 427.772 595.798   7
   2  14   4 608.487 904.601   7
   2 -14   4-619.328 574.283   3
  -2 -14  -4 170.208 377.764   3
   2  14   5-971.480 690.983   7
   2 -14   5-241.224 443.317   3
  -2 -14  -5 159.251 359.303   3
  -2  14  -6 31203.3 2695.99   7
  -2 -14  -6 28495.2 1966.78   3
  -2 -14  -7 1901.98 763.098   1
  -2  15   4 159.224 643.105   7
   2 -15  -4 598.810 519.040   3
  -2  15   3 611.386 699.539   7
   2 -15  -3 281.723 412.147   3
  -2  15   2 897.966 676.774   7
   2 -15  -2 1388.28 716.632   3
  -2  15   1-328.517 639.594   7
   2 -15  -1 1367.67 599.899   3
  -2 -15   1 1835.25 721.105   3
  -2  15   0-609.529 597.343   7
  -2 -15   0 488.023 515.966   3
  -2  15  -1 1632.39 767.459   7
  -2 -15  -1 126.778 418.580   3
  -2  15  -2 1043.53 709.692   7
  -2 -15  -2 1583.37 647.553   3
  -2  15  -3 195.841 621.666   7
  -2 -15  -3 856.470 433.254   3
  -2  15  -4 1932.16 890.667   7
  -2 -15  -4 394.907 432.302   3
  -2 -15  -5 3920.01 808.328   3
  -2 -16  -4 2418.59 718.250   3
  -3   0  16-228.362 505.052   4
  -3   0  15 36930.5 2731.03   4
   3   0 -15 41003.7 2804.11   2
   3   0 -14-183.125 533.588   6
  -3   0  14 412.003 467.457   4
   3   0 -14-439.455 466.424   2
   3   0 -13 965.778 582.791   6
  -3   0  13 1806.34 604.715   4
   3   0 -13 452.358 452.029   2
  -3   0  12-718.678 579.981   4
   3   0 -12-212.323 506.842   6
   3   0 -12 701.409 494.332   2
  -3   0  11 1957.38 691.706   4
   3   0 -11 2462.85 676.579   6
   3   0 -11 2241.42 613.185   2
   3   0 -10-273.393 462.103   6
  -3   0  10 87.8262 425.244   4
   3   0 -10 217.669 417.901   2
   3   0 -10 566.223 334.993   3
   3   0  -9 119421. 4434.74   6
  -3   0   9 118899. 4480.00   4
   3   0  -9 114411. 4311.91   2
   3   0  -9 128470. 4395.00   3
  -3   0   8-327.206 468.671   4
   3   0  -8-163.213 399.819   6
  -3   0   8 220.174 344.536   2
   3   0  -8-73.9123 428.249   2
   3   0  -8 36.2566 309.840   3
   3   0  -7 29370.6 1041.07   5
   3   0  -7 31208.9 1763.29   6
  -3   0   7 28530.2 1763.43   4
  -3   0   7 30939.3 1714.15   2
   3   0  -7 27905.7 1654.09   2
   3   0  -7 31931.6 1744.72   3
   3   0  -6 238.146 410.820   6
  -3   0   6 501.902 434.820   4
   3   0  -6 182.586 123.349   5
  -3   0   6-319.117 245.434   2
   3   0  -6 97.3564 310.953   3
   3   0  -6 340.272 431.893   2
   3   0  -5 32614.6 1065.07   5
   3   0  -5 33621.2 1692.39   6
  -3   0   5 35870.0 1815.57   4
   3   0  -5 36200.1 1803.54   3
  -3   0   4-430.651 497.508   4
   3   0  -4-309.758 415.070   6
  -3   0   3 272090. 6848.28   4
   3   0  -3 263214. 6699.77   6
  -3   0   2 566.123 403.297   4
   3   0  -2 132.679 212.206   1
  -3   0   1 19299.9 1176.18   6
   3   0  -1 20157.2 1236.93   6
   3   0  -1 19361.6 1142.18   4
  -3   0   1 20447.1 1216.61   4
   3   0  -1 19284.3 951.029   1
   3   0   0-97.8452 250.878   4
  -3   0   0-77.7263 335.735   6
   3   0   0-394.370 545.343   6
  -3   0   0-354.382 403.964   4
  -3   0   0 293.686 287.856   1
  -3   0  -1 30102.5 1062.68   7
  -3   0  -1 32800.2 1588.16   6
   3   0   1 30594.4 1396.13   4
   3   0   1 36465.8 1635.25   6
  -3   0  -1 35671.0 1540.03   4
  -3   0  -2-161.348 195.243   7
   3   0   2 29.0002 217.046   4
  -3   0  -2 262.073 277.918   6
   3   0   2 67.5719 440.085   6
  -3   0  -2 114.246 350.695   4
  -3   0  -3 259155. 6650.70   4
  -3   0  -3 262488. 6999.77   6
   3   0   3 268036. 6988.64   6
   3   0   3 245954. 6667.89   4
  -3   0  -4-63.2611 265.369   6
   3   0   4-3.20458 172.133   4
  -3   0  -4-51.3648 187.708   4
  -3   0  -5 21974.1 1226.18   6
   3   0   5 18444.3 883.002   4
  -3   0  -5 22345.1 1390.68   2
   3   0   6-13.1821 131.250   4
  -3   0  -6-153.605 254.439   6
   3   0   6-662.314 539.742   5
  -3   0  -6-455.602 440.227   2
   3   0   6 54.1387 118.609   3
   3   0   7 21112.3 1509.51   5
  -3   0  -7 20069.1 1308.27   6
   3   0   7 19610.6 793.329   4
   3   0   7 20666.9 709.946   3
  -3   0  -7 18604.8 1405.97   2
   3   0   8 222.988 435.635   5
  -3   0  -8 626.277 365.664   6
   3   0   8-1.07415 92.4571   4
  -3   0  -8 129.106 438.196   2
   3   0   9 125190. 4578.63   5
  -3   0  -9 119279. 4498.15   2
   3   0  10-1033.98 568.939   5
  -3   0 -10 24.1754 480.625   2
   3   0  11 2033.28 598.120   5
  -3   0 -11 3874.55 799.053   2
   3   0  12-478.850 422.158   5
  -3   0 -12 37.4356 433.882   2
   3   0  13 299.480 429.639   5
  -3   0 -13 1364.76 669.525   2
   3   0  14-220.911 406.152   5
  -3   0 -14 155.200 483.584   2
   3   0  15 44780.7 2892.08   5
  -3  -1  16 3793.79 916.649   4
  -3   1  16 5129.40 1105.56   4
  -3  -1  15 1519.83 694.676   4
  -3   1  15 216.008 393.723   4
   3  -1 -15 356.285 538.170   2
   3   1 -15 845.520 430.457   2
   3   1 -14 5498.90 1111.40   6
   3  -1 -14 4932.62 987.497   6
  -3  -1  14 4615.93 947.750   4
   3  -1 -14 5918.56 1006.02   2
   3   1 -14 3573.27 873.253   2
  -3   1  14 4569.96 967.488   4
  -3  -1  13 3061.98 740.943   4
   3   1 -13 3863.08 888.186   6
   3  -1 -13 2803.15 760.207   6
   3  -1 -13 3778.37 839.329   2
   3   1 -13 5135.42 999.044   2
  -3   1  13 2442.77 734.483   4
   3  -1 -12-61.1085 402.463   6
  -3   1  12 1140.72 620.066   4
  -3  -1  12 89.4023 416.705   4
   3   1 -12 240.230 457.746   6
   3  -1 -12 989.747 481.081   2
   3   1 -12 672.284 568.797   2
   3   1 -11 14473.5 1467.14   6
   3  -1 -11 14640.5 1438.71   6
  -3  -1  11 13378.2 1362.56   4
  -3   1  11 13199.9 1424.95   4
   3  -1 -11 13483.5 1313.08   2
   3   1 -11 13395.5 1377.23   2
   3  -1 -10 10846.5 1237.31   6
   3   1 -10 11291.9 1215.67   6
  -3   1  10 11124.4 1274.57   4
  -3  -1  10 12376.1 1285.44   4
   3  -1 -10 12283.0 1221.79   2
   3   1 -10 13394.4 1318.98   2
   3  -1 -10 12815.4 1188.85   3
  -3  -1   9-5.81234 438.555   4
   3  -1  -9 711.937 213.553   5
   3   1  -9 1567.68 622.971   6
   3  -1  -9 828.951 548.958   6
  -3   1   9 232.316 439.170   4
   3  -1  -9 413.042 466.686   2
   3   1  -9 1118.98 496.829   2
   3   1  -9 360.263 304.675   3
  -3   1   9 74.1388 257.163   2
   3  -1  -9 112.618 335.378   3
   3  -1  -8 12465.1 736.101   5
   3  -1  -8 12970.4 1188.60   6
  -3   1   8 11639.4 1190.85   4
  -3  -1   8 11756.8 1181.45   4
   3   1  -8 11262.6 1149.95   6
  -3   1   8 12940.2 1110.79   2
  -3  -1   8 12859.7 1138.21   2
   3   1  -8 11745.3 1133.34   2
   3   1  -8 12870.8 1094.61   3
   3  -1  -8 13536.6 1173.27   3
   3  -1  -8 10505.0 1014.64   2
   3  -1  -7 6324.43 801.044   6
   3  -1  -7 6701.61 503.362   5
  -3   1   7 6762.65 909.308   4
   3   1  -7 6601.95 829.395   6
  -3  -1   7 8452.43 935.356   4
  -3  -1   7 6317.09 776.673   2
  -3   1   7 6228.64 731.258   2
   3  -1  -7 7998.86 882.169   3
   3   1  -7 7402.38 880.613   2
   3  -1  -7 7073.10 815.031   2
   3   1  -7 7278.93 831.691   3
  -3  -1   6 1227.11 503.447   4
  -3   1   6 2221.43 662.298   4
   3  -1  -6 2172.19 552.964   6
   3   1  -6 1171.21 510.479   6
   3  -1  -6 1499.75 243.374   5
   3  -1  -6 2536.17 548.723   3
  -3  -1   6 2333.11 502.329   2
  -3   1   6 1917.22 445.220   2
   3   1  -6 1276.88 441.669   2
   3  -1  -6 2038.27 501.675   2
   3   1  -6 2512.09 515.982   3
   3   1  -5 13029.4 1015.82   6
   3  -1  -5 12040.5 1069.68   6
   3  -1  -5 12092.9 647.745   5
  -3  -1   5 11448.1 1012.58   4
  -3   1   5 12396.4 1118.14   4
   3   1  -4 9180.84 814.082   6
  -3  -1   4 8947.09 842.051   4
  -3   1   4 8685.47 929.671   4
   3  -1  -4 7455.58 805.792   6
  -3  -1   3 818.889 476.331   4
   3  -1  -3 214.746 412.424   6
  -3  -1   3 174.408 242.662   6
   3   1  -3 791.859 421.701   6
  -3   1   3 177.618 518.485   4
  -3   1   3 261.773 247.293   2
  -3  -1   2 1543.86 410.607   4
  -3  -1   2 1775.72 411.994   6
   3   1  -2 1594.88 483.109   6
   3  -1  -2 1323.92 558.744   6
  -3   1   2 2040.02 601.739   4
   3  -1  -2 1672.81 242.215   1
   3   1  -2 1469.62 341.662   1
  -3  -1   1 78334.0 2640.83   4
  -3  -1   1 76634.0 2655.37   6
   3   1  -1 76906.9 2708.37   6
   3  -1  -1 82129.4 2885.84   6
  -3   1   1 75526.9 2865.10   4
   3   1  -1 77449.0 2205.03   7
   3   1  -1 72168.2 2484.86   1
   3   1  -1 81269.8 2710.22   3
  -3  -1   0 141.862 178.613   7
   3   1   0 106.851 206.491   7
   3  -1   0-146.333 272.597   4
  -3  -1   0 268.082 323.912   6
   3   1   0 321.485 408.281   6
  -3  -1   0-209.865 367.017   4
   3  -1   0-453.553 535.459   6
   3   1   0 285.579 258.267   3
  -3   1   0 2.85438 187.948   1
  -3  -1   0-13.0449 267.365   1
  -3   1   0-1094.78 595.393   4
  -3  -1  -1 47568.9 1920.00   6
   3   1   1 42642.5 1809.28   6
   3  -1   1 43028.9 1936.84   6
  -3  -1  -1 46029.6 1732.62   4
   3  -1   1 41726.2 1849.63   4
  -3  -1  -1 44438.0 1549.92   7
  -3   1  -1 48850.9 1977.85   4
  -3  -1  -1 47656.8 1890.21   1
   3   1   1 46201.7 1754.64   3
   3   1   2 720.540 360.854   6
   3  -1   2 564.333 430.728   6
  -3  -1  -2 1236.97 298.145   7
   3   1   2 2516.41 571.276   5
  -3  -1  -2 1318.16 395.682   6
  -3   1  -2 1054.16 420.361   4
   3   1   2 976.135 273.862   3
   3  -1   2 950.265 323.743   4
  -3  -1  -2 1202.38 343.787   4
  -3  -1  -3 412.465 235.470   7
   3   1   3 523.994 306.884   6
   3   1   3 859.721 503.030   5
   3  -1   3 812.408 404.224   6
  -3  -1  -3 674.791 314.007   6
  -3  -1  -3 442.920 269.098   4
   3   1   3 319.333 201.848   3
  -3   1  -3 473.531 284.610   4
   3  -1   3 206.035 227.431   4
  -3  -1  -4 6089.74 418.644   4
  -3  -1  -4 5467.99 656.741   7
   3   1   4 6121.81 774.291   5
  -3  -1  -4 5338.78 579.235   6
  -3   1  -4 5240.75 478.532   4
   3   1   4 5253.95 418.016   3
   3  -1   4 5169.45 526.903   4
  -3  -1  -5 20103.6 1172.74   6
   3   1   5 21548.0 1417.89   5
  -3   1  -5 22616.7 1294.30   6
   3  -1   5 21896.3 1041.92   4
   3  -1   5 21314.4 972.056   3
   3   1   5 21166.3 812.405   3
  -3   1  -5 22733.9 1431.09   2
  -3   1  -6 1339.45 375.305   6
  -3  -1  -6 1290.25 349.215   6
   3   1   6 1613.37 558.189   5
   3   1   6 1120.97 124.704   3
   3  -1   6 1120.51 247.731   4
  -3  -1  -6 1160.68 528.824   2
  -3   1  -6 737.791 480.374   2
   3  -1   6 849.325 210.842   3
   3   1   6 1378.53 135.131   3
   3  -1   7 11660.3 685.539   4
  -3   1  -7 11076.8 981.411   6
  -3  -1  -7 10801.9 901.119   6
   3   1   7 10849.5 1072.60   5
  -3  -1  -7 11053.9 1076.03   2
   3  -1   7 11814.3 635.002   3
  -3   1  -7 11883.8 1121.06   2
   3  -1   8 10504.2 1174.93   5
  -3   1  -8 11274.5 1027.74   6
  -3  -1  -8 10437.2 941.754   6
   3   1   8 10233.0 1071.43   5
   3  -1   8 10203.4 635.195   4
   3  -1   8 10215.3 558.237   3
  -3  -1  -8 9391.16 1024.94   2
  -3   1  -8 11158.2 1139.92   2
   3  -1   9 473.459 489.861   5
   3   1   9-48.5187 512.852   5
   3  -1   9 399.432 147.040   4
  -3  -1  -9 1277.36 596.260   2
  -3   1  -9 1082.78 562.526   2
   3  -1   9 565.605 138.064   3
   3  -1  10 11645.8 1253.55   5
   3   1  10 8755.08 1092.91   5
   3  -1  10 9599.71 595.159   4
   3  -1  10 9602.92 461.054   3
  -3  -1 -10 8984.47 1092.04   2
  -3   1 -10 9249.34 1144.36   2
   3  -1  11 19044.0 1636.70   5
   3   1  11 17682.4 1554.42   5
   3  -1  11 19325.3 859.523   4
  -3   1 -11 17994.8 1612.20   2
  -3  -1 -11 17542.7 1591.66   2
   3  -1  12 37.3545 498.886   5
   3   1  12 378.372 398.577   5
  -3  -1 -12 616.360 528.504   2
  -3   1 -12 273.279 391.050   2
   3  -1  13 3873.05 838.785   5
   3   1  13 3764.61 813.205   5
  -3  -1 -13 4151.51 847.442   2
  -3   1 -13 2728.10 752.167   2
   3  -1  14 4208.80 897.011   5
   3   1  14 4563.10 893.256   5
  -3  -1 -14 5256.99 1021.70   2
  -3   1 -14 5767.10 1095.55   2
   3  -1  15 183.992 428.054   5
   3   1  15 890.510 555.737   5
  -3  -2  16 380.754 505.780   4
  -3  -2  15 2907.30 752.386   4
   3  -2 -15 3938.61 871.446   2
  -3   2  15 2524.07 791.897   4
  -3  -2  14 4037.22 909.391   4
   3   2 -14 2641.91 752.004   6
   3  -2 -14 4850.76 1040.80   6
   3  -2 -14 4192.81 891.902   2
   3   2 -14 4592.86 959.838   2
  -3   2  14 3445.41 882.546   4
   3  -2 -13 1693.80 677.541   6
   3   2 -13 1833.07 711.226   6
  -3  -2  13 868.005 497.178   4
  -3   2  13 1613.05 746.028   4
   3  -2 -13 1115.13 517.754   2
   3   2 -13 1285.06 635.538   2
  -3  -2  12 9110.80 1181.86   4
   3   2 -12 9719.51 1275.16   6
   3  -2 -12 11208.2 1311.02   6
   3  -2 -12 9145.30 1107.80   2
   3   2 -12 11010.0 1308.66   2
  -3   2  12 8331.56 1211.42   4
  -3  -2  11 6714.27 973.414   4
   3   2 -11 7435.42 1049.38   6
   3  -2 -11 7391.69 1083.24   6
   3  -2 -11 8133.16 1012.83   2
   3   2 -11 7435.28 1059.74   2
  -3   2  11 7715.01 1140.19   4
  -3  -2  10 1378.91 538.133   4
   3   2 -10 1264.16 484.877   6
   3  -2 -10 381.540 448.409   6
  -3   2  10 955.579 599.926   4
   3  -2 -10 1191.16 503.533   2
   3   2 -10 593.181 445.074   2
   3  -2 -10 1614.98 472.022   3
   3  -2  -9 27074.6 1358.08   5
   3  -2  -9 28680.3 1895.52   6
  -3  -2   9 29535.5 1875.45   4
  -3   2   9 30722.4 2083.20   4
   3   2  -9 30735.9 1933.97   6
  -3   2   9 32633.5 1848.39   2
   3  -2  -9 29069.0 1756.53   2
   3   2  -9 27738.0 1864.03   2
   3   2  -9 31534.5 1832.88   3
   3  -2  -9 33147.7 1922.20   3
   3   2  -8 1613.89 539.778   6
   3  -2  -8 1221.93 497.746   6
   3  -2  -8 2018.45 347.985   5
  -3  -2   8 904.552 480.444   4
   3  -2  -8 1800.45 497.288   3
  -3   2   8 1508.00 416.593   2
   3  -2  -8 2186.25 547.310   2
   3   2  -8 2059.84 632.129   2
   3   2  -8 1470.79 424.412   3
  -3   2   8 2340.91 741.610   4
   3   2  -7 1296.78 479.304   6
   3  -2  -7 898.273 401.904   4
   3  -2  -7 1417.22 554.399   6
  -3  -2   7 1880.29 562.423   4
   3  -2  -7 1254.91 280.653   5
  -3   2   7 1117.05 365.832   2
  -3  -2   7 759.809 410.013   2
   3   2  -7 1842.66 626.616   2
   3  -2  -7 1370.30 464.965   2
   3   2  -7 1298.32 407.135   3
  -3   2   7 848.641 538.943   4
   3  -2  -6 6955.09 557.635   5
   3   2  -6 6951.08 812.234   6
   3  -2  -6 6729.87 842.098   6
  -3  -2   6 7224.40 818.143   4
   3  -2  -6 6362.42 823.000   4
   3   2  -6 9304.82 894.149   3
  -3  -2   6 7191.66 847.434   2
  -3   2   6 7477.21 969.568   4
   3   2  -6 6350.67 858.559   2
   3  -2  -6 6141.17 700.050   2
   3   2  -5 8294.90 807.906   6
   3  -2  -5 7380.49 572.426   5
   3  -2  -5 10630.9 978.986   4
   3  -2  -5 8150.10 871.281   6
  -3  -2   5 7829.96 823.624   4
  -3   2   5 7483.93 947.286   4
   3   2  -4 6837.17 713.247   6
  -3  -2   4 6936.47 789.757   4
   3  -2  -4 6547.17 810.313   6
  -3   2   4 6502.96 625.080   2
  -3   2   4 6637.45 866.371   4
   3   2  -3 198341. 5509.38   6
   3  -2  -3 196501. 5772.76   6
  -3  -2   3 198353. 5592.27   4
   3   2  -3 194556. 4730.57   5
  -3   2   3 198374. 6054.99   4
   3  -2  -3 200556. 5104.65   7
  -3   2   3 192862. 5443.58   2
   3   2  -3 190460. 5458.71   1
   3  -2  -2 1142.77 187.374   7
  -3  -2   2 988.137 337.732   6
   3   2  -2 1599.14 373.648   7
   3   2  -2 1228.51 417.281   6
  -3  -2   2 1534.98 455.808   4
   3   2  -2 1512.82 211.525   5
   3  -2  -2 1719.55 611.153   6
   3   2  -2 1015.67 320.156   1
  -3   2   2 2100.67 641.579   4
   3   2  -1 28807.8 1118.67   5
  -3  -2   1 27237.9 1318.02   6
   3   2  -1 29808.3 1391.47   6
   3  -2  -1 30044.9 1622.00   6
  -3  -2   1 27861.5 1321.64   4
  -3   2   1 27942.9 1623.75   4
   3   2  -1 26632.6 1176.83   7
   3   2  -1 29905.1 1390.95   1
   3   2  -1 29938.3 1396.28   3
   3   2   0 4711.13 460.226   5
   3   2   0 4434.54 483.363   7
  -3  -2   0 3820.19 512.191   6
   3   2   0 3978.44 537.154   6
  -3  -2   0 3835.23 508.343   4
  -3  -2   0 3573.97 429.176   7
   3  -2   0 5129.98 727.265   6
   3  -2   0 4625.86 655.643   4
  -3   2   0 4480.55 705.315   4
   3   2   0 3761.22 535.382   1
  -3  -2   0 4143.57 575.263   1
   3   2   0 4564.40 514.446   3
   3   2   1 23660.0 1105.33   7
  -3  -2  -1 23356.0 1108.77   7
   3   2   1 24337.5 1195.42   6
   3  -2   1 22659.3 1370.20   6
  -3  -2  -1 23451.3 1076.07   4
   3   2   1 22126.1 1123.04   5
   3  -2   1 24335.0 1369.68   4
  -3   2  -1 22360.2 1315.76   4
  -3  -2  -1 21296.1 1180.44   6
  -3  -2  -1 21402.3 1295.34   1
   3   2   1 23193.7 1101.70   3
   3  -2   2 1875.75 561.763   6
  -3  -2  -2 960.371 301.842   7
   3   2   2 1678.46 430.061   5
  -3  -2  -2 872.725 280.046   4
   3   2   2 893.683 311.180   6
  -3  -2  -2 629.939 310.960   6
  -3  -2  -2 766.613 403.521   1
   3  -2   2 841.175 346.124   4
  -3   2  -2 1016.05 408.877   4
   3   2   2 868.024 228.980   3
   3   2   3 203980. 5638.24   5
  -3   2  -3 198744. 5391.89   4
  -3  -2  -3 197881. 5402.50   6
   3  -2   3 196922. 5664.97   6
  -3  -2  -3 186317. 5532.29   7
  -3  -2  -3 199310. 5074.92   4
   3  -2   3 194668. 5469.03   4
   3   2   3 186696. 5055.77   3
  -3  -2  -4 4863.59 521.694   6
  -3  -2  -4 4728.11 648.963   7
   3   2   4 4758.51 680.442   5
   3  -2   4 3915.10 460.302   4
  -3  -2  -4 4717.92 371.687   4
  -3   2  -4 5185.38 520.016   4
   3   2   4 4442.80 350.557   3
  -3   2  -4 5452.77 717.772   2
   3   2   5 15236.8 1145.89   5
  -3  -2  -5 15453.0 970.747   6
   3  -2   5 14491.5 871.134   4
  -3   2  -5 15289.8 1177.46   2
   3  -2   5 14316.8 852.279   3
   3   2   5 14383.0 580.704   3
   3  -2   6 5931.41 540.535   4
  -3  -2  -6 6059.42 640.871   6
  -3   2  -6 6599.94 760.693   6
  -3  -2  -6 7792.48 944.612   7
   3   2   6 6487.53 783.323   5
   3  -2   6 6324.10 535.674   3
  -3  -2  -6 6731.31 846.706   2
  -3   2  -6 7005.29 852.388   2
  -3   2  -7 2411.04 509.882   6
  -3  -2  -7 2006.21 431.486   6
  -3  -2  -7 1446.75 537.592   7
   3   2   7 1886.61 583.293   5
   3  -2   7 1557.53 287.830   4
  -3  -2  -7 1912.84 535.171   2
   3  -2   7 1945.48 307.513   3
  -3   2  -7 1611.25 583.770   2
  -3   2  -8 3221.84 596.264   6
  -3  -2  -8 1926.52 432.591   6
   3   2   8 1933.96 552.106   5
   3  -2   8 2050.96 320.629   4
  -3  -2  -8 2542.52 702.566   2
  -3   2  -8 2298.33 645.720   2
   3  -2   8 2256.23 332.089   3
   3  -2   9 33216.7 1414.29   4
   3   2   9 31912.3 1983.46   5
  -3   2  -9 31072.6 1991.65   2
   3  -2   9 33239.9 1321.98   3
  -3  -2  -9 31730.7 1980.32   2
   3  -2  10 1715.64 608.967   5
   3   2  10 2502.33 668.941   5
   3  -2  10 1675.08 297.818   4
  -3  -2 -10 1926.22 631.318   2
  -3   2 -10 2061.13 693.153   2
   3  -2  10 1900.95 298.197   3
   3  -2  11 4437.36 472.886   4
   3  -2  11 4714.34 895.642   5
   3   2  11 5227.82 907.606   5
   3  -2  11 5352.92 445.516   3
  -3  -2 -11 3574.04 747.007   2
  -3   2 -11 4103.63 853.301   2
   3  -2  12 8037.44 1148.76   5
   3   2  12 9741.05 1207.98   5
  -3  -2 -12 9160.89 1189.37   2
  -3   2 -12 7599.93 1093.96   2
   3  -2  13 1878.38 592.998   5
   3   2  13 2204.02 668.299   5
  -3  -2 -13 1939.77 696.742   2
  -3   2 -13 3333.52 861.859   2
   3  -2  14 2793.98 734.750   5
   3   2  14 2398.62 641.991   5
  -3  -2 -14 3340.55 835.697   2
  -3   2 -14 2879.36 840.468   2
   3  -2  15 1963.48 633.408   5
   3   2  15 1371.43 546.239   5
  -3  -3  16 2330.86 734.042   4
  -3  -3  15 382.274 404.904   4
  -3   3  15 559.742 596.682   4
   3  -3 -15-554.306 389.837   2
  -3  -3  14 1012.20 607.711   4
   3   3 -14 348.123 429.107   6
   3  -3 -14-105.777 492.372   6
  -3   3  14-283.144 443.396   4
   3  -3 -14-99.8795 372.419   2
   3   3 -14 218.535 617.440   2
  -3  -3  13 11965.7 1374.10   4
   3   3 -13 12011.2 1442.00   6
   3  -3 -13 12696.4 1427.22   6
  -3   3  13 11444.4 1433.72   4
   3  -3 -13 10699.3 1252.79   2
   3   3 -13 13952.4 1571.26   2
  -3  -3  12 889.494 559.211   4
   3   3 -12 1535.19 632.034   6
   3  -3 -12 34.0718 488.266   6
   3  -3 -12 757.240 447.676   2
   3   3 -12 1267.58 600.862   2
  -3   3  12 762.739 524.157   4
   3   3 -11 22065.8 1769.99   6
   3  -3 -11 19586.6 1300.84   5
   3  -3 -11 18745.8 1639.73   6
  -3  -3  11 20028.8 1656.61   4
  -3   3  11 19916.4 1811.86   4
   3  -3 -11 18506.8 1498.55   2
   3   3 -11 19373.2 1713.21   2
   3  -3 -10 2482.28 666.825   6
   3  -3 -10 2311.48 443.409   5
   3   3 -10 2336.16 659.280   6
  -3  -3  10 1914.69 592.700   4
   3  -3 -10 2150.11 513.760   3
   3  -3 -10 2388.01 573.182   2
   3   3 -10 2646.12 757.811   2
  -3   3  10 3250.85 818.680   4
   3   3  -9 914.842 551.617   6
   3  -3  -9-63.3172 404.622   6
  -3  -3   9 1046.38 532.153   4
   3  -3  -9 182.309 356.788   3
   3  -3  -9-300.232 346.997   2
   3   3  -9 271.900 475.806   2
  -3   3   9 128.013 298.902   2
  -3   3   9-537.413 607.485   4
   3   3  -8 1969.98 594.075   6
  -3  -3   8 1541.28 529.204   4
   3  -3  -8 2298.99 564.571   6
   3  -3  -8 2551.81 615.921   4
   3   3  -8 2927.30 708.313   2
   3  -3  -8 2817.59 575.895   2
   3   3  -8 2007.34 483.789   3
  -3   3   8 2338.02 501.985   2
  -3   3   8 2492.92 747.401   4
   3  -3  -7 147926. 3501.18   7
   3   3  -7 145472. 3514.95   6
   3  -3  -7 143403. 3541.92   6
   3  -3  -7 154118. 3954.77   4
  -3   3   7 148201. 4172.27   4
  -3   3   7 150028. 3235.78   2
  -3  -3   7 151553. 3742.13   2
   3   3  -7 154552. 3656.47   3
   3   3  -7 150894. 3766.42   2
   3  -3  -7 138671. 3076.31   2
  -3  -3   7 150578. 3620.42   3
   3  -3  -6 2702.52 475.842   7
   3   3  -6 2375.83 557.060   6
   3  -3  -6 2528.32 625.551   6
   3  -3  -6 3175.98 646.781   4
   3  -3  -6 2122.83 367.963   5
  -3  -3   6 2468.61 620.149   3
  -3   3   6 2414.71 699.546   4
   3   3  -6 1538.91 453.956   3
   3   3  -6 2409.66 609.309   2
   3  -3  -5 125235. 3793.87   7
  -3   3   5 133690. 4176.26   6
   3   3  -5 116769. 3875.87   6
   3  -3  -5 125565. 4366.84   4
  -3   3   5 121341. 4416.28   4
   3  -3  -5 120775. 4085.94   6
   3  -3  -5 120045. 3632.50   5
  -3  -3   5 121968. 4026.35   3
   3  -3  -4 8510.47 674.359   7
   3   3  -4 8753.66 788.337   6
   3  -3  -4 9424.71 952.096   6
  -3   3   4 8398.52 1049.39   4
  -3   3   4 8516.94 681.888   2
  -3  -3   4 8473.10 842.304   3
   3   3  -3 2874.08 224.505   5
   3   3  -3 2458.21 433.720   6
   3  -3  -3 2716.15 608.427   6
   3  -3  -3 3048.67 386.290   7
  -3  -3   3 3246.90 555.776   3
  -3   3   3 2681.94 695.333   4
   3   3  -3 3250.34 522.880   1
  -3   3   3 3146.12 415.831   2
   3  -3  -2 3174.27 333.836   7
   3   3  -2 3301.79 519.049   7
   3   3  -2 2942.16 300.917   5
   3   3  -2 2227.80 422.688   6
   3  -3  -2 2825.79 685.819   6
  -3   3   2 3029.46 690.427   4
   3   3  -2 2300.88 454.223   1
  -3  -3   2 2565.51 536.986   3
  -3   3   1 100867. 2959.16   4
   3  -3  -1 105351. 2957.43   6
  -3  -3   1 105604. 2339.04   6
   3   3  -1 106706. 2456.20   6
  -3   3   1 106705. 1894.29   7
   3   3  -1 108612. 2486.60   7
   3   3  -1 108016. 2098.75   5
   3   3  -1 107836. 2762.54   1
  -3  -3   1 104330. 2554.49   3
  -3   3   0 373.979 176.551   7
   3   3   0 350.725 318.355   7
   3   3   0 644.941 254.023   5
  -3  -3   0 402.155 252.940   7
  -3  -3   0 134.936 225.677   6
   3   3   0 689.008 307.964   6
   3  -3   0 555.420 436.292   6
  -3   3   0 481.798 527.697   4
   3   3   0 47.4501 281.964   1
  -3  -3   0-157.378 350.144   3
  -3  -3   0 188.849 335.745   1
   3   3   0 11.8902 218.690   3
   3   3   1 99552.0 2752.54   5
   3   3   1 100336. 2854.14   7
  -3  -3  -1 96853.1 2691.62   6
   3   3   1 95312.4 2652.15   6
   3  -3   1 95883.8 3119.90   6
  -3   3  -1 99356.7 3082.34   4
   3  -3   1 101948. 3125.57   4
  -3  -3  -1 95367.0 2836.32   7
  -3  -3  -1 97735.7 2684.61   3
   3   3   1 98170.6 2703.88   3
   3   3   2 4539.20 460.509   6
  -3  -3  -2 4070.03 550.046   7
   3   3   2 4459.15 609.329   7
  -3  -3  -2 3954.02 408.472   4
   3   3   2 5191.26 611.164   5
  -3  -3  -2 4161.53 503.417   6
   3  -3   2 4593.69 711.093   6
   3  -3   2 5695.24 641.972   4
  -3  -3  -2 4103.10 466.597   3
  -3   3  -2 4215.62 609.070   4
   3   3   2 5004.30 468.893   3
  -3  -3  -3 2679.24 502.401   7
   3  -3   3 3017.39 618.813   6
   3   3   3 2253.62 496.995   5
  -3  -3  -3 3003.50 446.347   6
  -3  -3  -3 2082.89 290.171   4
   3  -3   3 1989.34 397.019   4
  -3   3  -3 3039.82 506.947   4
  -3   3  -3 1803.04 432.530   2
   3   3   3 2076.94 294.885   3
  -3  -3  -4 6935.24 604.199   6
  -3  -3  -4 6075.20 406.135   4
   3   3   4 8229.54 820.912   5
   3  -3   4 5885.79 610.136   4
  -3   3  -4 6305.53 629.172   4
   3   3   4 5874.81 426.179   3
   3  -3   4 6775.90 643.727   3
  -3   3  -4 6572.98 758.764   2
  -3  -3  -5 103172. 3222.87   6
   3   3   5 103956. 3640.50   5
   3  -3   5 99957.3 3264.60   4
   3  -3   5 102953. 3254.94   3
   3   3   5 103765. 2720.17   3
  -3   3  -5 104507. 3612.32   2
  -3  -3  -6 2521.12 430.586   6
  -3   3  -6 2899.12 543.441   6
  -3  -3  -6 3194.63 680.766   7
   3   3   6 2460.85 614.279   5
  -3  -3  -6 2425.29 604.408   2
   3  -3   6 2340.65 396.691   4
   3  -3   6 2067.15 380.139   3
  -3   3  -6 2680.14 626.420   2
   3  -3   7 94204.3 3296.28   4
  -3  -3  -7 123476. 4580.02   7
   3   3   7 109562. 3985.93   5
  -3   3  -7 114615. 3984.63   6
  -3  -3  -7 105399. 3499.43   6
  -3  -3  -7 111947. 3977.29   2
  -3   3  -7 109599. 3977.81   2
   3  -3   7 111349. 3373.74   3
  -3  -3  -8 2538.71 486.936   6
  -3  -3  -8 1053.09 565.083   7
   3   3   8 2580.38 662.637   5
   3  -3   8 156.663 156.960   4
  -3  -3  -8 2434.82 617.138   2
   3  -3   8 2183.84 382.181   3
  -3   3  -8 3402.19 745.035   2
   3   3   9-341.418 423.498   5
   3  -3   9-232.482 170.830   4
  -3  -3  -9 79.7600 446.494   2
   3  -3   9 14.6474 198.823   3
  -3   3  -9 374.467 564.701   2
   3   3  10 2794.53 726.269   5
  -3  -3 -10 1480.93 572.953   2
  -3   3 -10 3644.76 780.242   2
   3  -3  10 2966.42 409.540   3
   3  -3  11 14032.3 1458.60   5
   3   3  11 14525.6 1422.38   5
  -3  -3 -11 13324.4 1369.31   2
   3  -3  11 14352.3 908.555   3
  -3   3 -11 13643.1 1419.09   2
   3  -3  12-197.902 477.627   5
   3   3  12 947.720 532.951   5
  -3  -3 -12 652.322 485.655   2
  -3   3 -12 891.475 507.516   2
   3  -3  12 917.905 262.198   3
   3  -3  13 12487.9 1410.41   5
   3   3  13 12507.7 1414.35   5
  -3  -3 -13 11226.3 1356.70   2
  -3   3 -13 14694.3 1602.03   2
   3  -3  14-101.693 457.222   5
   3   3  14 194.079 501.233   5
  -3  -3 -14 617.877 530.544   2
  -3   3 -14 1306.33 664.556   2
   3  -3  15 472.570 476.108   5
   3   3  15 53.1025 475.815   5
   3  -4 -16 690.380 498.035   2
  -3  -4  15 349.179 474.483   4
   3  -4 -15 808.138 526.919   2
  -3   4  15 1599.68 634.301   4
  -3  -4  14 1575.76 644.936   4
   3   4 -14 2209.67 715.283   6
   3  -4 -14 1690.33 579.356   6
  -3   4  14 1332.34 560.298   4
   3  -4 -14 1813.26 592.037   2
   3   4 -14 1600.60 784.005   2
  -3  -4  13 340.801 390.916   4
   3  -4 -13-392.370 548.911   6
   3   4 -13-392.121 521.069   6
  -3   4  13 78.6468 424.169   4
   3  -4 -13 991.218 473.467   2
   3   4 -13 941.774 629.533   2
   3  -4 -12 11281.6 1302.22   6
  -3  -4  12 10508.6 1271.93   4
  -3   4  12 11713.1 1427.27   4
   3  -4 -12 11113.2 1179.92   2
   3   4 -12 12151.8 1436.02   2
   3  -4 -11 4648.34 829.432   6
   3  -4 -11 4224.06 650.920   5
  -3  -4  11 3654.78 734.206   4
   3  -4 -11 4185.42 712.348   2
   3   4 -11 4892.35 895.788   2
  -3   4  11 4697.31 982.223   4
   3  -4 -10 1786.51 553.882   6
  -3  -4  10 2340.44 609.326   4
   3  -4 -10 1869.04 428.034   5
  -3   4  10 1559.85 699.153   4
   3  -4 -10 866.723 409.406   2
   3   4 -10 2596.71 659.497   2
  -3   4  10 1419.74 458.495   2
   3  -4  -9-242.084 354.393   7
   3  -4  -9-910.947 524.494   6
   3  -4  -9-25.8608 196.325   5
  -3   4   9 429.325 488.581   4
  -3  -4   9 73.9168 448.665   3
   3   4  -9-163.277 411.631   2
   3  -4  -9 227.329 324.907   2
  -3   4   9 229.616 252.731   2
   3  -4  -8 14404.1 1076.00   5
   3  -4  -8 15311.6 1320.04   6
   3  -4  -8 14832.6 1346.25   4
   3  -4  -8 16635.0 1336.46   7
  -3   4   8 14784.2 1088.77   2
   3  -4  -8 13061.6 1062.25   2
  -3  -4   8 14580.5 1272.43   3
  -3   4   8 14074.9 1447.97   4
   3   4  -8 12244.2 1266.96   2
   3  -4  -7 1923.19 471.728   7
   3  -4  -7 2745.92 630.986   4
   3   4  -7 1132.09 496.558   6
   3  -4  -7 1121.03 513.361   6
  -3  -4   7 691.919 477.124   3
  -3   4   7 712.164 596.748   4
   3   4  -7 1204.10 369.580   3
   3   4  -7 2515.39 669.112   2
   3  -4  -7 1536.44 413.878   2
   3  -4  -6 7912.38 800.200   7
   3   4  -6 9440.66 912.347   6
   3  -4  -6 8266.15 953.498   6
   3  -4  -6 8313.66 1027.49   4
  -3   4   6 10585.1 1196.73   4
  -3  -4   6 9663.65 980.214   3
  -3  -4   6 9131.08 929.570   2
   3   4  -6 9107.40 913.477   3
   3   4  -6 8738.86 1015.63   2
   3  -4  -5 172.367 242.452   7
   3  -4  -5 598.412 333.323   4
  -3   4   5 276.403 324.484   6
   3  -4  -5 331.410 398.669   6
   3   4  -5 118.974 339.785   6
  -3   4   5-293.415 488.361   4
  -3   4   5 48.9007 212.103   2
  -3  -4   5 76.7539 417.834   3
  -3  -4   5 148.406 321.313   2
   3   4  -5 314.907 247.754   3
   3  -4  -4 1613.44 344.313   7
   3  -4  -4 2503.37 558.104   4
   3   4  -4 2008.51 450.514   6
  -3   4   4 2382.14 500.584   6
   3  -4  -4 1483.38 594.586   6
  -3   4   4 1656.34 312.050   2
  -3  -4   4 2239.87 590.091   3
  -3   4   4 1102.79 601.989   4
  -3   4   3 14004.4 1235.25   4
   3  -4  -3 15100.3 899.642   7
  -3  -4   3 14615.8 657.971   5
   3   4  -3 15340.6 947.432   6
   3  -4  -3 15136.7 1227.61   6
  -3   4   3 15247.6 862.082   2
  -3  -4   3 16241.3 1127.71   3
   3   4  -3 16637.5 1169.05   1
  -3   4   2 5987.60 543.216   7
   3   4  -2 5332.69 685.664   7
   3  -4  -2 5101.69 495.884   7
  -3  -4   2 6206.60 464.905   5
   3   4  -2 5080.93 427.222   5
   3   4  -2 5946.08 560.074   6
   3  -4  -2 5936.05 813.049   6
  -3  -4   2 5614.36 705.830   3
  -3   4   2 6115.63 895.422   4
   3   4  -2 7741.75 792.069   1
  -3   4   1 11329.6 703.384   7
  -3   4   1 12183.9 1116.62   4
   3   4  -1 12765.0 963.726   7
   3   4  -1 11444.5 704.528   5
   3   4  -1 11736.3 776.951   6
   3  -4  -1 13533.8 1126.78   6
  -3  -4   1 12287.6 718.913   5
  -3  -4   1 13098.5 939.437   3
   3   4  -1 13763.3 1046.12   1
  -3  -4   0 56.2099 307.628   7
  -3   4   0 4.89870 193.594   7
   3   4   0 58.7897 210.583   5
  -3  -4   0 74.2783 189.868   6
  -3  -4   0-107.118 214.365   5
   3   4   0-208.429 253.756   6
   3  -4   0-223.684 473.733   6
   3   4   0-634.865 399.125   7
  -3   4   0-133.811 397.586   4
   3   4   0 148.412 287.945   1
   3   4   0-51.8430 181.155   3
  -3  -4   0 301.611 365.117   3
   3   4   1 11847.1 967.968   7
   3   4   1 9889.64 767.750   5
   3  -4   1 11178.9 1017.61   6
  -3  -4  -1 11638.2 813.775   5
  -3   4  -1 11735.0 1026.70   4
   3   4   1 9572.15 645.191   6
  -3   4  -1 12988.2 783.081   7
  -3  -4  -1 11140.6 695.987   6
  -3  -4  -1 11555.6 921.942   7
   3   4   1 11850.8 789.184   3
  -3  -4  -1 11897.2 809.775   3
   3  -4   2 7194.68 816.367   6
  -3  -4  -2 2882.56 512.085   7
  -3  -4  -2 6246.49 650.091   5
   3   4   2 6410.00 752.694   7
   3   4   2 6214.06 468.781   6
  -3  -4  -2 5804.50 521.521   6
   3   4   2 6271.38 679.086   5
  -3   4  -2 5368.24 678.143   4
   3   4   2 6466.92 556.600   3
  -3   4  -2 7145.47 691.213   2
  -3  -4  -2 5723.61 571.289   3
  -3  -4  -3 16609.9 1089.98   5
   3   4   3 16911.7 1114.69   5
  -3  -4  -3 14708.4 878.185   6
  -3   4  -3 16169.1 1089.50   4
   3  -4   3 16710.5 1188.23   6
   3   4   3 16358.9 1193.03   7
  -3   4  -3 15913.8 1040.84   2
   3   4   3 15503.1 825.481   3
  -3  -4  -3 14970.9 830.068   3
  -3  -4  -4 1415.13 305.240   6
  -3  -4  -4 1269.13 393.830   5
   3   4   4 21.2774 394.771   5
   3  -4   4 1007.71 389.394   3
  -3   4  -4 573.561 317.980   2
   3   4   4 739.097 197.189   3
  -3  -4  -4 1022.51 260.609   3
  -3  -4  -5 142.332 340.823   7
  -3  -4  -5 246.901 280.948   5
  -3  -4  -5-16.2017 225.083   6
   3   4   5 131.594 374.978   5
  -3  -4  -5 225.543 124.733   4
  -3  -4  -5 107.454 104.748   4
   3  -4   5 352.905 293.569   3
   3   4   5 96.0743 118.831   3
  -3   4  -5-198.058 421.201   2
  -3   4  -6 6318.83 783.028   6
  -3  -4  -6 5997.43 888.575   7
  -3  -4  -6 5513.46 560.994   6
   3   4   6 5636.30 802.657   5
   3  -4   6 5619.72 634.938   3
  -3   4  -6 6039.60 805.090   2
  -3  -4  -7 2308.26 410.594   6
   3   4   7 1587.00 541.201   5
  -3  -4  -7 1987.27 610.362   7
  -3  -4  -7 1426.46 522.856   2
   3  -4   7 1883.58 397.877   3
  -3   4  -7 1617.66 569.837   2
  -3  -4  -8 10171.3 855.044   6
   3   4   8 10808.7 1122.05   5
   3  -4   8 10160.4 818.107   3
  -3  -4  -8 10451.7 1060.99   2
  -3   4  -8 10670.2 1133.69   2
   3   4   9 25.7398 432.375   5
   3  -4   9 308.574 201.460   4
  -3  -4  -9 302.217 427.201   2
   3  -4   9 669.707 261.947   3
  -3   4  -9 118.956 424.930   2
   3   4  10 1753.53 626.338   5
   3  -4  10 2311.15 421.224   4
  -3  -4 -10 2434.55 676.622   2
   3  -4  10 2352.72 414.647   3
  -3   4 -10 2413.38 681.604   2
   3   4  11 3109.04 741.275   5
   3  -4  11 1824.17 381.361   4
  -3  -4 -11 2937.04 733.298   2
   3  -4  11 2815.87 447.048   3
  -3   4 -11 2225.31 733.681   2
   3  -4  12 9065.38 1242.09   5
   3   4  12 10842.8 1319.97   5
   3  -4  12 11872.5 921.847   3
  -3  -4 -12 9234.59 1184.37   2
  -3   4 -12 9778.59 1313.26   2
   3  -4  13 36.8243 469.203   5
   3   4  13-689.349 558.174   5
  -3  -4 -13 496.128 435.123   2
  -3   4 -13-180.024 531.916   2
   3  -4  14 3137.76 815.651   5
   3   4  14 1135.56 680.741   5
  -3  -4 -14 1468.18 613.518   2
  -3   4 -14 1216.47 627.257   2
   3  -4  15 17.7504 397.242   5
  -3  -5  15 904.265 622.512   4
   3  -5 -15 266.498 353.711   2
  -3  -5  14 5553.42 978.988   4
   3   5 -14 6739.96 1164.74   6
   3  -5 -14 6730.75 1100.20   6
  -3   5  14 4914.62 998.217   4
   3  -5 -14 7172.26 1044.38   2
  -3  -5  13 15003.4 1580.59   4
   3  -5 -13 13069.9 1469.29   6
  -3   5  13 12460.3 1513.55   4
   3  -5 -13 11844.0 1259.64   2
   3   5 -13 13125.6 1574.46   2
  -3  -5  12 1934.54 674.267   4
   3  -5 -12 1053.66 636.306   6
  -3   5  12 828.485 552.268   4
   3  -5 -12 836.679 441.646   2
   3   5 -12 1787.96 621.949   2
   3  -5 -11 18545.8 1661.88   6
  -3   5  11 21027.1 1887.05   4
   3  -5 -11 22283.4 1559.65   2
   3   5 -11 25257.5 1976.61   2
  -3  -5  11 21031.2 1726.36   3
   3  -5 -10 262.072 392.278   6
   3  -5 -10-64.7390 219.244   5
  -3  -5  10 98.7419 412.365   3
  -3   5  10 423.127 276.543   2
   3   5 -10 34.9772 499.203   2
   3  -5 -10 186.087 320.581   2
  -3   5  10-235.554 493.315   4
   3  -5  -9 596.820 327.331   7
   3  -5  -9 2085.96 591.426   6
   3  -5  -9 747.415 302.948   5
  -3  -5   9 1610.94 588.833   3
  -3   5   9 596.197 537.694   4
  -3   5   9 1308.33 384.536   2
   3   5  -9 825.225 488.002   2
   3  -5  -9 759.819 351.791   2
   3  -5  -8 6156.71 880.523   7
   3  -5  -8 6447.86 926.478   6
   3  -5  -8 6676.57 781.870   5
  -3   5   8 7070.68 1070.89   4
  -3  -5   8 6909.58 926.349   3
  -3   5   8 7421.19 753.707   2
   3   5  -8 4757.27 815.849   2
   3  -5  -8 6799.28 729.913   2
   3  -5  -7 18387.8 1284.07   5
   3  -5  -7 18995.0 1485.54   6
   3  -5  -7 21722.3 1667.44   4
  -3   5   7 20359.6 1682.51   4
   3  -5  -7 19669.0 1409.89   7
   3   5  -7 20836.8 1571.30   2
  -3  -5   7 19474.3 1472.77   3
   3  -5  -6 1987.00 420.126   5
   3  -5  -6 2149.17 634.582   4
   3   5  -6 2059.18 536.299   6
   3  -5  -6 1940.84 563.393   6
   3  -5  -6 1737.48 434.407   7
  -3   5   6 2391.84 759.207   4
  -3  -5   6 2218.83 490.739   2
   3   5  -6 2418.64 525.422   3
  -3   5   6 1953.01 357.797   2
  -3  -5   6 1795.37 522.313   3
  -3   5   5 50039.7 2628.85   4
  -3  -5   5 52537.7 1449.59   5
  -3   5   5 50997.5 2372.36   6
   3   5  -5 50012.4 2156.48   6
   3  -5  -5 50461.4 2265.52   5
   3  -5  -5 50199.8 2448.40   6
   3  -5  -5 50877.9 2658.90   4
   3  -5  -5 53882.9 2249.59   7
  -3   5   5 47600.8 1854.48   2
  -3  -5   5 51347.6 2395.73   2
   3  -5  -5 53279.7 1722.18   1
   3   5  -5 54207.8 2397.78   3
  -3  -5   5 51013.1 2383.87   3
   3  -5  -4 876.886 305.988   7
   3   5  -4 1687.15 422.174   6
  -3   5   4 1754.60 464.035   6
  -3  -5   4 1329.24 214.487   5
   3  -5  -4 1401.51 546.616   6
  -3   5   4 1145.49 618.863   4
   3  -5  -4 1885.83 591.688   4
  -3   5   4 1429.45 272.874   2
   3   5  -4 1609.12 464.129   1
  -3  -5   4 1350.81 452.153   2
   3  -5  -4 1349.42 183.882   1
  -3  -5   4 2574.87 673.233   3
   3   5  -3 1557.74 543.813   7
   3  -5  -3 2071.69 387.046   7
   3   5  -3 1556.17 348.649   6
  -3   5   3 1697.68 461.400   6
  -3  -5   3 2241.03 280.409   5
   3  -5  -3 1826.65 563.466   6
  -3   5   3 1493.70 549.224   4
  -3   5   3 1513.40 260.053   2
  -3  -5   3 2635.99 504.652   2
   3   5  -3 2348.57 518.921   1
  -3  -5   3 1336.35 489.399   3
  -3   5   2 9065.17 738.981   7
   3   5  -2 8194.35 907.988   7
   3  -5  -2 8679.18 715.208   7
  -3  -5   2 8572.30 590.130   5
   3   5  -2 8038.06 655.402   6
   3   5  -2 8770.34 622.224   5
   3  -5  -2 7625.48 942.033   6
  -3   5   2 8330.77 1009.22   4
   3   5  -2 7976.99 789.857   3
  -3  -5   2 9358.19 895.677   2
  -3   5   2 8790.23 597.970   2
  -3  -5   2 10114.4 901.473   3
   3   5  -2 8867.53 926.137   1
  -3   5   1 138676. 3991.20   7
  -3   5   1 134589. 4552.04   4
   3   5  -1 134762. 4361.21   7
   3   5  -1 132647. 3826.81   6
   3   5  -1 130474. 3844.18   5
   3  -5  -1 134880. 4493.44   6
  -3  -5   1 130204. 3816.38   5
   3   5  -1 141024. 4565.97   1
  -3  -5   1 130630. 4167.25   3
   3   5   0 17469.4 1237.52   7
  -3   5   0 17198.2 1301.28   4
  -3  -5   0 17706.1 1000.27   5
   3   5   0 18629.4 1029.80   5
   3  -5   0 17427.7 1310.73   6
   3   5   0 17091.8 907.917   6
  -3   5   0 18915.2 1063.09   7
   3   5   0 20025.6 1394.36   1
  -3  -5   0 16024.1 1075.40   3
  -3  -5  -1 147483. 3044.42   5
  -3  -5  -1 149226. 2304.90   6
  -3   5  -1 152877. 3583.71   4
   3   5   1 144819. 3062.09   5
  -3   5  -1 152584. 3705.68   6
   3   5   1 145195. 2369.75   6
   3  -5   1 140413. 3506.52   6
  -3   5  -1 145236. 3005.46   7
   3  -5   1 155919. 3617.05   4
   3   5   1 145585. 3509.76   7
   3   5   1 161263. 3997.62   1
  -3  -5  -1 148220. 3019.46   3
  -3   5  -1 149866. 2849.95   2
   3   5   2 6673.59 717.181   5
   3  -5   2 5833.23 755.333   6
  -3  -5  -2 5793.78 459.471   6
   3  -5   2 7007.45 753.372   4
  -3  -5  -2 6317.03 669.543   5
   3   5   2 5939.09 792.583   7
  -3   5  -2 5906.65 753.982   6
  -3   5  -2 5602.78 590.662   2
  -3   5  -2 5598.43 717.596   4
   3   5   2 5169.97 540.437   3
  -3  -5  -2 6079.99 585.499   3
   3   5   3 2391.14 592.612   7
  -3  -5  -3 2439.72 462.509   5
   3   5   3 2435.41 493.110   5
  -3  -5  -3 2148.33 314.276   6
  -3   5  -3 2882.62 583.758   6
   3  -5   3 2268.09 456.978   4
  -3   5  -3 2209.29 524.027   4
   3  -5   3 2797.30 590.783   3
  -3   5  -3 2486.40 455.873   2
   3   5   3 2228.50 340.909   3
  -3  -5  -3 2473.43 382.992   3
   3   5   4 947.998 468.479   5
  -3  -5  -4 293.559 334.005   7
  -3   5  -4 1111.23 425.170   6
   3   5   4 697.755 521.339   7
  -3  -5  -4 457.060 316.050   5
  -3  -5  -4 766.054 250.080   6
   3  -5   4 673.869 282.974   4
   3  -5   4 671.270 400.854   3
   3   5   4 675.075 217.568   3
  -3   5  -4 706.976 357.488   2
  -3  -5  -4 762.324 280.727   3
   3  -5   5 69107.1 2707.87   4
  -3  -5  -5 74189.0 2924.50   5
   3   5   5 69948.0 2889.84   5
  -3  -5  -5 70185.9 2066.59   4
  -3  -5  -5 69873.8 2310.75   6
  -3   5  -5 72131.4 2933.65   6
  -3  -5  -5 68791.5 3167.77   7
  -3   5  -5 73960.2 2819.95   2
   3  -5   5 67514.1 2670.39   3
   3   5   5 69043.2 2163.08   3
  -3  -5  -5 64898.0 3256.99   1
  -3  -5  -5 67683.0 2161.57   3
  -3   5  -6 865.388 314.730   6
  -3  -5  -6 2205.58 657.087   7
  -3  -5  -6 1527.63 324.769   6
  -3  -5  -6 1909.54 469.966   5
  -3  -5  -6 1220.16 148.252   4
   3   5   6 1667.91 566.576   5
   3  -5   6 1688.81 411.421   4
   3  -5   6 1828.52 432.621   3
  -3  -5  -6 1712.48 194.359   4
  -3   5  -6 1849.58 511.997   2
   3   5   7 31838.5 1918.69   5
  -3  -5  -7 29840.2 1423.50   6
   3  -5   7 28040.9 1568.42   4
   3  -5   7 29768.5 1599.55   3
  -3  -5  -7 29170.4 1769.67   2
  -3   5  -7 30196.5 1841.44   2
   3   5   8 6035.09 894.467   5
  -3  -5  -8 5155.66 608.813   6
   3  -5   8 5551.99 672.458   4
  -3  -5  -8 5065.49 779.123   2
   3  -5   8 4582.00 632.317   3
  -3   5  -8 5478.01 892.746   2
  -3  -5  -9 1394.73 370.350   6
   3   5   9 185.639 439.403   5
   3  -5   9 1778.55 406.555   4
  -3  -5  -9 2207.33 591.984   2
   3  -5   9 1592.12 416.718   3
  -3   5  -9 394.069 404.083   2
   3   5  10-215.197 453.758   5
   3  -5  10 13.9236 183.786   4
  -3  -5 -10 230.328 373.368   2
   3  -5  10-12.3467 255.371   3
  -3   5 -10-896.235 516.526   2
   3   5  11 26068.3 1990.78   5
  -3   5 -11 26866.0 2027.30   2
   3  -5  11 29218.9 1575.39   3
  -3  -5 -11 28147.5 1943.06   2
   3   5  12 206.751 487.515   5
  -3  -5 -12 565.671 464.017   2
   3  -5  12 850.670 283.410   3
   3   5  13 10832.1 1418.66   5
   3  -5  13 12806.5 1508.88   5
  -3  -5 -13 11863.7 1366.71   2
  -3   5 -13 11434.0 1413.44   2
   3  -5  14 8096.66 1198.67   5
   3   5  14 9460.25 1321.04   5
  -3  -5 -14 8188.10 1191.46   2
   3  -5  15-3.65715 411.821   5
   3  -6 -14 1780.85 667.899   6
  -3  -6  14 2297.76 754.272   4
  -3   6  14 2335.12 703.195   4
   3  -6 -13 4089.38 904.298   6
  -3  -6  13 4824.97 950.484   4
  -3   6  13 4935.41 969.712   4
   3   6 -13 5659.77 1057.08   2
   3  -6 -13 5414.02 827.197   2
   3  -6 -12 1915.19 607.624   6
  -3   6  12 3010.67 784.946   4
  -3  -6  12 3127.67 758.821   3
   3   6 -12 3823.94 931.882   2
   3  -6 -12 2025.19 531.230   2
   3  -6 -11 6791.86 1031.34   6
  -3   6  11 6044.79 1038.19   4
  -3  -6  11 5640.64 947.662   3
   3   6 -11 6217.56 1040.89   2
   3  -6 -11 5839.18 795.867   2
   3  -6 -10 968.727 576.656   6
  -3   6  10 1215.31 613.098   4
  -3   6  10 1007.68 343.402   2
   3   6 -10 736.405 677.274   2
   3  -6 -10 554.491 324.839   2
  -3  -6  10 550.802 465.384   3
  -3   6   9 22073.0 1892.62   4
   3  -6  -9 26397.5 1882.53   6
  -3   6   9 26812.7 1539.01   2
   3   6  -9 26688.2 1969.93   2
   3  -6  -9 28000.1 1542.56   2
  -3  -6   9 25480.9 1841.97   3
   3  -6  -8 1402.51 430.882   5
   3  -6  -8 1537.62 584.405   6
   3  -6  -8 2350.49 596.396   7
  -3   6   8 1224.47 576.674   4
  -3  -6   8 949.994 469.675   3
   3   6  -8 266.948 477.913   2
   3  -6  -7 39803.9 1973.84   7
  -3   6   7 35596.4 2144.56   4
   3  -6  -7 36140.4 1959.04   6
   3  -6  -7 36486.7 1806.94   5
   3   6  -7 34459.8 1964.65   2
  -3  -6   7 36592.6 1963.93   3
   3  -6  -6 7407.04 1060.53   4
  -3  -6   6 6668.69 385.686   5
   3  -6  -6 5782.34 751.278   5
   3   6  -6 5886.77 757.839   6
   3  -6  -6 5069.25 830.871   6
   3  -6  -6 5952.09 779.386   7
  -3   6   6 5960.48 946.943   4
   3  -6  -6 5765.41 540.972   1
  -3   6   6 5950.02 555.696   2
  -3  -6   6 6519.83 909.841   3
  -3   6   5 38098.0 2317.87   4
  -3  -6   5 40710.2 1363.16   5
   3   6  -5 39891.3 1865.03   6
   3  -6  -5 37496.6 2106.36   6
   3  -6  -5 37107.0 1999.20   5
  -3   6   5 43748.5 2166.75   6
   3  -6  -5 45958.8 2527.13   4
   3  -6  -5 39631.9 1989.30   7
   3  -6  -5 40783.1 1437.42   1
  -3   6   5 41254.3 1530.66   2
  -3  -6   5 40235.8 2122.12   2
   3   6  -5 42009.9 2129.19   3
  -3  -6   5 36700.2 2058.66   3
   3  -6  -4 4538.80 625.821   7
   3   6  -4 3891.46 536.469   6
   3  -6  -4 5832.29 731.833   5
   3   6  -4 4047.30 811.700   7
  -3   6   4 4022.76 661.633   6
  -3  -6   4 4085.58 383.698   5
   3  -6  -4 4818.68 799.619   6
  -3   6   4 4393.94 799.013   4
  -3   6   4 4286.49 393.032   2
  -3  -6   4 4373.38 663.631   2
   3   6  -4 4774.73 779.518   1
   3  -6  -4 3928.96 707.038   4
   3   6  -4 3492.82 589.798   3
  -3  -6   4 3738.47 679.979   3
  -3  -6   3 43287.7 1614.23   5
  -3   6   3 47108.2 2455.43   4
  -3   6   3 45418.6 2242.71   6
   3  -6  -3 44009.1 2255.06   6
   3   6  -3 43670.7 1787.86   6
   3  -6  -3 50163.2 2560.50   4
  -3   6   3 44707.3 2043.81   7
   3   6  -3 41546.5 2242.44   7
   3  -6  -3 45615.1 1979.97   7
   3   6  -3 47320.9 2349.84   1
  -3   6   3 44914.6 1504.90   2
   3   6  -3 46206.3 2150.67   3
  -3  -6   3 48737.7 2205.41   2
  -3  -6   3 43950.1 2144.16   3
  -3   6   2 5249.90 644.339   7
   3  -6  -2 4843.53 595.545   7
   3   6  -2 4380.36 485.321   6
  -3   6   2 4892.90 717.477   6
   3   6  -2 4602.75 775.224   7
  -3  -6   2 4694.94 485.939   5
   3  -6  -2 3752.84 731.835   6
  -3   6   2 4829.43 806.057   4
  -3   6   2 5473.92 416.969   2
   3   6  -2 5872.21 686.039   3
  -3  -6   2 5567.41 720.638   2
  -3  -6   2 4940.20 698.932   3
   3   6  -2 6335.28 851.036   1
  -3  -6   1 23671.1 1211.39   5
  -3   6   1 26801.3 1703.46   4
   3   6  -1 24667.0 1130.41   6
  -3   6   1 27889.0 1707.96   6
   3   6  -1 25177.4 1259.19   5
   3  -6  -1 22002.8 1535.00   6
  -3   6   1 26964.4 1406.30   7
   3   6  -1 24933.0 1617.65   7
   3   6  -1 28217.1 1736.19   1
   3   6  -1 25677.3 1454.51   3
  -3  -6   1 26213.4 1493.32   3
  -3  -6   1 25115.8 1511.01   2
   3  -6   0 2706.03 612.596   6
  -3   6   0 3995.35 576.637   7
   3   6   0 3464.24 681.598   7
   3   6   0 3572.18 516.840   5
  -3  -6   0 3706.67 496.692   5
  -3   6   0 4153.63 681.490   6
   3   6   0 2957.63 340.762   6
  -3   6   0 4621.68 800.825   4
  -3   6   0 4264.89 428.414   2
   3   6   0 2657.94 605.625   1
  -3   6   0 3447.85 363.564   1
   3   6   0 4894.22 624.166   3
  -3  -6   0 2421.80 504.718   3
  -3  -6  -1 33441.5 1603.09   5
   3   6   1 31969.7 1604.97   5
  -3   6  -1 32100.2 1859.04   6
  -3   6  -1 31173.5 1810.46   4
   3  -6   1 32230.2 1823.28   6
   3   6   1 32313.1 1887.77   7
  -3   6  -1 29875.7 1580.79   7
   3  -6   1 35038.2 1862.51   4
  -3  -6  -1 33139.9 1942.95   7
   3   6   1 33833.5 1104.95   6
   3   6   1 34959.8 2021.61   1
  -3  -6  -1 34571.0 1627.35   3
  -3   6  -1 33510.4 1394.96   2
  -3   6  -2 6750.14 764.504   7
   3   6   2 6050.31 696.264   5
   3  -6   2 5522.22 790.992   6
   3   6   2 6533.18 901.970   7
  -3  -6  -2 6457.58 869.178   7
  -3  -6  -2 6448.22 702.520   5
  -3   6  -2 6777.73 815.414   6
   3  -6   2 6540.90 764.607   4
  -3   6  -2 5012.62 742.349   4
   3  -6   2 5031.84 762.957   3
  -3   6  -2 5680.68 598.524   2
  -3  -6  -2 5092.38 617.070   3
  -3  -6  -3 48601.3 1085.20   6
   3  -6   3 47830.1 2010.49   4
  -3  -6  -3 43803.7 1838.22   5
   3   6   3 46076.3 1923.36   5
   3   6   3 44385.7 2158.47   7
  -3   6  -3 48265.5 2085.49   6
  -3  -6  -3 43618.7 2201.51   7
  -3   6  -3 46199.1 1709.50   2
   3  -6   3 45496.3 1987.71   3
  -3  -6  -3 44937.2 1578.43   3
  -3   6  -4 2287.71 516.000   6
   3   6   4 3109.72 628.191   5
  -3  -6  -4 3548.72 699.834   7
   3   6   4 3249.68 759.258   7
  -3  -6  -4 3953.92 603.183   5
  -3  -6  -4 3128.76 358.682   6
  -3  -6  -4 2600.38 705.934   1
   3  -6   4 3372.56 572.469   4
   3  -6   4 2410.11 567.635   3
   3   6   4 2952.69 399.240   3
  -3   6  -4 2913.54 510.401   2
  -3  -6  -4 2643.30 399.163   3
   3  -6   5 28385.2 1634.65   4
  -3  -6  -5 30951.7 1755.44   5
   3   6   5 27226.4 1703.11   5
  -3  -6  -5 28547.7 1193.25   4
  -3  -6  -5 30323.0 1238.49   6
  -3   6  -5 31569.1 1827.88   6
  -3  -6  -5 27513.2 1939.52   7
  -3   6  -5 28804.4 1625.54   2
   3   6   5 28715.2 1245.95   3
   3  -6   5 25743.7 1594.74   3
  -3  -6  -5 27400.5 2041.10   1
  -3  -6  -5 28106.9 1248.03   3
  -3  -6  -6 3831.95 435.264   6
  -3  -6  -6 4922.36 414.065   4
   3   6   6 4362.60 758.243   5
  -3  -6  -6 3408.07 864.970   1
   3  -6   6 4620.47 632.348   4
   3  -6   6 4115.73 642.592   3
  -3   6  -6 3563.10 655.576   2
  -3  -6  -6 4097.75 412.772   3
   3  -6   7 34318.8 1881.84   4
   3   6   7 34177.5 2105.55   5
  -3  -6  -7 37437.1 1572.13   6
  -3  -6  -7 35272.3 1992.69   2
   3  -6   7 38545.9 1960.22   3
  -3  -6  -7 38450.0 1272.77   3
  -3   6  -7 37658.1 2088.47   2
   3   6   8 1686.41 546.086   5
  -3  -6  -8 1282.83 318.217   6
   3  -6   8 1876.86 459.689   4
  -3  -6  -8 2418.21 594.557   2
   3  -6   8 1478.08 446.755   3
  -3   6  -8 717.875 458.810   2
   3  -6   9 28234.1 1677.57   4
   3   6   9 26135.6 1898.92   5
  -3  -6  -9 25539.1 1408.95   6
  -3  -6  -9 22354.6 1644.90   2
  -3   6  -9 26635.4 1898.21   2
   3  -6   9 23990.1 1547.82   3
  -3  -6 -10 137.909 270.855   6
  -3  -6 -10 136.525 410.288   2
   3  -6  10 750.918 319.442   3
  -3   6 -10 492.582 414.097   2
   3   6  11 9405.81 1246.79   5
  -3  -6 -11 8134.76 1038.77   2
   3  -6  11 7117.48 837.330   3
  -3   6 -11 7566.18 1146.92   2
   3   6  12 2842.02 778.023   5
  -3   6 -12 3825.36 876.299   2
  -3  -6 -12 2097.03 629.122   2
   3  -6  12 2772.55 532.367   3
   3   6  13 5863.79 1064.53   5
  -3  -6 -13 5032.27 917.660   2
  -3   6 -13 6550.71 1157.52   2
   3  -6  14 1897.17 756.881   5
  -3  -6 -14 983.032 585.755   2
   3  -6  15 4201.87 982.827   5
   3  -7 -14 3946.59 888.048   6
  -3   7  14 1519.57 588.490   4
   3  -7 -13 284.302 430.964   6
  -3  -7  13-866.605 564.545   3
  -3   7  13 195.654 418.216   4
   3  -7 -12-377.764 427.554   6
  -3   7  12 430.194 439.644   4
  -3  -7  12 0.77823 430.780   3
   3   7 -12-380.304 504.572   2
   3  -7 -11-153.343 419.859   6
  -3   7  11 676.782 566.063   4
   3   7 -11 584.348 611.273   2
   3  -7 -11 443.628 319.218   2
  -3  -7  11-275.092 519.292   3
  -3   7  10 17666.8 1750.83   4
   3  -7 -10 17097.3 1572.94   6
   3   7 -10 21407.6 1874.77   2
  -3  -7  10 19026.8 1676.07   3
   3  -7  -9 2707.39 642.624   6
  -3   7   9 4101.95 870.135   4
  -3   7   9 1735.49 389.383   2
   3   7  -9 3622.22 793.105   2
  -3  -7   9 2228.85 660.683   3
  -3  -7   8 9029.07 393.480   5
   3  -7  -8 9981.90 1139.37   6
  -3   7   8 7223.90 1080.32   4
   3  -7  -8 10468.1 864.443   1
   3   7  -8 9283.05 1157.74   2
  -3  -7   8 10492.2 1185.18   3
   3  -7  -7 7147.70 906.187   7
  -3  -7   7 7501.43 460.517   5
   3  -7  -7 6929.34 921.690   6
  -3   7   7 6210.33 1038.19   4
  -3   7   7 7817.42 637.421   2
   3  -7  -7 7783.36 680.338   1
  -3  -7   7 5874.22 943.002   3
   3  -7  -6 1016.81 389.802   7
   3  -7  -6 1458.19 460.205   5
   3   7  -6 896.390 362.747   6
   3  -7  -6 759.010 481.794   6
  -3  -7   6 820.177 198.311   5
  -3   7   6 511.419 508.237   4
   3  -7  -6 1023.64 263.424   1
  -3   7   6 1233.07 249.174   2
  -3  -7   6 848.090 537.351   3
   3   7  -5 12062.0 1370.65   7
   3  -7  -5 11177.5 1051.62   7
  -3  -7   5 12871.0 736.632   5
   3   7  -5 11386.8 953.766   6
  -3   7   5 11888.4 1091.07   6
   3  -7  -5 11202.3 1097.69   5
   3  -7  -5 11540.3 1189.78   6
   3  -7  -5 12408.5 705.068   1
  -3   7   5 12117.7 1313.32   4
  -3   7   5 12424.4 653.929   2
  -3  -7   5 13720.2 1169.90   2
  -3  -7   5 12525.6 1197.05   3
   3   7  -4 2850.21 755.205   7
   3   7  -4 3360.20 496.767   6
   3  -7  -4 3779.44 615.426   7
   3  -7  -4 2480.65 540.689   5
  -3   7   4 4116.81 681.579   6
   3  -7  -4 3496.12 739.894   6
  -3  -7   4 3888.26 434.470   5
   3  -7  -4 2605.84 652.800   4
  -3   7   4 3715.24 814.129   4
  -3   7   4 3442.09 289.035   2
  -3  -7   4 3673.95 616.454   2
  -3  -7   4 3813.44 714.032   3
   3   7  -3-295.988 561.202   7
  -3   7   3-136.402 339.881   7
   3   7  -3 124.174 212.774   6
  -3   7   3 90.5967 304.958   6
   3  -7  -3 47.5902 293.548   7
  -3  -7   3 68.7484 169.604   5
   3  -7  -3 757.787 529.367   6
  -3   7   3 236.217 491.984   4
   3  -7  -3-218.452 401.368   4
  -3  -7   3 309.406 320.578   2
   3   7  -3 379.858 292.442   3
   3   7  -3-488.423 429.712   1
  -3  -7   3 482.796 536.104   3
  -3   7   3 65.6219 87.2078   2
   3  -7  -2 656.264 375.059   7
   3   7  -2-70.8000 450.936   7
  -3   7   2 226.804 350.462   7
   3   7  -2 42.6164 188.541   6
  -3   7   2 207.159 310.980   6
   3  -7  -2 607.992 518.722   6
  -3  -7   2 534.887 258.706   5
   3  -7  -2 839.082 394.132   4
  -3   7   2 504.975 506.385   4
  -3   7   2 197.254 105.653   2
  -3   7   2 187.434 123.421   2
   3   7  -2 679.974 431.821   1
  -3  -7   2 211.819 315.154   2
   3   7  -2 774.580 377.765   3
  -3  -7   2-68.5042 403.327   3
   3   7  -1 95.7464 533.341   7
  -3   7   1 76.2094 323.442   7
   3  -7  -1 260.132 449.114   6
   3   7  -1 285.781 182.600   6
  -3   7   1 575.877 407.153   6
  -3  -7   1 208.275 224.925   5
   3  -7  -1 557.684 370.151   4
  -3   7   1 423.207 527.657   4
  -3   7   1 522.862 177.034   1
  -3   7   1 250.201 138.087   2
   3   7  -1-46.9124 318.510   3
   3   7  -1 861.794 384.582   1
  -3  -7   1 286.518 310.958   2
  -3  -7   1-129.773 403.354   3
   3  -7   0 4138.78 744.440   6
   3   7   0 6557.52 956.640   7
  -3   7   0 5197.20 679.905   7
   3   7   0 5146.89 644.354   5
   3   7   0 4300.78 357.191   6
  -3  -7   0 4953.42 597.900   5
  -3   7   0 4165.39 692.664   6
   3  -7   0 5841.92 821.427   4
  -3   7   0 4684.09 415.534   2
  -3   7   0 4699.36 788.839   4
   3   7   0 4843.01 776.305   1
   3   7   0 4689.27 622.328   3
  -3  -7   0 5260.45 714.118   3
  -3   7   0 4414.58 464.740   1
   3   7   1 645.482 580.747   7
   3  -7   1 335.493 464.818   6
  -3   7  -1 344.695 370.518   7
   3   7   1-16.3315 277.846   5
  -3  -7  -1 269.939 226.890   5
  -3   7  -1 471.622 346.043   6
  -3  -7  -1 131.368 331.248   7
   3  -7   1 487.579 357.894   4
  -3   7  -1 751.175 535.990   4
   3  -7   1 492.709 431.204   3
  -3  -7  -1 1017.50 531.237   1
   3   7   1 222.618 266.145   3
  -3   7  -1 465.730 224.649   2
   3   7   1 350.657 367.190   1
  -3  -7  -1 617.281 461.212   3
  -3   7  -2 268.856 462.934   7
  -3  -7  -2-152.916 391.436   7
   3  -7   2 400.078 435.404   6
   3   7   2-52.8769 344.165   5
   3   7   2-815.768 574.904   7
  -3  -7  -2-29.3856 253.747   5
  -3   7  -2 405.821 301.495   6
   3  -7   2 97.0179 233.561   4
  -3   7  -2-32.9362 349.194   4
   3  -7   2 358.091 422.426   3
   3   7   2 194.854 265.259   3
  -3   7  -2 136.062 214.548   2
  -3  -7  -2 325.227 503.633   1
  -3  -7  -2-80.1733 364.762   3
  -3   7  -3-231.770 361.497   7
  -3  -7  -3 127.541 357.820   7
   3   7   3 63.2785 472.664   7
   3   7   3-12.1054 399.179   5
  -3  -7  -3 27.9059 297.550   5
  -3   7  -3-115.347 285.911   6
   3  -7   3 71.3227 273.150   4
  -3  -7  -3-110.734 480.934   1
   3  -7   3 130.574 397.775   3
  -3   7  -3-366.193 266.560   2
  -3  -7  -3-165.459 280.505   3
   3   7   4 2599.63 589.326   5
   3   7   4 2415.27 720.308   7
  -3  -7  -4 2973.27 582.654   5
  -3   7  -4 2542.74 533.305   6
  -3  -7  -4 2515.10 647.473   7
  -3  -7  -4 2388.36 375.177   4
   3  -7   4 2599.97 541.046   4
   3  -7   4 3087.93 649.171   3
  -3  -7  -4 1591.52 687.010   1
  -3   7  -4 3162.77 503.633   2
  -3  -7  -4 2456.09 434.996   3
   3   7   5 5511.75 825.903   5
   3   7   5 7243.23 1106.52   7
  -3  -7  -5 7050.05 595.057   4
  -3  -7  -5 6671.90 451.505   6
  -3  -7  -5 6369.42 1045.98   1
   3  -7   5 7115.85 816.735   4
   3   7   5 5162.81 534.346   3
   3  -7   5 6015.16 835.041   3
  -3   7  -5 6882.27 790.381   2
  -3  -7  -5 5881.88 590.886   3
   3   7   6 897.866 488.107   5
  -3  -7  -6 727.716 207.407   6
  -3  -7  -6 378.946 183.452   4
   3  -7   6 1048.16 398.942   4
   3  -7   6 669.151 448.550   3
  -3  -7  -6 499.350 666.847   1
  -3   7  -6 778.801 434.707   2
  -3  -7  -6 550.612 229.579   3
  -3  -7  -7 4113.01 451.050   6
   3   7   7 5004.79 820.555   5
  -3  -7  -7 4737.78 434.440   4
  -3  -7  -7 4089.36 964.493   1
  -3  -7  -7 3624.93 635.295   2
   3  -7   7 4254.13 699.376   3
  -3   7  -7 3726.37 686.435   2
  -3  -7  -7 4186.00 403.269   3
   3   7   8 9014.83 1159.31   5
  -3  -7  -8 8524.81 700.373   6
  -3  -7  -8 8468.62 480.147   3
  -3  -7  -8 8200.13 956.223   2
  -3  -7  -8 7656.19 1290.70   1
   3  -7   8 7817.36 930.750   3
  -3   7  -8 8458.91 1065.35   2
   3   7   9 3463.16 794.868   5
  -3  -7  -9 2328.82 747.540   1
  -3  -7  -9 3081.26 643.671   2
   3  -7   9 2125.92 531.486   3
  -3   7  -9 2202.68 629.595   2
   3   7  10 14266.2 1473.40   5
  -3  -7 -10 13024.7 1273.78   2
   3  -7  10 12557.0 1157.39   3
  -3   7 -10 13600.9 1449.64   2
   3   7  11 1251.22 672.757   5
  -3   7 -11 569.291 445.840   2
  -3  -7 -11 830.821 482.188   2
   3  -7  11 419.052 297.650   3
   3   7  12 267.870 562.047   5
  -3   7 -12-247.621 453.093   2
  -3  -7 -12 1450.28 555.376   2
   3  -7  12 181.866 282.739   3
   3   7  13 392.240 541.161   5
  -3   7 -13 789.072 513.926   2
  -3  -7 -13 631.873 463.465   2
   3  -7  14 4097.01 960.025   5
  -3  -7 -14 1883.37 721.988   2
   3  -8 -14 64.4164 461.225   6
   3  -8 -13 10848.3 1405.22   6
  -3  -8  13 10791.3 1424.15   3
  -3   8  13 10582.8 1358.04   4
   3  -8 -12 2773.81 786.812   6
  -3   8  12 2684.40 721.747   4
   3   8 -12 4110.80 945.496   2
  -3  -8  12 4677.40 943.172   3
   3  -8 -11 15350.0 1562.53   6
  -3   8  11 15373.6 1641.08   4
  -3  -8  11 16580.2 1648.77   3
   3   8 -11 19218.1 1848.21   2
   3  -8 -10 823.344 534.065   6
  -3   8  10-331.767 544.275   4
   3  -8 -10 370.601 263.439   1
   3   8 -10-601.519 569.999   2
  -3  -8  10 543.429 539.757   3
   3  -8  -9 12379.9 1334.38   6
   3  -8  -9 12931.1 1063.96   1
  -3   8   9 11217.2 1372.82   4
   3   8  -9 12043.9 1373.56   2
  -3  -8   9 11618.1 1277.54   3
   3  -8  -8 1705.80 621.749   6
  -3   8   8 1079.69 567.091   4
  -3   8   8 662.516 201.623   2
   3  -8  -8 1129.24 311.189   1
  -3  -8   8 2425.49 652.616   3
  -3   8   7 24083.7 1940.20   4
  -3  -8   7 26785.8 1145.66   5
   3  -8  -7 23947.0 1780.14   6
  -3   8   7 26892.3 1172.78   2
   3  -8  -7 26833.3 1346.52   1
  -3  -8   7 22359.8 1779.36   3
   3   8  -6 2255.30 809.629   7
   3  -8  -6 1913.36 546.450   7
   3   8  -6 1620.30 432.358   6
  -3  -8   6 2000.29 312.930   5
   3  -8  -6 606.870 446.919   6
  -3   8   6 1316.62 573.364   4
  -3   8   6 1812.15 236.091   2
   3  -8  -6 1919.37 342.341   1
  -3  -8   6 3127.59 735.426   3
  -3   8   5 40012.8 2450.06   4
  -3  -8   5 40982.4 1665.79   5
   3   8  -5 41067.4 1926.79   6
  -3   8   5 41946.0 2216.67   6
   3  -8  -5 39344.8 2270.79   6
   3   8  -5 38353.2 2507.49   7
   3  -8  -5 42687.8 2259.34   7
  -3  -8   5 43104.0 2347.25   3
   3  -8  -4 5428.05 787.627   7
  -3  -8   4 6222.58 607.911   5
  -3   8   4 6638.61 889.002   7
   3   8  -4 6274.87 659.391   6
  -3   8   4 7080.88 883.034   6
   3   8  -4 5747.04 993.357   7
   3  -8  -4 4968.55 842.691   6
  -3   8   4 5118.99 870.801   4
  -3  -8   4 7333.03 869.647   2
  -3  -8   4 5787.61 876.117   3
  -3   8   3 50149.8 2497.06   7
  -3  -8   3 52338.4 2071.36   5
  -3   8   3 53687.9 2742.43   4
   3   8  -3 51848.5 1990.76   6
  -3   8   3 54983.5 2581.80   6
   3  -8  -3 52198.8 2581.16   6
   3   8  -3 50074.8 2748.56   7
   3  -8  -3 52161.4 2461.17   7
  -3  -8   3 53617.0 2456.48   2
  -3  -8   3 49333.3 2486.22   3
   3  -8  -2 669.176 523.996   6
  -3   8   2 7.35833 355.772   7
   3   8  -2 297.292 569.751   7
   3   8  -2 24.0158 186.497   6
  -3   8   2 184.297 312.889   6
  -3  -8   2-161.937 220.712   5
  -3   8   2-446.608 504.792   4
  -3  -8   2-149.000 302.148   2
  -3  -8   2-137.335 451.006   3
   3   8  -1 64645.8 3169.73   7
  -3  -8   1 68381.0 2608.51   5
  -3   8   1 65140.7 3037.51   6
   3   8  -1 68464.8 2134.67   6
  -3   8   1 68904.7 3142.93   4
   3  -8  -1 64930.6 2904.20   6
  -3   8   1 69414.5 2919.48   7
   3  -8  -1 65924.2 3077.90   3
   3   8  -1 68915.2 2864.50   3
  -3   8   1 70482.3 2366.71   1
  -3  -8   1 68538.1 2831.20   2
  -3  -8   1 68527.5 2881.12   3
   3  -8   0 708.551 402.464   6
  -3   8   0 398.283 350.864   7
   3   8   0 633.921 538.804   7
  -3   8   0 815.461 413.414   6
  -3  -8   0 866.844 313.663   5
  -3   8   0 476.748 238.612   1
   3  -8   0-236.941 536.497   3
  -3   8   0 712.702 524.542   4
   3   8   0 743.611 332.996   3
  -3   8   0 468.449 164.239   2
  -3  -8   0 599.823 463.304   3
  -3  -8   0 290.714 269.538   2
  -3  -8  -1 69864.6 2740.53   5
  -3   8  -1 70595.9 3084.50   6
   3   8   1 65326.4 2752.53   5
   3  -8   1 58457.1 2765.02   6
  -3   8  -1 67910.5 3064.08   4
   3   8   1 61141.4 3105.35   7
  -3   8  -1 68480.0 2913.29   7
  -3  -8  -1 71466.5 3336.21   7
   3   8   1 68603.4 2743.90   3
  -3   8  -1 69035.5 2186.38   2
   3  -8   1 63455.8 2983.07   3
  -3  -8  -1 65193.7 2707.51   3
  -3  -8  -1 69021.8 3259.69   1
  -3   8  -1 67190.5 2495.09   1
  -3   8  -2 107.584 417.316   7
   3   8   2-325.598 375.070   5
   3   8   2 365.964 572.026   7
  -3  -8  -2-199.602 252.663   5
  -3  -8  -2-689.942 475.110   7
  -3   8  -2 846.246 440.553   6
   3  -8   2 153.121 498.266   3
   3   8   2 136.327 280.118   3
  -3  -8  -2 122.541 445.277   1
  -3   8  -2 17.0205 208.863   2
  -3  -8  -2-62.5804 338.915   3
  -3  -8  -3 52228.0 2440.30   5
   3   8   3 53861.8 2878.24   7
   3   8   3 50792.2 2448.41   5
  -3   8  -3 54136.7 2614.81   6
  -3   8  -3 52069.7 2586.36   7
  -3   8  -3 53697.1 2105.89   2
   3  -8   3 49832.3 2551.33   3
   3   8   3 50186.4 2199.70   3
  -3  -8  -3 51831.7 2229.89   3
  -3  -8  -3 49397.3 2823.96   1
  -3   8  -4 4571.38 814.840   7
   3   8   4 4898.71 966.583   7
   3   8   4 3498.83 691.594   5
  -3  -8  -4 5075.20 983.042   1
  -3  -8  -4 4091.00 529.006   4
   3   8   4 4287.94 572.398   3
   3  -8   4 4431.20 776.107   3
  -3  -8  -4 4544.77 596.810   3
  -3   8  -4 3757.87 563.870   2
   3   8   5 52361.9 2923.62   7
   3   8   5 46376.5 2483.64   5
  -3  -8  -5 49783.3 1994.32   4
  -3   8  -5 50944.7 2289.67   2
   3  -8   5 47035.0 2461.55   3
  -3  -8  -5 50007.8 2039.72   3
  -3  -8  -5 49036.9 2903.83   1
   3   8   6 474.860 495.859   5
  -3  -8  -6 2135.66 189.187   6
  -3  -8  -6 1243.62 182.363   6
   3  -8   6 1025.87 476.201   3
  -3  -8  -6 1743.37 351.019   4
  -3  -8  -6 2532.46 429.112   3
  -3   8  -6 2297.91 518.236   2
  -3  -8  -6 927.821 586.973   1
  -3  -8  -7 30049.4 1376.87   4
   3   8   7 26990.9 1935.46   5
  -3  -8  -7 30319.2 1205.89   6
  -3  -8  -7 26444.2 1696.29   2
  -3   8  -7 26285.7 1782.50   2
  -3  -8  -7 29002.6 2371.75   1
   3  -8   7 25822.8 1784.71   3
  -3  -8  -7 29515.3 1312.94   3
   3   8   8 2119.97 651.615   5
  -3  -8  -8 1009.61 438.313   2
   3  -8   8 912.401 459.087   3
  -3  -8  -8 762.242 644.742   1
  -3  -8  -8 843.962 211.586   3
  -3   8  -8 1081.00 479.958   2
   3   8   9 13384.7 1426.44   5
  -3  -8  -9 12443.0 1187.37   2
  -3   8  -9 14255.5 1414.99   2
   3  -8   9 13536.0 1286.21   3
  -3  -8  -9 14251.3 1807.51   1
   3   8  10-781.863 596.723   5
  -3  -8 -10-86.5232 655.787   1
  -3   8 -10-236.504 398.482   2
  -3  -8 -10 761.180 459.313   2
   3  -8  10 35.7593 378.813   3
   3   8  11 14763.9 1624.85   5
  -3  -8 -11 16193.0 1487.21   2
  -3  -8 -11 18231.0 2176.52   1
  -3   8 -11 18309.0 1754.13   2
   3  -8  11 17317.6 1473.19   3
   3   8  12 3176.97 838.758   5
  -3   8 -12 3410.26 904.073   2
  -3  -8 -12 3443.92 1152.73   1
  -3  -8 -12 3590.46 740.977   2
   3  -8  12 3239.32 658.410   3
  -3   8 -13 9490.39 1410.05   2
  -3  -8 -13 13080.5 1388.10   2
  -3  -8 -14 1220.36 548.773   2
   3  -9 -13 1951.53 698.658   6
  -3   9  13 1315.53 514.369   4
   3  -9 -12 592.278 543.947   6
  -3   9  12 1047.09 578.108   4
  -3  -9  12 1541.96 708.961   3
   3  -9 -11 4656.81 910.670   6
  -3   9  11 5018.08 973.848   4
   3   9 -11 4290.27 1016.18   2
  -3  -9  11 3532.95 841.261   3
   3  -9 -10 838.227 518.786   6
  -3   9  10 714.481 529.864   4
  -3  -9  10 1083.87 602.844   3
   3  -9  -9 681.809 471.389   6
  -3   9   9-14.3593 429.265   4
  -3  -9   9 485.171 571.670   3
   3  -9  -8-620.842 512.430   6
   3  -9  -8 359.666 253.359   1
  -3   9   8-35.2512 459.234   4
  -3  -9   8-401.270 474.166   3
  -3   9   7 20188.2 1800.15   4
   3  -9  -7 17584.5 1543.52   6
   3   9  -7 17819.5 1861.17   7
  -3  -9   7 20745.9 1725.72   3
   3  -9  -7 19362.3 1144.18   1
  -3  -9   6 516.291 207.794   5
   3   9  -6-236.336 515.114   7
   3   9  -6 543.820 334.221   6
   3  -9  -6 628.440 407.612   6
  -3   9   6 422.359 497.059   4
  -3  -9   6 878.655 522.894   3
  -3  -9   5 23283.6 1252.66   5
   3   9  -5 21878.7 1328.34   6
  -3   9   5 21163.3 1538.50   6
  -3   9   5 19764.6 1725.67   4
   3  -9  -5 20501.9 1632.13   6
   3  -9  -5 21810.9 1647.34   7
   3   9  -5 23193.2 1982.41   7
  -3  -9   5 21647.6 1690.59   3
   3  -9  -4 9212.42 1034.19   7
  -3   9   4 9217.35 1000.08   6
  -3   9   4 7966.64 1041.02   7
  -3  -9   4 9017.96 780.787   5
   3   9  -4 8351.57 746.171   6
   3   9  -4 7389.34 1126.89   7
   3  -9  -4 6595.73 934.960   6
  -3   9   4 7573.19 1069.55   4
  -3  -9   4 8458.58 1039.40   3
   3  -9  -3 378.718 343.430   7
   3   9  -3 923.791 666.659   7
  -3   9   3 851.067 418.101   7
   3  -9  -3 1249.91 522.188   6
   3   9  -3 480.745 204.679   6
  -3   9   3 551.675 372.591   6
  -3  -9   3 511.808 252.698   5
  -3   9   3 425.738 418.149   4
  -3  -9   3 440.899 312.395   2
   3  -9  -3 156.295 485.141   3
  -3  -9   3 806.201 439.492   3
  -3   9   2 3895.59 709.126   7
   3   9  -2 5117.35 473.031   6
  -3   9   2 4496.22 748.727   6
   3   9  -2 4511.79 922.050   7
  -3  -9   2 4756.49 614.201   5
   3  -9  -2 4672.18 790.440   6
  -3   9   2 5294.86 943.270   4
   3  -9  -2 5927.94 976.766   3
  -3  -9   2 5504.45 719.111   2
  -3  -9   2 5709.15 844.325   3
  -3  -9   1 19827.5 1286.50   5
  -3   9   1 17379.5 1439.35   6
   3   9  -1 19357.6 812.122   6
   3  -9  -1 16469.2 1362.91   6
  -3   9   1 18689.1 1587.16   4
  -3   9   1 17929.1 1440.53   7
   3   9  -1 18397.0 1649.69   7
   3  -9  -1 18532.8 1565.74   3
  -3   9   1 18046.0 1094.10   1
  -3  -9   1 18798.3 1331.82   2
  -3  -9   1 17288.5 1390.59   3
  -3   9   0 6708.03 893.450   7
   3   9   0 4775.54 857.184   7
  -3   9   0 6913.95 926.224   6
  -3  -9   0 7451.33 815.617   5
   3  -9   0 6035.29 839.653   6
  -3   9   0 7062.44 699.230   1
  -3   9   0 6016.04 982.855   4
  -3   9   0 7279.66 354.478   2
   3  -9   0 8243.42 1083.43   3
  -3  -9   0 5908.68 763.672   2
  -3  -9   0 7221.57 890.690   3
  -3  -9  -1 18559.1 1331.97   5
  -3   9  -1 18868.4 1493.87   6
   3  -9   1 15246.1 1294.30   6
   3   9   1 15370.0 1533.25   7
  -3   9  -1 19720.0 1529.83   7
  -3   9  -1 18924.1 870.702   2
   3  -9   1 17041.4 1479.88   3
   3   9   1 18082.3 1326.96   3
  -3  -9  -1 19096.1 1377.61   3
  -3  -9  -1 16711.6 1269.07   2
  -3   9  -1 17404.5 1158.34   1
  -3   9  -2 4783.67 811.955   7
   3   9   2 3721.65 869.269   7
   3   9   2 5363.93 822.162   5
  -3   9  -2 6103.32 865.177   6
  -3  -9  -2 3408.21 842.956   1
   3  -9   2 5592.93 884.867   3
   3   9   2 5174.21 695.902   3
  -3   9  -2 4798.36 508.853   2
  -3  -9  -2 3597.89 649.890   3
  -3   9  -3 28.9159 470.728   7
   3   9   3 181.294 518.620   7
   3   9   3 923.442 457.757   5
  -3  -9  -3 979.119 346.309   4
  -3   9  -3 947.724 288.987   2
   3   9   3 730.923 304.778   3
   3  -9   3 417.444 505.203   3
  -3  -9  -3 841.130 598.462   1
  -3  -9  -3 576.671 378.561   3
  -3   9  -4 6328.92 943.441   7
   3   9   4 5063.50 992.911   7
   3   9   4 5597.26 865.447   5
  -3  -9  -4 5025.30 623.625   4
   3   9   4 5034.02 643.049   3
  -3   9  -4 5152.21 643.295   2
   3  -9   4 5632.57 867.503   3
  -3  -9  -4 4984.54 650.656   3
  -3  -9  -4 5664.89 1055.08   1
   3   9   5 16179.5 1707.24   7
   3   9   5 17715.4 1501.13   5
  -3  -9  -5 18363.2 1193.81   4
  -3   9  -5 20221.2 1702.28   7
  -3  -9  -5 18966.7 1812.62   1
  -3   9  -5 19211.3 1315.82   2
   3   9   5 17999.3 1205.52   3
   3  -9   5 18401.4 1548.68   3
  -3  -9  -5 20025.5 1245.18   3
   3   9   6 739.234 471.289   5
  -3  -9  -6 41.4030 201.376   4
  -3  -9  -6 268.551 574.272   1
   3  -9   6 226.848 434.464   3
  -3  -9  -6 899.119 337.952   3
  -3   9  -6 411.271 306.130   2
   3   9   7 17773.5 1572.11   5
  -3  -9  -7 15368.6 1248.95   2
  -3   9  -7 15820.4 1359.74   2
   3  -9   7 16668.4 1467.54   3
  -3  -9  -7 16669.4 1023.86   3
  -3  -9  -7 13855.9 1683.64   1
   3   9   8-220.702 469.948   5
  -3  -9  -8 620.244 499.385   1
  -3   9  -8 280.704 427.967   2
  -3  -9  -8-167.047 297.042   2
   3  -9   8 132.718 396.221   3
   3   9   9 383.763 496.746   5
  -3   9  -9-194.622 422.270   2
  -3  -9  -9 451.512 613.789   1
  -3  -9  -9 26.5554 298.893   2
   3  -9   9 914.710 502.042   3
   3   9  10 92.4312 555.736   5
  -3   9 -10 1106.24 585.314   2
  -3  -9 -10 972.974 465.608   2
   3  -9  10 178.269 431.432   3
  -3  -9 -10 246.345 500.742   1
   3   9  11 3884.42 914.541   5
  -3   9 -11 4718.51 982.661   2
  -3  -9 -11 3743.74 715.342   2
   3  -9  11 5263.31 843.838   3
  -3  -9 -11 4621.47 1192.65   1
  -3   9 -12 474.680 475.150   2
  -3  -9 -12 29.0544 300.620   2
   3  -9  12 432.772 386.452   3
   3 -10 -12 1357.79 629.190   6
  -3  10  12 1786.02 673.448   4
   3 -10 -11-35.4098 464.203   6
  -3  10  11 1204.61 603.562   4
   3 -10 -11 570.832 419.023   3
  -3 -10  11 699.809 593.299   3
   3 -10 -10 3064.33 816.020   6
  -3  10  10 3994.98 913.306   4
  -3 -10  10 2446.97 710.096   3
   3 -10  -9 4108.49 862.090   6
  -3  10   9 5090.27 1005.34   4
  -3 -10   9 4847.94 930.496   3
   3  10  -8 6812.83 1228.46   7
   3 -10  -8 5298.57 941.241   6
  -3  10   8 7310.40 1127.18   4
  -3 -10   8 6143.81 1053.94   3
   3  10  -7 4986.44 1101.98   7
   3 -10  -7 4768.32 838.777   6
  -3  10   7 5055.55 1003.81   4
   3 -10  -7 4268.80 879.503   3
  -3 -10   7 4873.32 920.929   3
   3  10  -6 4432.18 1089.43   7
   3  10  -6 2620.10 536.770   6
   3 -10  -6 2864.74 661.285   6
  -3  10   6 3398.81 825.242   4
   3 -10  -6 2579.03 780.091   3
  -3 -10   6 3299.07 786.100   3
   3  10  -5 4589.49 611.913   6
   3  10  -5 3929.23 962.575   7
   3 -10  -5 4990.72 828.804   6
  -3 -10   5 4890.81 604.320   5
  -3  10   5 2373.30 725.778   4
   3 -10  -5 4327.50 852.033   3
  -3 -10   5 2940.77 753.071   3
   3 -10  -4 863.266 482.557   6
   3  10  -4 1170.93 702.291   7
   3  10  -4 1156.80 317.682   6
  -3  10   4 904.437 400.047   6
  -3  10   4 1724.56 639.234   7
  -3 -10   4 1452.07 338.980   5
  -3  10   4 145.064 550.152   4
   3 -10  -4 1232.79 636.066   3
  -3 -10   4 759.559 551.794   3
   3 -10  -3 4829.94 783.381   6
   3 -10  -3 5752.79 875.123   7
   3  10  -3 4723.47 958.463   7
  -3  10   3 4717.25 804.810   7
   3  10  -3 5128.08 519.159   6
  -3  10   3 4580.87 730.478   6
  -3 -10   3 4917.03 641.991   5
  -3  10   3 5020.79 894.332   4
   3 -10  -3 5016.35 939.423   3
  -3 -10   3 4586.34 844.961   3
   3 -10  -2 380.509 408.409   6
   3  10  -2 32.0154 550.099   7
  -3  10   2 427.049 470.689   7
  -3  10   2 331.079 333.193   6
   3  10  -2 556.698 200.482   6
  -3 -10   2 349.353 273.573   5
  -3  10   2 373.673 466.479   4
  -3 -10   2 187.981 270.132   2
   3 -10  -2 50.3923 425.333   3
  -3 -10   2-135.788 461.244   3
   3 -10  -1 5040.56 796.575   6
   3  10  -1 5890.84 1061.54   7
  -3  10   1 4851.02 792.861   6
  -3  10   1 6112.93 921.993   7
  -3 -10   1 7491.19 825.720   5
  -3  10   1 5790.67 984.101   4
   3 -10  -1 6071.77 1000.32   3
  -3 -10   1 5105.42 704.423   2
  -3 -10   1 6114.86 872.206   3
  -3  10   0 3903.11 771.997   7
   3  10   0 3981.11 905.547   7
   3 -10   0 3628.17 713.138   6
  -3  10   0 3783.23 723.667   6
  -3 -10   0 4837.68 683.789   5
   3 -10   0 4785.39 909.692   3
  -3 -10   0 3941.75 632.197   2
  -3 -10   0 4429.05 781.418   3
  -3  10   0 4940.46 618.643   1
  -3  10  -1 6446.66 949.217   7
   3  10   1 4823.04 1004.89   7
  -3  10  -1 4289.16 758.435   6
  -3  10  -1 6864.16 766.205   1
  -3  10  -1 5417.65 383.664   2
   3 -10   1 5172.69 893.130   3
  -3 -10  -1 5701.27 729.512   2
  -3 -10  -1 4704.57 784.035   3
  -3  10  -2 316.583 429.835   7
   3  10   2-163.161 532.975   7
  -3  10  -2 405.189 181.156   2
   3 -10   2 754.096 542.427   3
  -3  10  -2 351.711 289.026   1
  -3 -10  -2 756.326 450.577   3
   3  10   3 5327.76 1027.35   7
   3  10   3 4920.46 846.909   5
  -3  10  -3 6966.10 1013.74   7
  -3  10  -3 5352.80 593.110   2
  -3 -10  -3 4961.81 679.670   4
   3  10   3 5240.71 712.538   3
  -3 -10  -3 5631.65 1071.67   1
   3 -10   3 5719.27 955.733   3
  -3 -10  -3 4801.16 735.665   3
   3  10   4 296.186 508.555   7
   3  10   4 1085.08 550.076   5
  -3  10  -4 504.271 507.964   7
  -3  10  -4 661.225 305.055   2
  -3 -10  -4 523.702 254.660   4
   3  10   4 569.588 330.405   3
   3 -10   4 565.958 546.564   3
  -3 -10  -4 274.834 557.460   1
  -3 -10  -4 780.986 399.405   3
   3  10   5 4057.18 773.557   5
   3  10   5 3651.68 914.705   7
  -3  10  -5 4891.23 965.478   7
  -3  10  -5 2886.51 546.941   2
  -3 -10  -5 4266.30 590.307   4
   3 -10   5 4422.47 823.532   3
  -3 -10  -5 4742.19 658.313   3
  -3 -10  -5 3872.78 996.554   1
   3  10   6 2075.11 748.200   7
   3  10   6 2370.50 592.125   5
  -3  10  -6 2506.26 783.625   7
  -3 -10  -6 3235.38 929.460   1
  -3  10  -6 2718.69 574.984   2
   3 -10   6 1190.63 617.731   3
  -3 -10  -6 2294.34 478.032   3
   3  10   7 2070.57 711.239   5
  -3  10  -7 4613.31 764.634   2
  -3 -10  -7 3593.33 964.416   1
  -3 -10  -7 4148.30 645.750   2
   3 -10   7 4188.90 813.596   3
  -3 -10  -7 4785.65 630.268   3
   3  10   8 3418.15 801.690   5
  -3  10  -8 3969.50 785.367   2
  -3 -10  -8 4034.91 658.624   2
  -3 -10  -8 4484.16 1019.81   1
   3 -10   8 4454.23 854.017   3
   3  10   9 6909.32 1155.73   5
  -3  10  -9 5493.05 915.363   2
  -3 -10  -9 4457.08 729.469   2
   3 -10   9 5120.90 903.417   3
  -3 -10  -9 6143.49 1271.57   1
  -3  10 -10 3074.88 748.276   2
  -3 -10 -10 4032.45 698.534   2
   3 -10  10 3380.82 800.167   3
  -3 -10 -10 1501.28 867.592   1
  -3  10 -11 743.643 540.158   2
  -3 -10 -11 1369.89 953.439   1
   3 -10  11 529.983 448.567   3
  -3  10 -12 1861.20 790.734   2
   3 -10  12 777.399 452.189   3
  -3  11  12 793.791 456.833   4
  -3  11  11 9653.62 1372.10   4
   3 -11 -11 8936.88 1217.07   3
   3 -11 -10 876.035 507.044   6
  -3  11  10 1958.32 715.573   4
   3 -11 -10 503.595 379.994   3
   3  11  -9 773.860 614.712   7
   3 -11  -9 1121.63 471.602   6
  -3  11   9-127.054 419.075   4
   3 -11  -9 539.226 482.506   3
  -3 -11   9-213.927 471.368   3
   3 -11  -8 2742.01 687.977   6
  -3  11   8 1904.58 694.732   4
   3 -11  -8 2202.81 717.084   3
  -3 -11   8 1395.40 656.621   3
   3  11  -7 15005.9 1235.70   6
   3 -11  -7 14817.3 1441.74   6
   3  11  -7 15434.2 1867.26   7
  -3  11   7 14851.9 1630.47   4
   3 -11  -7 11754.7 1402.77   3
  -3 -11   7 16030.5 1611.01   3
   3  11  -6 5654.52 1143.24   7
   3  11  -6 5436.71 702.415   6
   3 -11  -6 5792.97 927.854   6
  -3  11   6 5275.36 1046.66   4
   3 -11  -6 6348.50 1080.37   3
  -3 -11   6 6642.96 1073.16   3
  -3  11   5 27809.8 2139.27   7
   3  11  -5 32159.4 1662.01   6
   3 -11  -5 29831.7 2010.69   6
  -3  11   5 31434.0 2347.63   4
   3  11  -5 30416.7 2492.43   7
   3 -11  -5 27897.0 2168.11   3
  -3 -11   5 31873.5 2213.38   3
   3 -11  -4 4723.88 804.086   6
  -3  11   4 5058.37 952.145   7
   3  11  -4 4323.67 536.993   6
   3  11  -4 3187.41 921.682   7
  -3  11   4 2699.85 816.914   4
   3 -11  -4 5134.90 946.556   3
  -3 -11   4 5374.12 971.585   3
   3  11  -3-90.9494 592.787   7
  -3  11   3-544.730 475.688   7
   3  11  -3 581.398 188.671   6
   3 -11  -3 1104.28 513.878   6
  -3 -11   3 644.464 319.322   5
  -3  11   3-264.990 559.924   4
   3 -11  -3-50.7630 496.637   3
  -3 -11   3 187.595 466.011   3
   3 -11  -2 1737.36 514.489   6
   3  11  -2 588.854 557.129   7
  -3  11   2 1679.23 655.532   7
   3  11  -2 2051.98 256.500   6
   3  11  -2 1464.85 211.842   6
   3 -11  -2 1670.47 578.392   3
  -3 -11   2 1038.24 515.661   3
  -3  11   1 46702.9 2682.12   7
   3 -11  -1 41415.6 2325.03   6
   3  11  -1 46313.9 3002.50   7
   3 -11  -1 48071.6 2813.25   3
  -3 -11   1 46112.8 2267.77   2
  -3 -11   1 47944.5 2606.62   3
  -3  11   0-491.333 556.702   7
   3  11   0 730.445 586.542   7
  -3  11   0-142.753 184.552   1
   3 -11   0 502.655 477.628   3
  -3 -11   0-204.019 236.540   2
  -3 -11   0-94.4951 422.793   3
  -3  11  -1 42122.5 2583.09   7
   3  11   1 46129.4 2973.23   7
  -3  11  -1 47952.9 2308.56   1
   3 -11   1 40236.8 2613.83   3
  -3 -11  -1 44398.1 2201.47   2
  -3 -11  -1 44107.0 2418.79   3
  -3  11  -2 2816.80 721.488   7
   3  11   2 2267.83 805.919   7
  -3  11  -2 2836.43 347.909   2
   3 -11   2 3382.06 792.258   3
  -3  11  -2 2468.34 541.706   1
  -3 -11  -2 1998.76 513.452   2
  -3 -11  -2 2189.99 600.598   3
  -3  11  -3 138.532 448.801   7
   3  11   3-95.3502 511.384   7
  -3  11  -3 669.041 263.835   2
  -3 -11  -3 271.444 530.937   1
  -3  11  -3 775.668 368.737   1
   3 -11   3 919.286 555.017   3
  -3 -11  -3-216.644 366.311   3
   3  11   4 3581.92 910.991   7
  -3  11  -4 2599.37 762.529   7
  -3  11  -4 4462.38 586.960   2
  -3 -11  -4 4089.67 985.351   1
   3 -11   4 3357.61 786.857   3
  -3 -11  -4 4542.49 715.830   3
   3  11   5 31266.7 2560.47   7
   3  11   5 31996.8 2214.82   5
  -3  11  -5 27896.0 2220.34   7
  -3  11  -5 32887.1 1796.32   2
   3 -11   5 30291.4 2192.28   3
  -3 -11  -5 30477.3 1818.39   3
  -3 -11  -5 29482.1 2410.64   1
  -3  11  -6 4440.08 978.666   7
   3  11   6 4600.43 1025.54   7
   3  11   6 6205.29 1030.37   5
  -3  11  -6 5406.56 788.102   2
  -3 -11  -6 6005.11 740.241   2
   3 -11   6 3738.57 859.198   3
  -3 -11  -6 6156.22 755.134   3
  -3 -11  -6 3935.52 991.879   1
   3  11   7 14619.3 1578.48   5
  -3  11  -7 16495.4 1817.46   7
  -3 -11  -7 18592.7 2001.13   1
  -3 -11  -7 16826.1 1292.96   2
  -3  11  -7 18092.8 1476.72   2
   3 -11   7 16903.3 1660.45   3
  -3 -11  -7 16390.6 1198.05   3
   3  11   8 2699.32 785.995   5
  -3  11  -8 2102.16 571.534   2
  -3 -11  -8 2368.37 839.217   1
  -3 -11  -8 2446.64 511.109   2
   3 -11   8 1909.22 628.751   3
   3  11   9-544.800 590.788   5
  -3  11  -9 827.715 449.803   2
  -3 -11  -9 827.963 602.827   1
   3 -11   9-187.262 465.994   3
  -3  11 -10 239.130 407.238   2
   3 -11  10 600.495 501.814   3
  -3  11 -11 9993.04 1351.23   2
   3 -11  11 8523.18 1228.96   3
   3 -11  12 1075.48 544.730   3
  -3  12  11 2756.75 888.082   4
   3  12 -10 1937.09 589.070   6
  -3  12  10 1225.91 647.033   4
   3 -12 -10 333.014 391.860   3
   3  12  -9 2341.54 560.580   6
  -3  12   9 1313.30 654.754   4
   3 -12  -9 1771.45 674.877   3
   3  12  -8 107.080 246.634   6
   3  12  -8 606.883 701.010   7
  -3  12   8 652.272 499.966   4
   3 -12  -8 762.865 500.520   3
  -3 -12   8 562.045 456.593   3
   3  12  -7 158.885 555.896   7
   3  12  -7 358.081 216.689   6
   3 -12  -7 201.413 334.120   6
  -3  12   7 378.286 485.702   4
   3 -12  -7 663.366 474.355   3
  -3 -12   7 457.914 482.634   3
   3  12  -6 5355.70 1151.08   7
   3 -12  -6 5888.42 916.026   6
   3  12  -6 5204.28 686.651   6
  -3  12   6 6487.61 1169.09   4
   3 -12  -6 5056.72 1044.26   3
  -3 -12   6 4801.24 947.486   3
   3  12  -5 1013.40 580.511   7
  -3  12   5 1871.65 703.111   7
   3  12  -5 1670.18 401.500   6
   3 -12  -5 1862.48 526.302   6
  -3  12   5 1087.87 566.554   4
   3 -12  -5 1682.50 703.751   3
  -3 -12   5 2697.54 775.151   3
  -3  12   4 3732.71 898.175   7
   3 -12  -4 2737.46 627.752   6
   3  12  -4 2836.20 880.672   7
   3 -12  -4 1841.06 705.972   3
  -3 -12   4 1977.67 720.584   3
   3  12  -3 4777.22 1076.39   7
  -3  12   3 3543.20 879.888   7
   3 -12  -3 2399.46 611.594   6
   3 -12  -3 4738.51 914.597   3
  -3 -12   3 4739.40 895.849   3
   3  12  -2 4514.23 1042.53   7
  -3  12   2 2286.04 653.945   7
   3 -12  -2 2860.38 572.735   6
   3 -12  -2 3966.79 934.087   3
  -3 -12   2 3748.25 799.480   3
   3  12  -1 3827.41 922.361   7
  -3  12   1 2973.20 731.511   7
   3 -12  -1 4401.31 939.260   3
  -3 -12   1 3112.18 715.949   3
   3  12   0-130.820 508.337   7
  -3  12   0 1226.10 619.856   7
   3 -12   0 1379.78 631.518   3
  -3 -12   0 899.820 508.482   3
  -3  12  -1 3731.93 832.141   7
   3  12   1 1846.63 682.612   7
   3 -12   1 3684.55 903.202   3
  -3  12  -1 2280.40 508.034   1
  -3 -12  -1 3216.45 702.118   3
  -3  12  -2 3447.31 814.840   7
   3  12   2 3953.68 974.224   7
   3 -12   2 3281.25 788.467   3
  -3 -12  -2 2545.79 622.709   3
  -3  12  -3 3919.70 903.098   7
   3  12   3 5835.05 1145.27   7
   3 -12   3 4339.25 948.038   3
  -3 -12  -3 4739.75 803.333   3
  -3  12  -4 2199.84 756.041   7
   3  12   4 2205.76 878.865   7
  -3 -12  -4 1183.14 638.960   1
  -3  12  -4 1277.72 334.246   2
   3 -12   4 1572.12 659.835   3
  -3 -12  -4 1534.63 524.012   3
  -3  12  -5 1121.48 611.572   7
   3  12   5 1772.21 996.263   7
  -3  12  -5 1307.12 355.563   2
  -3 -12  -5-694.699 549.771   1
   3 -12   5 1336.02 699.566   3
  -3 -12  -5 1026.39 417.833   3
  -3  12  -6 3163.31 903.117   7
   3  12   6 4706.82 1191.44   7
  -3  12  -6 3849.65 665.499   2
   3 -12   6 3918.46 885.968   3
  -3 -12  -6 3230.78 880.781   1
  -3 -12  -6 4248.48 708.774   3
  -3  12  -7 1149.18 687.211   7
  -3  12  -7 728.692 334.752   2
   3 -12   7 499.169 511.342   3
  -3 -12  -7 657.501 607.012   1
  -3  12  -8 1042.62 707.142   7
   3  12   8 356.998 505.954   5
  -3 -12  -8 659.014 489.837   1
  -3  12  -8 421.911 391.961   2
   3 -12   8 1682.26 730.448   3
  -3  12  -9 2635.15 922.106   7
  -3  12  -9 1375.51 551.268   2
   3 -12   9 2803.42 786.224   3
  -3  12 -10 1030.11 491.332   2
   3 -12  10 784.351 468.634   3
  -3  12 -11-374.023 417.733   2
   3 -13  -9 443.291 474.370   3
   3 -13  -8 1395.25 710.154   3
   3 -13  -7 4492.91 996.741   3
   3  13  -6-158.814 657.294   7
   3 -13  -6 964.441 619.389   3
  -3 -13   6 694.292 612.467   3
   3  13  -5 7703.91 1403.69   7
  -3  13   5 7066.57 1192.35   7
   3 -13  -5 7494.50 1216.23   3
  -3 -13   5 8076.44 1227.38   3
   3 -13  -4 1984.92 547.435   6
   3  13  -4 1061.80 695.398   7
  -3  13   4 580.338 525.084   7
   3 -13  -4 1335.35 670.504   3
  -3 -13   4 1546.16 630.728   3
   3  13  -3 648.339 537.869   7
   3 -13  -3 1484.09 508.937   6
  -3  13   3 841.649 561.449   7
   3 -13  -3 1679.07 770.395   3
  -3 -13   3 1414.33 627.757   3
   3  13  -2-172.589 720.148   7
  -3  13   2-312.820 465.390   7
   3 -13  -2 191.262 497.934   3
  -3 -13   2 1267.11 537.224   3
   3  13  -1 7472.48 1353.30   7
  -3  13   1 9284.63 1271.79   7
   3 -13  -1 8067.02 1284.84   3
  -3 -13   1 8517.33 1199.73   3
   3  13   0 4930.63 1153.36   7
  -3  13   0 5041.21 1013.09   7
   3 -13   0 6019.50 1138.10   3
  -3 -13   0 5072.79 920.898   3
  -3  13  -1 11024.7 1429.64   7
   3  13   1 10059.7 1535.33   7
   3 -13   1 11298.4 1452.47   3
  -3 -13  -1 11021.4 1271.73   3
  -3  13  -2 57.3217 508.441   7
   3  13   2-221.186 678.906   7
   3 -13   2 784.526 684.412   3
  -3 -13  -2 1283.97 505.473   3
  -3  13  -3 1452.05 611.722   7
   3  13   3 1661.13 735.374   7
   3 -13   3 995.538 619.116   3
  -3 -13  -3 1900.63 618.846   3
  -3  13  -4 965.053 678.378   7
   3  13   4 637.440 633.152   7
   3 -13   4 461.394 563.785   3
  -3 -13  -4 849.011 418.984   3
  -3  13  -5 8119.24 1307.54   7
   3  13   5 7939.94 1403.21   7
  -3 -13  -5 10034.8 1523.63   1
   3 -13   5 8604.63 1264.88   3
  -3 -13  -5 7557.91 1002.84   3
  -3  13  -6 60.9067 553.487   7
   3  13   6 108.454 622.948   7
  -3 -13  -6 374.952 607.420   1
   3 -13   6-119.104 478.278   3
  -3  13  -7 5906.20 1185.15   7
  -3 -13  -7 3976.41 1067.71   1
   3 -13   7 6299.19 1135.94   3
  -3  13  -8 1309.20 829.469   7
   3 -14  -6 1132.45 587.307   3
  -3  14   5 1144.51 661.718   7
   3 -14  -5 1801.84 690.578   3
  -3  14   4 2953.70 797.817   7
   3 -14  -4 3241.48 877.514   3
  -3  14   3 29770.0 2447.60   7
   3  14  -3 28121.6 2657.28   7
   3 -14  -3 26163.4 2311.71   3
  -3 -14   3 27358.6 2227.87   3
   3  14  -2-156.342 591.166   7
  -3  14   2 1410.00 699.514   7
   3 -14  -2 1008.97 627.320   3
  -3 -14   2 253.996 490.786   3
  -3  14   1 223.945 528.508   7
   3  14  -1 1969.05 874.478   7
   3 -14  -1 720.177 553.219   3
  -3 -14   1 138.779 453.277   3
   3  14   0 25.9090 603.332   7
  -3  14   0-8.43885 460.224   7
   3 -14   0 7.62880 551.538   3
  -3 -14   0 372.347 500.469   3
  -3  14  -1 73.0321 471.003   7
   3  14   1 1713.98 885.460   7
   3 -14   1 1496.11 772.889   3
  -3 -14  -1-39.2280 441.255   3
  -3  14  -2 756.871 452.007   7
   3  14   2 1364.29 837.889   7
   3 -14   2 876.002 521.332   3
  -3 -14  -2 1144.06 572.552   3
   3  14   3 31389.1 2807.11   7
  -3  14  -3 25225.5 2287.41   7
   3 -14   3 27732.8 2388.28   3
  -3 -14  -3 27644.3 2050.84   3
  -3  14  -4 4484.49 1015.40   7
  -3 -14  -4 1656.93 572.125   3
  -3  14  -5 1472.60 786.299   7
  -3 -14  -5 981.291 460.124   3
  -3  14  -6 1321.09 695.410   7
  -3  15   5 200.951 387.436   7
  -3  15   4-162.045 463.697   7
  -3  15   3 919.812 651.814   7
  -3  15   2 193.280 530.652   7
  -3  15   1 1086.05 560.253   7
  -3  15   0 4047.56 1007.88   7
  -3 -15   0 5670.37 1008.85   3
  -3  15  -1 1712.87 754.403   7
  -3 -15  -1-140.158 400.052   3
  -3  15  -2 887.971 597.535   7
  -3 -15  -2 2293.71 704.102   3
  -3  15  -3 206.140 516.367   7
  -3 -15  -3 1303.32 562.423   3
  -3  15  -4 1649.48 760.143   7
  -3 -15  -4 1673.11 581.982   3
  -4   0  15 408.048 646.036   4
   4   0 -14 1137.92 582.707   2
  -4   0  14 536.619 541.609   4
   4   0 -13-515.778 565.114   6
  -4   0  13 224.227 490.830   4
   4   0 -13-755.971 517.867   2
   4   0 -12 22018.8 1907.99   6
  -4   0  12 21607.0 1948.66   4
   4   0 -12 21579.8 1861.60   2
  -4   0  11-346.288 566.216   4
   4   0 -11-740.894 611.748   6
   4   0 -11 83.1970 473.753   2
  -4   0  10 5396.86 943.993   4
   4   0 -10 4039.88 786.474   6
   4   0 -10 4999.17 868.428   2
   4   0  -9-210.819 459.545   6
  -4   0   9 53.9348 480.560   4
  -4   0   8 8793.24 1122.33   4
   4   0  -8 7592.67 973.045   6
  -4   0   7-21.6622 458.478   4
   4   0  -7 167.242 97.0463   5
   4   0  -7-144.870 457.418   6
  -4   0   7 275.816 350.551   2
   4   0  -7 310.749 344.008   3
   4   0  -6 241033. 5929.49   5
   4   0  -6 229855. 7152.63   6
  -4   0   6 232910. 7363.00   4
  -4   0   6 252594. 7256.00   2
   4   0  -6 252997. 7456.89   3
   4   0  -5 14.9223 101.081   5
  -4   0   5 460.520 519.029   4
   4   0  -5-388.412 457.661   6
  -4   0   5 108.581 314.892   2
   4   0  -5-234.080 346.274   3
  -4   0   4 9763.98 927.235   6
   4   0  -4 8771.43 928.907   6
  -4   0   4 7825.11 938.235   4
   4   0  -4 7187.85 609.226   1
  -4   0   4 7670.80 852.685   2
  -4   0   3 147.986 481.651   4
  -4   0   3-37.2763 287.233   6
   4   0  -3-136.484 367.587   6
   4   0  -3 298.864 228.478   1
  -4   0   3-431.275 347.888   2
   4   0  -2 15940.0 603.030   7
  -4   0   2 14063.5 1161.77   6
   4   0  -2 15092.0 1227.10   6
  -4   0   2 17037.9 1280.30   4
   4   0  -2 15167.0 884.442   1
  -4   0   1-344.544 507.087   4
  -4   0   1-226.854 346.571   6
   4   0  -1 72.1905 463.940   6
  -4   0   0 374599. 5466.40   6
   4   0   0 377333. 5370.46   6
  -4   0   0 366579. 5151.43   4
  -4   0   0 361635. 4191.20   1
   4   0   1 771.638 362.127   4
  -4   0  -1 0.88335 119.074   7
  -4   0  -1-269.372 346.339   6
   4   0   1-122.813 465.751   6
  -4   0  -1-160.068 245.641   1
  -4   0  -1-27.0948 389.470   4
  -4   0  -2 21285.3 993.609   7
  -4   0  -2 26939.7 1559.96   6
   4   0   2 25854.3 1507.76   6
   4   0   2 24460.3 1339.81   4
  -4   0  -2 24440.6 1380.54   4
   4   0   3 170.905 411.773   6
  -4   0  -3-170.247 202.447   7
   4   0   3 298.683 248.441   4
  -4   0  -3 79.2366 391.927   6
  -4   0  -3 28.5615 303.210   4
  -4   0  -4 9814.42 813.957   7
  -4   0  -4 8474.37 686.659   4
  -4   0  -4 9666.74 912.190   6
   4   0   4 9315.16 739.195   4
  -4   0  -5-20.2746 276.835   6
   4   0   5 150.229 224.748   4
  -4   0  -5-96.6657 196.569   4
   4   0   6 202565. 6439.90   5
  -4   0  -6 202496. 6057.39   6
   4   0   6 191931. 5264.99   4
  -4   0  -6 205718. 6385.96   2
  -4   0  -7-248.594 305.441   6
   4   0   7 194.604 523.341   5
   4   0   7 225.665 159.514   4
  -4   0  -7-388.090 465.946   2
   4   0   7-101.448 131.463   3
   4   0   8 4530.18 290.643   4
   4   0   8 4407.12 854.377   5
   4   0   8 5205.65 328.477   3
   4   0   8 5650.42 370.426   3
  -4   0  -8 4346.21 808.275   2
   4   0   9-296.392 557.674   5
  -4   0  -9-37.0705 445.321   2
   4   0  10 1586.52 593.423   5
  -4   0 -10 3518.38 770.500   2
   4   0  11-365.170 526.617   5
  -4   0 -11 307.335 487.100   2
   4   0  12 21877.1 1942.57   5
  -4   0 -12 21309.5 1919.56   2
   4   0  13 843.954 640.682   5
  -4   0 -13-445.156 533.438   2
   4   0  14-152.972 437.084   5
  -4   0 -14 334.370 446.130   2
  -4  -1  15 789.551 591.019   4
  -4   1  15-483.736 551.123   4
  -4  -1  14 3711.48 907.044   4
   4  -1 -14 5028.70 1110.92   6
  -4   1  14 4194.79 997.831   4
   4   1 -14 3899.79 913.227   2
   4  -1 -14 4780.66 948.920   2
   4   1 -13 7213.71 1177.76   6
   4  -1 -13 6578.82 1154.36   6
  -4  -1  13 6626.37 1137.73   4
  -4   1  13 4920.99 1045.25   4
   4   1 -13 6591.68 1108.22   2
   4  -1 -13 5466.33 1010.74   2
  -4  -1  12 1392.84 661.501   4
   4   1 -12 1544.90 696.494   6
   4  -1 -12 2693.46 769.461   6
  -4   1  12 1132.00 657.472   4
   4   1 -12 470.799 488.635   2
   4  -1 -12 663.813 411.831   2
  -4  -1  11 5959.46 1045.72   4
   4   1 -11 7506.10 1125.06   6
   4  -1 -11 6261.16 1041.36   6
  -4   1  11 5866.72 1057.31   4
   4   1 -11 7585.37 1097.54   2
   4  -1 -11 6426.06 986.541   2
   4   1 -10 18547.8 1623.53   6
   4  -1 -10 19903.0 1678.71   6
  -4  -1  10 18786.6 1661.33   4
  -4   1  10 18026.1 1721.42   4
   4   1 -10 17864.8 1589.79   2
   4  -1 -10 17674.9 1510.51   2
  -4   1   9 186.402 523.147   4
   4  -1  -9 751.069 203.723   5
   4   1  -9 34.9826 454.898   6
   4  -1  -9 1001.09 522.820   6
  -4  -1   9 552.987 436.655   4
   4  -1  -8 6013.86 463.049   5
   4   1  -8 4646.35 807.206   6
   4  -1  -8 5661.53 900.966   6
  -4  -1   8 5469.16 873.830   4
  -4   1   8 4960.62 903.357   4
   4  -1  -7 12301.3 693.486   5
   4   1  -7 11149.7 1124.62   6
   4  -1  -7 11845.8 1165.65   6
  -4   1   7 11193.6 1266.68   4
  -4  -1   7 12228.4 1227.25   4
  -4   1   7 13767.9 1172.36   2
   4   1  -7 13844.9 1252.99   3
   4  -1  -7 13126.3 1251.54   3
  -4   1   6 2239.87 728.982   4
   4  -1  -6 3629.50 374.692   5
   4   1  -6 3669.41 702.354   6
   4  -1  -6 3464.17 718.136   6
  -4  -1   6 2425.37 602.131   4
   4  -1  -6 3234.61 666.328   3
  -4   1   6 3334.63 589.274   2
  -4  -1   6 2916.43 558.800   2
   4   1  -6 3318.19 669.002   3
   4  -1  -5 8346.50 993.948   4
   4   1  -5 8393.45 941.932   6
  -4   1   5 9058.59 1068.77   4
   4  -1  -5 6567.01 909.425   6
  -4  -1   5 7925.39 934.609   4
  -4  -1   5 9604.88 988.587   2
   4   1  -5 9249.48 1001.00   3
  -4   1   5 7987.85 868.835   2
   4   1  -4 26125.9 1560.81   6
   4  -1  -4 25253.9 1611.56   6
  -4  -1   4 25528.8 1601.68   4
  -4   1   4 26611.1 1750.39   4
  -4   1   4 27754.9 1566.27   2
  -4  -1   4 27846.4 1673.50   2
   4  -1  -4 24471.1 1082.22   1
   4   1  -4 23668.6 1272.03   1
  -4  -1   3 1473.84 442.201   6
   4   1  -3 1070.23 490.047   6
   4  -1  -3 487.668 476.851   6
  -4  -1   3 543.963 478.610   4
   4   1  -3 1149.88 310.754   1
   4  -1  -3 948.101 239.203   1
  -4  -1   3 1247.80 347.889   2
  -4   1   3 837.165 517.251   4
  -4  -1   2 26138.8 1503.36   6
   4   1  -2 22551.9 1441.81   6
   4  -1  -2 25286.1 1578.70   6
   4   1  -2 23471.6 970.583   7
  -4  -1   2 24404.2 1452.05   4
  -4   1   2 22257.5 1570.32   4
   4   1  -2 22161.9 1193.12   1
  -4  -1   1 12394.3 1028.91   6
   4   1  -1 11803.3 1030.31   6
  -4  -1   1 11436.4 959.252   4
   4  -1  -1 11687.1 1108.81   6
   4   1  -1 10338.6 570.508   7
  -4   1   1 11377.1 1093.99   4
   4   1  -1 11034.6 827.119   1
  -4  -1   0 143.089 371.483   4
   4   1   0 688.556 188.863   7
  -4  -1   0 522.649 384.842   6
   4   1   0 558.911 443.426   6
   4  -1   0 1013.68 566.914   6
  -4   1   0 395.751 229.493   1
  -4  -1   0 669.457 329.965   1
  -4   1   0 105.623 440.890   4
   4  -1   1 6753.70 814.388   6
  -4  -1  -1 6954.01 737.374   4
  -4  -1  -1 10373.8 914.318   6
   4  -1   1-150.961 293.094   4
  -4  -1  -1 8226.77 535.980   7
   4   1   1 7697.39 795.259   6
   4   1   1-196.146 255.568   3
  -4   1  -1 10112.0 936.842   4
  -4   1  -1 9149.57 698.652   1
  -4  -1  -1 8615.62 802.660   1
  -4   1  -2 14410.9 709.536   7
  -4  -1  -2 16012.5 1144.72   6
  -4   1  -2 17236.9 1234.01   6
   4   1   2 12443.9 1003.27   6
   4  -1   2 14069.8 1143.73   6
   4  -1   2 12602.6 988.628   4
  -4  -1  -2 14286.0 991.810   4
  -4  -1  -2 15157.4 842.317   7
  -4   1  -2 14083.9 1025.90   4
   4   1   2 13359.0 929.716   3
   4  -1   3 780.088 474.421   6
   4   1   3 1107.73 393.481   6
  -4  -1  -3 752.185 283.807   7
   4   1   3 1501.26 576.828   5
  -4  -1  -3 1108.33 389.031   6
   4  -1   3 874.485 333.055   4
  -4   1  -3 1555.27 450.619   6
  -4  -1  -3 1117.25 357.856   4
  -4   1  -3 954.718 365.436   4
   4   1   3 595.914 268.668   3
  -4  -1  -4 24856.0 1183.04   4
   4   1   4 25774.2 1630.18   5
  -4  -1  -4 25411.8 1414.63   7
  -4  -1  -4 26816.1 1495.14   6
  -4   1  -4 25014.1 1533.67   6
  -4   1  -4 24135.2 1260.90   4
   4  -1   4 26071.6 1373.24   4
   4   1   4 24825.5 1211.64   3
  -4  -1  -5 4775.30 421.099   4
  -4   1  -5 6430.43 575.811   4
  -4   1  -5 5061.99 716.083   6
   4   1   5 4825.48 792.959   5
   4  -1   5 4016.46 518.590   4
  -4  -1  -5 6105.14 693.870   6
   4   1   5 5297.80 483.110   3
  -4   1  -6 3852.60 623.488   6
  -4  -1  -6 4063.29 612.317   6
  -4  -1  -6 4080.79 691.348   7
   4   1   6 3783.82 721.523   5
   4  -1   6 4790.87 530.888   4
   4   1   6 4614.49 395.220   3
   4  -1   6 4115.63 469.347   3
  -4   1  -6 4298.97 809.663   2
  -4   1  -7 7904.51 912.631   6
   4   1   7 8642.68 1075.48   5
  -4  -1  -7 8481.52 884.439   6
   4  -1   7 6343.97 582.622   4
   4   1   7 8081.62 414.884   3
   4  -1   7 8087.25 590.551   3
   4   1   7 7847.42 413.394   3
  -4  -1  -7 6535.79 953.963   2
  -4   1  -7 8789.77 1078.78   2
   4  -1   8 8954.74 1128.82   5
   4   1   8 7446.01 1079.84   5
  -4  -1  -8 9556.38 965.936   6
   4  -1   8 11014.1 721.207   4
   4  -1   8 8819.60 585.730   3
  -4  -1  -8 9808.21 1140.07   2
  -4   1  -8 9301.93 1120.48   2
   4  -1   9 1411.05 617.064   5
   4  -1   9 627.846 200.062   4
   4   1   9 612.428 548.082   5
  -4  -1  -9 111.951 448.363   2
  -4   1  -9 386.073 455.117   2
   4  -1   9 597.858 161.929   3
   4  -1  10 17812.7 1642.06   5
   4   1  10 21165.3 1755.10   5
   4  -1  10 16735.6 752.769   4
  -4  -1 -10 16726.2 1586.18   2
  -4   1 -10 16829.2 1598.80   2
   4  -1  10 16402.9 600.276   3
   4  -1  11 4533.74 950.491   5
   4   1  11 5049.07 924.556   5
  -4  -1 -11 6511.20 1079.57   2
  -4   1 -11 6205.77 1028.24   2
   4  -1  12 1943.75 685.118   5
   4   1  12 1508.50 717.133   5
  -4  -1 -12 2129.27 729.204   2
  -4   1 -12 1283.31 582.375   2
   4  -1  13 2857.73 802.171   5
   4   1  13 6283.89 1103.36   5
  -4  -1 -13 4027.14 923.250   2
  -4   1 -13 5962.30 1090.09   2
   4  -1  14 3052.68 813.624   5
   4   1  14 2943.94 788.398   5
  -4  -1 -14 1415.71 649.123   2
  -4  -2  15 3786.76 973.565   4
   4  -2 -15 4904.40 1017.89   2
  -4   2  15 6079.42 1183.50   4
  -4  -2  14 857.036 627.073   4
   4   2 -14 604.066 540.541   2
   4  -2 -14 894.703 449.621   2
  -4   2  14 313.575 529.736   4
  -4  -2  13 1159.42 635.622   4
   4   2 -13 1336.00 754.882   6
   4  -2 -13 817.684 539.519   6
  -4   2  13 511.852 606.913   4
   4   2 -13 885.594 634.763   2
   4  -2 -13 776.363 493.115   2
   4   2 -12 31303.7 2348.53   6
   4  -2 -12 30094.3 2265.72   6
  -4  -2  12 31303.0 2319.16   4
  -4   2  12 28764.2 2376.70   4
   4   2 -12 33132.5 2368.17   2
   4  -2 -12 31712.6 2180.61   2
   4   2 -11 3231.65 759.019   6
   4  -2 -11 3741.42 824.627   6
  -4  -2  11 3236.39 742.781   4
  -4   2  11 3181.33 913.298   4
   4   2 -11 2676.45 794.331   2
   4  -2 -11 2146.15 644.652   2
   4  -2 -10 5496.86 560.424   5
  -4  -2  10 5196.21 922.598   4
   4   2 -10 4590.27 907.884   6
   4  -2 -10 5604.90 925.455   6
  -4   2  10 3810.83 875.330   4
   4   2 -10 5411.65 933.655   2
   4  -2 -10 5185.29 820.494   2
   4  -2  -9 9327.11 716.221   5
  -4  -2   9 9160.89 1141.28   4
   4   2  -9 9428.80 1153.60   6
   4  -2  -9 11573.9 1229.58   6
  -4   2   9 9126.10 1263.30   4
   4  -2  -8 5583.12 527.820   5
  -4  -2   8 4775.15 796.515   4
   4   2  -8 4222.03 772.599   6
   4  -2  -8 4885.55 850.873   6
  -4   2   8 3898.35 871.456   4
  -4   2   8 5545.14 766.658   2
   4  -2  -7 393.789 197.909   5
  -4  -2   7 247.156 367.609   4
   4   2  -7 797.946 418.568   6
   4  -2  -7 412.024 530.037   6
   4  -2  -7 325.914 431.868   3
  -4   2   7 275.845 286.223   2
  -4   2   7 896.239 674.258   4
   4   2  -6 35092.7 2017.65   6
   4  -2  -6 38496.9 2141.97   6
   4  -2  -6 41509.3 1625.54   5
   4  -2  -6 37708.2 2213.36   4
  -4  -2   6 38770.3 2130.67   4
  -4   2   6 36421.7 2281.50   4
  -4   2   6 37669.5 1943.45   2
  -4  -2   6 41562.7 2178.79   2
   4   2  -6 41321.9 2179.90   3
  -4  -2   5 7380.83 868.613   4
   4  -2  -5 8062.94 663.928   7
  -4   2   5 9326.19 988.858   6
   4   2  -5 7290.81 840.700   6
   4  -2  -5 7608.11 966.139   6
   4  -2  -5 9947.16 1096.52   4
  -4   2   5 8537.46 844.280   2
   4   2  -5 9050.76 968.966   3
  -4   2   5 7306.58 1001.75   4
  -4  -2   5 8891.66 957.999   2
  -4  -2   4 3379.31 640.078   4
   4  -2  -4 4032.92 412.477   7
   4   2  -4 3973.21 233.818   5
   4   2  -4 3417.35 669.505   6
   4  -2  -4 3529.87 718.137   6
   4  -2  -4 3988.58 340.305   1
   4   2  -4 4307.83 575.050   1
  -4  -2   4 3793.13 651.561   2
  -4   2   4 2969.29 809.613   4
   4   2  -3 7543.23 466.548   5
  -4  -2   3 7320.05 860.081   4
  -4  -2   3 8244.07 797.993   6
   4   2  -3 6655.63 764.254   6
   4  -2  -3 8581.52 1002.03   6
   4   2  -3 7344.82 662.646   7
   4  -2  -3 7207.78 431.881   7
  -4   2   3 6399.07 992.401   4
   4   2  -3 6611.38 688.237   1
   4   2  -2 17673.7 932.109   7
   4   2  -2 17690.1 867.082   5
  -4  -2   2 17271.2 1174.20   6
   4   2  -2 17769.2 1213.40   6
   4  -2  -2 16073.3 1292.92   6
  -4  -2   2 18147.9 1221.35   4
  -4   2   2 16306.5 1369.74   4
   4   2  -2 16017.1 1073.65   1
   4   2  -2 18033.7 1245.32   3
   4   2  -1 197.325 216.711   7
  -4  -2   1-49.2083 326.071   4
   4   2  -1 88.7647 202.846   5
  -4  -2   1-236.241 299.206   6
   4   2  -1-19.7381 354.065   6
   4  -2  -1-345.625 462.620   6
  -4   2   1 108.917 532.756   4
   4   2  -1 119.793 273.652   1
  -4   2   0 79624.5 2804.32   4
   4   2   0 81083.5 2306.83   5
  -4  -2   0 82264.7 2610.16   6
   4   2   0 77252.5 2554.84   6
   4  -2   0 81907.1 2873.27   6
  -4  -2   0 78400.9 2416.08   4
   4   2   0 80647.6 2049.48   7
  -4   2   0 79765.8 1889.10   1
  -4   2  -1 225.019 106.854   7
  -4  -2  -1-267.207 335.978   4
  -4  -2  -1 311.653 215.357   7
   4   2   1 444.192 250.570   7
   4   2   1 276.395 319.199   5
  -4  -2  -1 66.4624 345.810   6
   4  -2   1 696.201 540.593   6
   4   2   1 267.110 321.854   6
  -4   2  -1 246.455 440.525   4
   4   2   1-65.9006 227.918   3
   4  -2   2 8878.57 969.518   6
  -4  -2  -2 11352.4 929.283   6
   4   2   2 9723.97 830.677   6
  -4  -2  -2 8692.76 738.593   4
   4   2   2 10473.9 923.362   5
  -4  -2  -2 10113.7 758.869   7
  -4   2  -2 10671.7 915.261   4
   4   2   2 9981.43 788.937   3
   4  -2   3 6001.71 795.092   6
   4   2   3 4459.55 587.632   6
  -4  -2  -3 5276.98 611.309   7
   4   2   3 5645.94 751.547   5
  -4  -2  -3 5588.55 682.434   6
  -4   2  -3 5597.48 686.230   4
  -4  -2  -3 5059.47 550.694   4
   4   2   3 5230.27 525.484   3
   4   2   4 4351.54 693.428   5
  -4   2  -4 4727.15 685.343   6
  -4  -2  -4 4218.46 606.062   6
  -4  -2  -4 5060.18 510.054   4
  -4   2  -4 4514.92 582.768   4
   4   2   4 4577.44 454.062   3
   4  -2   4 4619.26 593.351   4
  -4  -2  -5 6102.48 447.148   4
  -4   2  -5 6371.51 812.278   6
   4   2   5 5665.34 836.394   5
  -4  -2  -5 6532.37 722.952   6
  -4   2  -5 5810.71 611.023   4
   4   2   5 5251.99 451.251   3
  -4   2  -5 5409.45 824.392   2
   4  -2   5 5146.34 619.857   4
  -4  -2  -6 62787.0 2910.64   7
   4   2   6 63112.8 2860.23   5
  -4  -2  -6 58892.9 2504.47   6
  -4   2  -6 64907.1 2806.60   6
   4  -2   6 64540.7 2440.85   4
  -4   2  -6 62090.3 2875.35   2
   4  -2   6 62753.5 2298.81   3
   4   2   6 63471.5 1882.28   3
  -4  -2  -7 97.5475 323.038   7
  -4  -2  -7 69.1524 261.977   6
   4   2   7 254.108 494.671   5
   4  -2   7 153.497 182.225   4
  -4  -2  -7-284.244 511.574   2
   4  -2   7 572.159 259.991   3
  -4   2  -7 419.867 534.550   2
  -4  -2  -8 10081.5 1194.20   7
  -4  -2  -8 8766.57 902.041   6
   4   2   8 10084.5 1170.67   5
   4  -2   8 9976.17 786.153   4
   4  -2   8 9408.47 688.397   3
  -4  -2  -8 8265.47 1071.15   2
  -4   2  -8 8405.63 1110.11   2
   4   2   9 7835.39 1097.50   5
   4  -2   9 5701.00 590.733   4
   4  -2   9 6745.02 544.886   3
  -4  -2  -9 6589.76 984.748   2
  -4   2  -9 6621.06 1040.21   2
   4  -2  10 10116.5 1323.01   5
   4   2  10 10630.5 1296.49   5
   4  -2  10 10075.3 755.130   4
   4  -2  10 9112.88 629.488   3
  -4  -2 -10 9770.75 1216.82   2
  -4   2 -10 9515.69 1246.12   2
   4  -2  11 2027.06 715.179   5
   4   2  11 2066.05 684.892   5
  -4  -2 -11 1594.06 583.717   2
  -4   2 -11 1942.73 751.103   2
   4  -2  11 1979.66 256.756   3
   4  -2  12 33750.2 2484.91   5
   4   2  12 34665.2 2443.00   5
  -4  -2 -12 32635.4 2372.66   2
  -4   2 -12 36828.6 2529.70   2
   4  -2  13 57.3061 475.226   5
   4   2  13 1086.33 634.454   5
  -4  -2 -13 426.065 545.175   2
  -4   2 -13 613.297 504.330   2
   4  -2  14 1015.29 630.208   5
   4   2  14 913.791 620.470   5
  -4  -2 -14 616.220 438.319   2
  -4   3  15 327.530 466.776   4
   4  -3 -15 182.163 342.209   2
  -4  -3  14 5005.48 1023.57   4
  -4   3  14 7300.87 1316.86   4
   4  -3 -14 6788.04 1076.51   2
   4   3 -13 5243.31 1027.50   6
   4  -3 -13 5348.65 1026.97   6
  -4  -3  13 5150.85 989.817   4
  -4   3  13 4328.19 1030.97   4
   4   3 -13 6062.67 1107.80   2
   4  -3 -13 5237.72 920.204   2
  -4  -3  12 3205.57 811.994   4
   4   3 -12 3315.35 876.478   6
   4  -3 -12 3160.04 820.067   6
   4   3 -12 2633.27 748.635   2
   4  -3 -12 2216.25 629.886   2
  -4   3  12 2301.58 771.424   4
  -4  -3  11 246.805 459.068   4
   4   3 -11 410.632 485.572   6
   4  -3 -11 1787.26 681.615   6
   4   3 -11 982.532 659.558   2
   4  -3 -11 1618.31 550.321   2
  -4   3  11 320.152 488.520   4
   4   3 -10 15223.0 1488.03   6
   4  -3 -10 15524.2 1530.83   6
  -4  -3  10 15615.2 1515.48   4
  -4   3  10 18735.7 1813.53   4
   4   3 -10 16861.9 1593.98   2
  -4  -3   9-23.5201 491.687   4
   4  -3  -9 1131.05 428.061   7
   4   3  -9 280.919 416.289   6
   4  -3  -9 124.590 459.862   6
  -4   3   9 282.053 527.380   4
   4  -3  -8 54042.5 2484.33   7
   4   3  -8 51753.7 2611.33   6
   4  -3  -8 52973.8 2704.54   6
  -4  -3   8 46745.3 2574.46   4
  -4   3   8 49930.3 2935.73   4
  -4   3   8 50851.1 2431.00   2
   4  -3  -7 5172.52 675.726   7
   4   3  -7 5006.52 799.591   6
   4  -3  -7 3918.92 743.043   6
  -4  -3   7 5151.77 811.831   4
  -4   3   7 3873.47 900.317   4
  -4   3   7 4966.25 688.422   2
   4  -3  -6 5021.32 596.724   7
   4   3  -6 4477.29 683.768   6
   4  -3  -6 5017.73 786.404   6
  -4  -3   6 4698.29 751.786   4
   4  -3  -6 6007.15 878.985   4
  -4   3   6 5428.03 985.210   4
  -4   3   6 3928.10 578.167   2
   4   3  -6 4544.05 701.809   3
   4  -3  -5 4640.06 528.330   7
   4  -3  -5 5440.02 852.102   4
  -4   3   5 4597.06 721.544   6
   4   3  -5 3713.23 629.385   6
   4  -3  -5 3531.50 700.474   6
  -4  -3   5 4567.27 784.185   4
  -4   3   5 4375.77 919.535   4
  -4  -3   5 4338.85 682.806   2
   4   3  -5 4411.93 708.296   3
   4  -3  -4 85406.1 2681.61   7
  -4   3   4 96873.3 3627.19   6
   4   3  -4 82880.3 3174.83   6
   4  -3  -4 85417.9 3487.73   6
  -4  -3   4 84684.1 3282.93   4
   4  -3  -4 93893.5 3774.40   4
  -4   3   4 91181.2 3773.28   4
   4   3  -4 91749.2 3445.04   3
   4   3  -4 88616.4 3225.47   1
   4   3  -3 5098.89 373.058   5
   4   3  -3 4546.47 660.958   6
   4   3  -3 4930.11 638.702   7
  -4  -3   3 4117.14 636.370   4
   4  -3  -3 4458.54 753.144   6
   4  -3  -3 4661.37 394.225   7
  -4   3   3 4539.44 878.745   4
   4   3  -3 4749.62 632.606   1
   4   3  -3 5420.05 700.258   3
   4   3  -2 104690. 3085.04   5
  -4  -3   2 113881. 3621.72   6
   4   3  -2 104548. 3615.77   6
   4  -3  -2 107323. 3989.72   6
  -4  -3   2 101273. 3593.68   4
   4   3  -2 108975. 3413.03   7
  -4   3   2 115250. 4174.38   4
   4   3  -2 110319. 3718.72   1
   4   3  -2 112656. 3829.84   3
   4   3  -1 1603.05 381.927   7
  -4  -3   1 2074.23 418.276   6
   4  -3  -1 1794.29 501.510   4
   4   3  -1 2002.48 335.335   5
   4   3  -1 1548.22 439.853   6
  -4  -3   1 1637.00 460.881   4
   4  -3  -1 1966.44 646.465   6
  -4   3   1 2063.38 616.286   4
   4   3  -1 1975.73 425.482   1
   4   3  -1 2153.51 447.317   3
  -4  -3   0 1714.24 418.460   4
  -4  -3   0 2092.87 438.520   6
   4   3   0 2326.28 420.863   7
   4   3   0 2220.59 391.783   5
   4   3   0 1558.17 427.042   6
   4  -3   0 1867.56 602.297   6
  -4   3   0 1098.40 548.230   4
  -4   3   0 1814.72 229.703   1
   4  -3   0 1953.06 523.775   4
   4  -3   1 1553.09 615.266   6
  -4  -3  -1 1962.58 390.553   7
  -4  -3  -1 1816.01 415.919   4
   4   3   1 1997.08 442.035   7
  -4  -3  -1 1490.10 390.261   6
   4   3   1 2562.40 484.059   5
   4   3   1 1313.60 372.942   6
  -4   3  -1 2015.56 246.263   7
  -4   3  -1 1381.59 561.873   4
   4   3   2 133936. 4005.27   7
  -4  -3  -2 120740. 3959.23   7
  -4   3  -2 126268. 4203.78   4
   4   3   2 135001. 4118.93   5
  -4  -3  -2 127421. 4072.14   6
   4   3   2 129312. 3926.77   6
   4  -3   2 133053. 4443.71   6
  -4  -3  -2 132507. 3813.64   4
   4  -3   3 4882.09 748.432   6
   4   3   3 4576.55 541.603   6
  -4  -3  -3 4713.44 501.216   4
   4   3   3 4820.67 684.766   5
  -4  -3  -3 4698.91 612.082   6
  -4   3  -3 4831.58 680.493   4
   4   3   3 5054.38 507.727   3
  -4  -3  -3 4324.72 743.467   1
   4   3   4 85314.8 3260.93   5
  -4   3  -4 83092.2 3001.37   4
  -4  -3  -4 83307.9 3006.79   6
  -4   3  -4 88560.8 3393.30   6
  -4  -3  -4 81592.3 2623.28   4
  -4   3  -4 82725.5 3244.75   2
   4   3   4 81969.5 2615.55   3
  -4  -3  -4 82768.9 3534.89   1
  -4   3  -5 5557.92 790.933   6
  -4  -3  -5 4544.05 708.909   7
   4   3   5 5455.25 811.919   5
  -4  -3  -5 5326.03 427.481   4
  -4  -3  -5 5442.18 670.277   6
  -4   3  -5 5404.57 657.289   4
   4   3   5 5148.80 439.958   3
   4  -3   5 5352.60 644.412   3
  -4   3  -5 4648.51 753.038   2
  -4   3  -6 6560.26 848.969   6
  -4  -3  -6 6855.91 899.613   7
   4   3   6 7862.50 960.153   5
  -4  -3  -6 6313.44 717.681   6
   4   3   6 7492.19 438.741   3
   4  -3   6 6857.48 700.750   3
  -4   3  -6 7395.56 918.362   2
  -4  -3  -7 5159.21 666.971   6
  -4  -3  -7 5184.56 848.291   7
   4   3   7 5596.45 843.874   5
  -4  -3  -7 4842.68 869.901   2
   4  -3   7 6134.00 649.226   3
  -4   3  -7 5827.35 918.998   2
   4   3   8 42268.1 2432.65   5
  -4  -3  -8 40462.7 2056.05   6
  -4  -3  -8 42115.6 2416.54   2
  -4   3  -8 44776.1 2502.44   2
   4  -3   8 42360.1 1805.87   3
  -4  -3  -9 122.963 276.699   6
   4   3   9-148.887 481.732   5
  -4  -3  -9 485.748 498.512   2
   4  -3   9 428.451 235.598   3
  -4   3  -9 775.760 508.722   2
   4   3  10 19374.7 1742.27   5
  -4  -3 -10 21073.6 1753.83   2
  -4   3 -10 20917.9 1786.52   2
   4  -3  10 23367.9 1192.70   3
   4  -3  11 1641.66 744.411   5
   4   3  11 816.581 524.198   5
  -4  -3 -11-473.878 557.586   2
  -4   3 -11 591.621 537.144   2
   4  -3  11 338.122 182.881   3
   4  -3  12 2612.77 724.222   5
   4   3  12 1130.14 543.638   5
  -4  -3 -12 1283.39 614.012   2
  -4   3 -12 2325.21 746.524   2
   4  -3  13 4947.46 1004.96   5
   4   3  13 6908.07 1153.76   5
  -4  -3 -13 4213.94 929.288   2
  -4   3 -13 5106.91 1076.05   2
   4  -3  14 9428.27 1398.83   5
   4   3  14 9957.39 1379.10   5
  -4  -3 -14 7088.45 1193.86   2
  -4   4  15 6556.95 1218.73   4
   4  -4 -15 6929.70 1120.55   2
  -4  -4  14 167.295 541.613   4
  -4   4  14-427.059 512.546   4
   4  -4 -14 297.901 395.122   2
  -4  -4  13 2957.68 764.301   4
   4   4 -13 1120.68 651.819   6
   4  -4 -13 3063.56 784.014   6
  -4   4  13 885.380 653.587   4
   4   4 -13 2843.48 846.393   2
   4  -4 -13 2094.05 616.259   2
  -4  -4  12 5254.08 981.661   4
   4   4 -12 4244.11 924.895   6
   4  -4 -12 3870.68 919.293   6
  -4   4  12 3736.19 854.910   4
   4   4 -12 3985.39 937.405   2
  -4  -4  11 6804.68 1054.50   4
   4   4 -11 7961.93 1171.23   6
   4  -4 -11 5892.25 1032.91   6
  -4   4  11 6708.52 1167.26   4
   4   4 -11 6084.13 1033.25   2
   4   4 -10 1319.84 481.088   6
   4  -4 -10 2938.01 729.256   6
   4  -4 -10 2008.49 432.625   5
  -4  -4  10 2740.98 774.647   4
  -4   4  10 2016.57 729.259   4
   4  -4  -9 13055.6 1229.60   7
   4   4  -9 13450.8 1392.03   6
   4  -4  -9 14240.6 1089.34   5
   4  -4  -9 13028.8 1354.95   6
  -4  -4   9 13730.6 1376.03   4
  -4   4   9 16196.8 1662.71   4
  -4   4   9 15249.8 1252.96   2
   4  -4  -8 1565.14 375.935   5
   4   4  -8 1469.65 576.158   6
   4  -4  -8 1361.07 651.258   6
  -4  -4   8 1551.32 521.264   4
   4  -4  -8 1303.01 415.265   7
  -4   4   8 651.399 336.295   2
  -4   4   8 756.313 491.644   4
   4  -4  -7 2821.06 471.373   5
   4  -4  -7 3792.91 594.832   7
   4   4  -7 2873.85 648.074   6
  -4  -4   7 4095.07 782.700   4
   4  -4  -7 4202.41 771.223   6
  -4   4   7 4190.29 618.939   2
  -4   4   7 3713.39 868.094   4
   4  -4  -6 14372.0 1013.56   7
   4  -4  -6 12997.0 1002.35   5
   4   4  -6 10885.5 1056.95   6
  -4  -4   6 11250.1 1143.88   4
   4  -4  -6 11551.7 1217.75   6
  -4   4   6 11594.4 1356.57   4
  -4   4   6 13727.3 1020.90   2
  -4  -4   6 12328.3 1198.79   3
  -4   4   5 7635.29 924.310   6
   4   4  -5 6838.77 821.917   6
   4  -4  -5 5781.69 906.595   6
   4  -4  -5 6983.91 981.820   4
   4  -4  -5 8010.78 698.023   7
  -4   4   5 7852.88 1066.14   4
  -4  -4   5 6485.90 858.880   3
   4   4  -5 8585.06 917.646   1
  -4  -4   5 6721.36 900.159   2
   4   4  -5 7812.12 914.130   3
   4   4  -4 2384.25 577.299   7
   4  -4  -4 2178.82 355.089   7
   4  -4  -4 3201.82 672.435   4
  -4   4   4 2285.34 555.815   6
   4   4  -4 1841.08 467.578   6
   4  -4  -4 1850.58 602.097   6
  -4  -4   4 2164.47 555.052   3
  -4   4   4 2084.90 668.747   4
  -4   4   4 87.5991 192.437   2
  -4  -4   4 2998.49 611.672   2
   4   4  -4 2305.58 533.467   1
   4   4  -4 1969.51 499.192   3
   4   4  -3 7377.51 472.407   5
  -4   4   3 7786.18 929.671   6
   4   4  -3 6852.76 729.969   6
   4   4  -3 6300.68 743.222   7
   4  -4  -3 7042.95 963.667   6
   4  -4  -3 6670.18 512.494   7
   4   4  -3 7797.95 850.746   1
  -4  -4   3 6762.63 870.354   3
  -4   4   3 7024.71 1012.48   4
  -4  -4   3 7663.21 901.449   2
   4   4  -3 7685.19 874.800   3
   4   4  -2 89.0578 173.985   5
   4   4  -2 307.684 338.831   7
  -4   4   2 1097.64 480.899   6
   4   4  -2 683.607 353.282   6
   4  -4  -2-151.236 517.363   6
  -4  -4   2 549.706 463.408   3
   4   4  -2 596.877 343.167   1
   4   4  -2 648.443 399.377   3
  -4  -4   2 1027.16 463.610   2
  -4   4   2 174.608 505.509   4
   4   4  -1 2514.55 486.548   7
  -4  -4   1 2847.94 438.048   6
   4   4  -1 3110.93 519.616   6
   4  -4  -1 2058.27 662.817   6
   4   4  -1 3069.58 422.349   5
  -4  -4   1 2807.02 555.032   3
  -4   4   1 3126.33 693.061   4
   4   4  -1 2756.22 544.758   1
   4   4  -1 3059.07 540.486   3
   4  -4  -1 2983.95 651.160   4
   4   4   0 180.438 324.446   7
  -4   4   0 441.675 167.663   7
  -4  -4   0 408.216 281.217   6
   4   4   0 186.705 237.813   5
   4   4   0 336.422 303.717   6
   4  -4   0-109.314 541.633   6
  -4  -4   0-184.553 386.635   3
  -4   4   0 99.7920 419.377   4
   4   4   0 386.498 348.141   1
  -4  -4   0 416.703 407.483   1
   4   4   0 470.095 286.741   3
   4  -4   0 758.255 421.371   4
   4  -4   1 3959.56 791.212   6
  -4  -4  -1 921.707 321.716   7
   4   4   1 3694.31 570.843   7
  -4   4  -1 4224.02 405.999   7
  -4  -4  -1 3254.67 474.586   6
  -4  -4  -1 3860.33 518.063   4
   4   4   1 3226.16 480.414   5
   4   4   1 3530.05 488.725   6
  -4   4  -1 3928.74 688.976   4
  -4  -4  -1 2902.97 663.576   1
   4  -4   1 4964.42 753.294   4
   4   4   2 948.037 411.922   7
   4   4   2 450.320 267.000   6
   4  -4   2 372.183 553.247   6
  -4  -4  -2 275.465 292.939   6
  -4  -4  -2 347.252 278.040   4
   4   4   2 377.273 340.963   5
   4  -4   2 866.229 389.785   4
  -4   4  -2 79.8181 412.884   4
  -4  -4  -2 317.505 454.675   1
   4   4   2-70.1559 165.386   3
  -4  -4  -3 3659.95 447.653   4
   4  -4   3 3449.10 684.210   6
  -4  -4  -3 4484.29 570.170   6
   4   4   3 4762.71 680.690   5
  -4   4  -3 4209.37 725.884   6
   4  -4   3 3966.21 642.885   4
  -4  -4  -3 4388.72 868.527   1
  -4   4  -3 3832.40 680.219   4
   4   4   3 4041.20 462.986   3
  -4  -4  -4 2229.46 542.623   7
  -4  -4  -4 2170.79 311.746   4
   4   4   4 1808.09 576.082   5
  -4  -4  -4 1306.63 365.363   6
  -4   4  -4 1549.53 490.489   6
   4  -4   4 2335.08 465.482   4
  -4   4  -4 1842.61 509.609   4
  -4   4  -4 1682.46 533.676   2
  -4  -4  -4 1347.71 555.729   1
   4   4   4 1496.10 294.805   3
  -4  -4  -5 5920.70 829.600   7
  -4  -4  -5 6525.70 486.568   4
   4   4   5 6098.86 860.486   5
  -4   4  -5 7489.89 859.979   6
  -4  -4  -5 5682.81 646.586   6
   4  -4   5 5361.71 687.955   4
   4   4   5 5907.20 484.984   3
   4  -4   5 6003.10 727.320   3
  -4   4  -5 4876.03 782.424   2
  -4  -4  -5 5796.91 961.075   1
  -4  -4  -6 17452.1 1488.47   7
   4   4   6 15808.8 1351.05   5
  -4  -4  -6 17009.1 1136.78   6
   4  -4   6 15397.2 1150.68   4
  -4   4  -6 17697.7 1417.30   2
   4  -4   6 17163.8 1177.26   3
   4   4   6 17932.6 776.215   3
  -4  -4  -7 4020.58 572.221   6
  -4  -4  -7 3344.62 732.056   7
   4   4   7 3304.48 759.521   5
   4  -4   7 3288.35 524.290   4
  -4  -4  -7 3304.88 765.730   2
   4  -4   7 3783.96 577.631   3
  -4   4  -7 3501.69 687.319   2
  -4  -4  -8 1820.43 431.037   6
   4   4   8 3071.41 775.492   5
   4  -4   8 2110.19 433.441   4
  -4  -4  -8 1897.16 663.317   2
   4  -4   8 2081.02 435.757   3
  -4   4  -8 2457.78 716.946   2
   4  -4   9 10728.0 949.819   4
  -4  -4  -9 10953.9 1008.46   6
   4   4   9 10472.5 1254.97   5
   4  -4   9 12049.2 946.007   3
  -4  -4  -9 12567.1 1324.92   2
  -4   4  -9 10410.5 1237.39   2
   4   4  10 4785.41 920.017   5
   4  -4  10 4104.15 587.445   4
  -4  -4 -10 2842.50 736.015   2
   4  -4  10 5010.04 603.609   3
  -4   4 -10 3427.26 853.270   2
   4   4  11 3721.24 818.509   5
  -4  -4 -11 3584.18 831.453   2
   4  -4  11 3795.34 527.042   3
  -4   4 -11 4327.11 962.713   2
   4  -4  12 3803.77 903.570   5
   4   4  12 4067.93 923.351   5
  -4  -4 -12 3353.27 827.343   2
  -4   4 -12 3826.58 881.254   2
   4  -4  13 1987.46 737.403   5
   4   4  13 931.862 511.443   5
  -4  -4 -13 1216.47 573.269   2
  -4   4 -13 1814.15 699.429   2
   4  -4  14-842.938 639.639   5
  -4  -4 -14-320.694 486.729   2
  -4   5  15 1594.34 654.056   4
  -4   5  14 10472.0 1487.73   4
  -4  -5  13 643.047 574.631   4
   4   5 -13 569.130 555.650   6
   4  -5 -13 2163.16 744.869   6
  -4   5  13 1281.28 687.319   4
   4   5 -13 847.039 610.363   2
   4   5 -12-184.068 479.857   6
   4  -5 -12 666.763 534.719   6
  -4  -5  12 586.740 492.908   4
  -4   5  12-342.339 583.000   4
   4   5 -12 421.047 464.976   2
   4   5 -11 6037.36 1045.03   6
   4  -5 -11 4928.28 959.199   6
  -4  -5  11 4871.46 939.978   4
  -4   5  11 6641.51 1097.29   4
   4   5 -11 8066.22 1205.20   2
   4   5 -10 23707.1 1800.61   6
   4  -5 -10 22261.5 1777.34   6
  -4  -5  10 23430.5 1800.61   4
  -4   5  10 19893.8 1862.71   4
   4  -5  -9 3042.96 630.488   7
   4   5  -9 3340.28 735.486   6
  -4  -5   9 4746.08 827.487   4
   4  -5  -9 3983.87 807.147   6
   4  -5  -9 3904.41 615.168   5
  -4   5   9 3517.33 880.291   4
  -4   5   9 2861.64 550.302   2
   4   5  -8 32122.8 2015.35   6
   4  -5  -8 31883.6 1806.73   5
   4  -5  -8 31573.8 2108.68   6
  -4   5   8 30365.4 2281.59   4
   4  -5  -8 34380.3 1949.88   7
  -4   5   8 30490.0 1734.98   2
  -4  -5   8 31773.4 2093.15   3
   4  -5  -7-97.7554 229.388   5
   4  -5  -7 266.632 301.357   7
   4   5  -7-443.302 377.952   6
   4  -5  -7 260.567 446.668   6
  -4   5   7 50.4254 212.108   2
  -4  -5   7-42.8971 470.766   3
  -4   5   7 140.244 534.515   4
   4  -5  -6 2069.73 455.486   7
   4  -5  -6 2215.08 498.232   5
   4   5  -6 1783.51 500.962   6
   4  -5  -6 756.995 481.362   6
  -4  -5   6 2355.94 644.168   3
  -4   5   6 1571.41 592.345   4
   4  -5  -6 2075.89 228.699   1
  -4   5   5 11402.6 1134.90   6
   4   5  -5 10321.6 939.617   6
   4  -5  -5 9017.74 901.563   5
   4  -5  -5 9334.08 786.389   7
   4  -5  -5 9049.87 1078.19   6
  -4  -5   5 9385.63 1055.34   3
  -4   5   5 8498.25 1161.50   4
   4   5  -5 10998.0 1060.97   1
  -4   5   4 54260.5 2911.34   4
  -4   5   4 64105.7 2895.45   6
   4   5  -4 57756.9 2410.99   6
   4  -5  -4 56144.3 2799.75   6
   4   5  -4 57089.0 2624.80   7
   4  -5  -4 61350.8 3076.94   4
   4  -5  -4 59602.7 2211.81   7
  -4   5   4 56866.6 2208.48   2
  -4  -5   4 61114.9 2802.27   2
   4   5  -4 59736.9 2687.21   3
  -4  -5   4 54116.0 2615.45   3
   4   5  -4 60602.6 2737.69   1
   4   5  -3-456.233 442.938   7
  -4   5   3 1373.11 474.734   6
   4   5  -3 357.470 279.961   6
   4  -5  -3 321.257 206.950   7
   4  -5  -3 641.047 430.881   4
   4  -5  -3 66.3816 503.038   6
   4   5  -3 903.749 444.007   1
  -4   5   3 823.406 617.487   4
  -4   5   3 489.408 224.734   2
  -4  -5   3 527.856 370.457   2
   4   5  -3 134.598 338.133   3
  -4  -5   3-2.17929 398.822   3
  -4   5   2 58637.4 2965.98   4
  -4   5   2 69517.2 3083.26   6
   4   5  -2 64083.2 2497.67   6
   4   5  -2 65679.5 2225.49   5
   4  -5  -2 64463.3 3001.77   6
   4  -5  -2 71663.6 3246.30   4
   4   5  -2 64376.6 2694.94   7
   4   5  -2 67599.2 2919.92   1
   4   5  -2 67284.9 2777.58   3
  -4  -5   2 69364.5 3019.08   2
  -4  -5   2 63239.1 2700.56   3
   4   5  -1 2059.85 370.688   5
  -4   5   1 2207.22 331.279   7
  -4   5   1 2644.11 605.977   6
   4   5  -1 1751.41 434.316   6
   4  -5  -1 1367.63 620.602   6
   4   5  -1 2017.80 511.666   7
  -4   5   1 1657.92 538.967   4
   4   5  -1 2594.10 559.798   1
   4   5  -1 2909.80 543.037   3
   4  -5  -1 933.271 487.620   4
  -4  -5   1 1859.59 535.453   3
   4   5   0 1842.25 402.779   5
   4   5   0 2499.70 530.629   7
  -4   5   0 1952.66 340.714   7
  -4  -5   0 1635.03 334.344   6
  -4   5   0 2495.58 596.391   6
   4   5   0 1443.66 348.127   6
   4  -5   0 1833.90 633.810   6
   4   5   0 2620.52 554.955   1
  -4   5   0 1741.08 545.145   4
   4  -5   0 1555.00 530.240   4
  -4  -5   0 1626.29 564.255   1
   4   5   0 2805.82 504.996   3
  -4  -5   0 1529.79 468.199   3
   4   5   1 2258.59 390.780   6
   4  -5   1 2538.00 678.968   6
  -4   5  -1 3045.51 423.421   7
   4   5   1 2235.76 545.449   7
  -4  -5  -1 3961.29 551.983   5
  -4  -5  -1 2490.58 401.851   6
  -4   5  -1 3011.08 689.448   6
   4   5   1 2884.92 488.384   5
   4  -5   1 2564.06 616.361   4
  -4   5  -1 3318.47 698.143   4
  -4  -5  -1 1734.06 606.726   1
   4   5   1 3022.78 497.264   3
  -4  -5  -1 2188.07 474.823   3
   4   5   2 47403.4 2287.86   7
  -4  -5  -2 50070.2 2187.77   5
   4   5   2 47726.7 2184.67   5
  -4  -5  -2 47591.1 1883.88   6
  -4   5  -2 52551.1 2566.89   6
   4  -5   2 45085.1 2391.20   6
   4   5   2 50312.8 1847.41   6
   4  -5   2 48358.1 2406.93   4
  -4   5  -2 49171.6 2383.50   4
  -4   5  -2 56956.9 2053.84   7
  -4  -5  -2 53959.1 2431.22   7
  -4  -5  -2 44844.1 2520.83   1
  -4  -5  -2 48869.9 2038.80   3
  -4  -5  -3 1117.31 442.476   7
   4  -5   3-668.937 542.414   6
   4   5   3 176.815 445.650   7
  -4  -5  -3 373.397 275.190   6
   4   5   3 480.156 442.812   5
  -4   5  -3 837.089 412.742   6
   4  -5   3 291.926 268.453   4
  -4  -5  -3 350.044 299.189   3
  -4   5  -3 579.899 435.395   4
  -4   5  -3-132.459 340.999   2
  -4  -5  -3 699.857 553.923   1
   4   5   3 275.363 199.388   3
   4  -5   4 58910.8 2600.19   4
   4   5   4 57605.7 2587.71   5
  -4  -5  -4 54984.8 2209.42   6
  -4   5  -4 60173.1 2777.46   6
  -4  -5  -4 56989.6 1966.46   4
  -4   5  -4 57653.4 2574.33   4
  -4  -5  -4 58354.5 2796.75   7
  -4   5  -4 60317.2 2579.98   2
  -4  -5  -4 54316.5 2921.68   1
   4  -5   4 58841.0 2590.84   3
   4   5   4 55682.3 2066.21   3
  -4  -5  -5 7830.30 1005.92   7
  -4  -5  -5 6172.66 480.690   4
  -4  -5  -5 6540.86 676.706   6
   4   5   5 6091.56 849.236   5
   4  -5   5 5406.41 727.664   4
   4   5   5 6511.96 541.644   3
   4  -5   5 6234.67 788.913   3
  -4  -5  -5 7018.64 1128.18   1
  -4   5  -5 4188.18 720.971   2
  -4  -5  -6 2967.31 645.551   7
  -4  -5  -6 2743.83 228.367   4
  -4  -5  -6 2811.43 259.793   4
   4   5   6 2761.48 640.364   5
  -4  -5  -6 2589.33 478.870   6
   4  -5   6 2668.28 505.736   4
   4  -5   6 2412.99 533.120   3
   4   5   6 3007.85 329.132   3
  -4   5  -6 1499.86 500.129   2
  -4  -5  -6 1525.67 663.904   1
   4   5   7 359.422 516.223   5
  -4  -5  -7 266.338 254.170   6
   4  -5   7-272.908 266.347   4
   4  -5   7 261.557 293.933   3
  -4   5  -7 85.8207 420.107   2
   4  -5   8 41770.7 2087.92   4
   4   5   8 38807.4 2373.21   5
  -4  -5  -8 37080.8 1885.14   6
  -4  -5  -8 38926.8 2330.69   2
  -4   5  -8 40332.7 2388.24   2
   4  -5   8 42496.2 2034.82   3
  -4  -5  -9 5389.77 698.597   6
   4   5   9 6173.44 1002.46   5
   4  -5   9 4661.87 665.713   4
  -4  -5  -9 4310.39 831.770   2
   4  -5   9 5211.48 693.249   3
  -4   5  -9 4370.84 889.207   2
   4   5  10 21559.6 1855.69   5
   4  -5  10 20789.2 1423.06   4
  -4  -5 -10 19961.4 1713.27   2
  -4   5 -10 21679.7 1841.42   2
   4  -5  10 23855.1 1454.14   3
   4   5  11 8186.15 1217.52   5
  -4  -5 -11 6613.66 1062.27   2
   4  -5  11 7210.96 769.374   3
  -4   5 -11 6998.53 1128.19   2
   4   5  12-587.559 593.564   5
  -4  -5 -12-812.958 466.484   2
  -4   5 -12 307.965 473.608   2
   4  -5  13 1469.33 637.991   5
   4   5  13 1420.60 587.554   5
  -4  -5 -13 2563.19 722.288   2
   4  -5  14 7476.28 1246.56   5
  -4   6  14 3954.29 984.683   4
   4   6 -13 2678.09 739.717   6
   4  -6 -13 1385.30 595.080   6
  -4  -6  13 2811.61 788.028   4
  -4   6  13 3066.26 946.188   4
   4   6 -12 2875.31 773.982   6
   4  -6 -12 2155.52 702.271   6
  -4  -6  12 1817.58 683.238   4
  -4   6  12 1049.66 658.655   4
   4   6 -11 1342.54 586.008   6
  -4  -6  11 467.204 481.695   4
   4  -6 -11 1231.81 564.008   6
  -4   6  11 1246.13 580.334   4
   4   6 -10 9139.00 1177.31   6
   4  -6 -10 9642.36 1246.76   6
  -4  -6  10 9161.88 1209.13   3
  -4   6  10 8542.72 1294.67   4
   4   6  -9-46.3151 403.773   6
   4  -6  -9-292.041 530.044   6
  -4  -6   9 460.469 533.125   3
  -4   6   9 537.619 626.177   4
  -4   6   9-8.17716 192.645   2
   4   6  -8 13019.1 1281.33   6
   4  -6  -8 13467.9 1388.23   6
   4  -6  -8 13729.1 1244.74   7
  -4   6   8 14614.7 1595.36   4
  -4  -6   8 13183.9 1381.02   3
  -4   6   8 14056.8 1074.49   2
   4  -6  -7 613.441 348.220   7
   4  -6  -7 874.906 360.679   5
   4   6  -7 882.394 424.297   6
   4  -6  -7 404.829 496.401   6
   4  -6  -7 420.114 172.906   1
  -4   6   7 516.386 583.038   4
  -4  -6   7 334.274 407.855   3
   4   6  -6 38142.4 2038.05   6
   4  -6  -6 38258.2 2299.65   6
   4  -6  -6 42335.3 2173.32   5
   4  -6  -6 38990.2 1960.87   7
  -4   6   6 36269.9 2434.50   4
   4  -6  -6 36455.7 1085.88   1
  -4  -6   6 39936.8 2267.61   3
   4   6  -5 2451.29 694.953   7
   4  -6  -5 2282.96 453.839   7
   4  -6  -5 1905.54 478.850   5
   4   6  -5 2203.42 507.011   6
   4  -6  -5 1661.91 615.571   6
  -4   6   5 1963.89 636.724   4
  -4   6   5 2387.86 395.928   2
  -4  -6   5 2366.61 609.723   3
  -4   6   4 44494.0 2611.88   4
  -4   6   4 46768.2 2489.70   6
   4   6  -4 45567.4 2090.75   6
   4  -6  -4 43577.1 2473.47   6
   4   6  -4 47157.8 2464.48   7
   4  -6  -4 49351.4 2038.40   7
  -4   6   4 45522.2 1823.83   2
  -4  -6   4 46472.9 2387.29   3
   4   6  -4 51117.1 2580.84   1
   4   6  -3 3835.92 726.882   7
  -4  -6   3 3829.16 430.119   5
  -4   6   3 4473.32 760.264   6
   4   6  -3 3483.32 556.987   6
   4  -6  -3 3835.37 507.820   7
   4  -6  -3 4385.53 860.027   6
  -4   6   3 2411.49 733.977   4
   4   6  -3 5089.34 797.329   1
  -4   6   3 3802.74 453.536   2
  -4  -6   3 4212.20 698.639   2
   4   6  -3 4778.98 693.598   3
  -4  -6   3 3754.76 673.377   3
  -4   6   2 32692.9 1522.75   7
   4   6  -2 27641.3 1757.65   7
  -4   6   2 27230.0 1962.45   4
  -4  -6   2 31588.2 1403.10   5
  -4   6   2 34887.5 2076.48   6
   4   6  -2 31857.8 1559.50   6
   4  -6  -2 28780.7 1932.33   6
   4   6  -2 31238.2 1430.79   5
   4  -6  -2 35694.2 2197.10   4
   4   6  -2 32638.6 2004.23   1
   4   6  -2 31547.4 1791.01   3
  -4  -6   2 32848.7 1973.09   2
  -4   6   2 27243.7 1364.86   2
  -4  -6   2 27706.2 1709.08   3
   4   6  -1 130.046 444.196   7
  -4   6   1 649.012 279.947   7
   4   6  -1 457.369 280.009   5
  -4  -6   1 391.038 255.308   5
  -4   6   1 278.798 327.383   6
   4   6  -1 282.021 239.017   6
   4  -6  -1 53.5341 462.204   6
  -4  -6   1 230.136 395.352   3
  -4   6   1 426.139 522.246   4
   4   6  -1 511.646 374.134   1
   4   6  -1 1114.78 416.450   3
   4  -6  -1 323.627 367.626   4
  -4   6   0 81509.6 2768.37   7
  -4  -6   0 77115.0 2832.27   5
  -4   6   0 69352.5 3267.07   4
   4   6   0 79441.9 2880.07   5
  -4   6   0 81567.4 3523.07   6
   4   6   0 79827.4 2695.67   6
   4  -6   0 77280.0 3362.12   6
   4  -6   0 86344.8 3570.66   4
   4   6   0 75734.4 3162.04   7
  -4   6   0 80839.5 2179.23   1
   4   6   0 87937.5 3606.01   1
   4   6   0 83080.4 3080.30   3
  -4  -6   0 77255.1 3021.01   3
   4   6   1 587.534 243.012   6
  -4  -6  -1 681.608 446.216   7
   4   6   1 368.132 311.012   5
  -4   6  -1 316.650 268.203   7
   4  -6   1 170.603 482.197   6
   4   6   1 733.779 493.810   7
  -4  -6  -1 341.389 179.645   6
  -4  -6  -1 428.464 279.698   5
  -4   6  -1 974.306 436.090   6
   4  -6   1 923.008 400.120   4
  -4   6  -1 673.450 579.150   4
  -4   6  -1 724.984 326.084   2
  -4  -6  -1 595.017 558.701   1
   4   6   1 610.658 317.198   3
  -4  -6  -1 582.415 387.929   3
   4   6   2 33583.2 1988.45   7
  -4  -6  -2 38027.6 1881.03   5
  -4  -6  -2 39370.8 1452.17   6
   4   6   2 34286.4 1831.92   5
  -4   6  -2 34888.5 2045.12   4
  -4   6  -2 36674.7 2149.01   6
   4  -6   2 33212.0 2029.22   6
   4  -6   2 38341.4 2120.48   4
  -4   6  -2 35034.9 1696.04   7
  -4  -6  -2 36809.3 2106.83   7
  -4   6  -2 36079.2 1762.48   2
  -4  -6  -2 32930.3 2204.95   1
   4   6   2 33699.1 1697.63   3
  -4  -6  -2 36067.6 1723.02   3
   4   6   3 2930.01 610.589   5
  -4   6  -3 3801.79 621.686   7
  -4  -6  -3 3601.27 696.728   7
   4  -6   3 3353.09 700.088   6
   4   6   3 3494.48 701.469   7
  -4  -6  -3 3535.20 608.841   5
  -4  -6  -3 2666.96 366.097   6
  -4   6  -3 3689.22 712.734   6
   4  -6   3 3273.16 617.573   4
  -4   6  -3 2446.50 569.941   4
  -4  -6  -3 2934.28 784.095   1
   4  -6   3 2019.09 641.590   3
  -4   6  -3 3636.45 585.379   2
  -4  -6  -3 2834.18 478.420   3
   4  -6   4 56795.3 2552.20   4
   4   6   4 47218.5 2539.32   7
  -4  -6  -4 51086.3 2705.21   7
  -4  -6  -4 56073.9 2501.75   5
   4   6   4 49858.1 2445.88   5
  -4  -6  -4 47767.4 1905.29   6
  -4   6  -4 48276.3 2309.34   2
  -4  -6  -4 47154.9 2775.23   1
   4  -6   4 50215.4 2457.14   3
  -4  -6  -4 48736.1 1974.64   3
  -4  -6  -5 1490.09 585.681   7
  -4  -6  -5 1885.18 318.823   4
  -4  -6  -5 1755.76 372.011   6
   4   6   5 1937.40 585.683   5
  -4  -6  -5 2152.19 379.409   3
   4  -6   5 2327.97 515.531   4
  -4  -6  -5 1940.41 760.504   1
   4  -6   5 1263.07 508.365   3
   4   6   5 1497.75 304.940   3
  -4   6  -5 1327.33 537.485   2
   4  -6   6 26330.1 1680.40   4
  -4  -6  -6 27949.2 1056.73   4
   4   6   6 25489.4 1797.29   5
  -4  -6  -6 27878.3 1415.73   6
  -4  -6  -6 26449.7 1025.42   4
  -4   6  -6 24661.9 1693.53   2
   4   6   6 26352.9 1176.26   3
   4  -6   6 26195.6 1674.23   3
  -4  -6  -6 28135.2 2219.99   1
  -4  -6  -7 673.175 322.558   6
   4   6   7 931.643 573.203   5
   4  -6   7 482.240 313.906   4
   4  -6   7 94.3404 361.520   3
  -4   6  -7-12.9918 442.042   2
  -4  -6  -7 470.979 598.481   1
  -4  -6  -8 13270.5 1007.77   6
   4  -6   8 12726.2 1139.75   4
   4   6   8 14042.3 1408.72   5
  -4  -6  -8 13540.0 1351.51   2
  -4   6  -8 13419.7 1335.16   2
  -4  -6  -8 12379.8 1606.57   1
   4  -6   8 12859.0 1141.53   3
   4   6   9 889.372 549.264   5
  -4  -6  -9 696.784 490.113   2
   4  -6   9 48.6022 336.949   3
  -4   6  -9-188.754 423.967   2
   4   6  10 8203.80 1205.58   5
  -4  -6 -10 6288.53 997.392   2
   4  -6  10 6431.09 822.898   3
  -4   6 -10 6652.16 1094.39   2
   4   6  11 1391.80 613.308   5
  -4  -6 -11 1479.62 580.914   2
   4  -6  11 1593.95 416.637   3
  -4   6 -11 2312.82 731.779   2
   4   6  12 3217.59 875.996   5
  -4  -6 -12 1546.28 597.420   2
  -4   6 -12 2875.58 851.690   2
  -4  -6 -13 2879.22 740.490   2
  -4   6 -13 1936.10 761.759   2
  -4   7  14 340.233 490.269   4
   4  -7 -13 4024.44 955.707   6
  -4   7  13 3541.69 920.275   4
   4   7 -12-279.414 520.262   6
  -4  -7  12-653.397 477.527   4
   4  -7 -12 589.661 552.441   6
  -4   7  12 16.7272 439.118   4
   4   7 -11 5517.21 1001.50   6
   4  -7 -11 5597.78 1039.51   6
  -4  -7  11 5494.19 1065.64   3
  -4   7  11 5907.95 1123.50   4
   4   7 -10 292.895 421.061   6
   4  -7 -10 132.808 469.562   6
  -4  -7  10 715.923 533.724   3
  -4   7  10 51.4981 615.861   4
   4   7  -9 4536.23 822.797   6
   4  -7  -9 5007.21 912.359   6
  -4  -7   9 2945.66 775.897   3
  -4   7   9 5062.31 1075.61   4
   4  -7  -8 2233.35 583.631   7
   4   7  -8 2477.08 621.789   6
   4  -7  -8 2335.68 709.651   6
  -4   7   8 1137.27 614.876   4
   4  -7  -8 2425.18 334.803   1
  -4  -7   8 3321.84 754.874   3
   4   7  -7 14371.0 1218.21   6
   4  -7  -7 12855.2 1351.96   6
   4  -7  -7 15688.1 1248.96   7
   4  -7  -7 15304.8 634.633   1
  -4   7   7 13585.3 1492.10   4
  -4  -7   7 15604.9 1455.34   3
   4   7  -6 735.787 570.068   7
   4  -7  -6 1308.66 402.027   7
   4   7  -6 1280.52 432.205   6
   4  -7  -6 983.433 588.072   6
  -4   7   6 1470.80 636.599   4
  -4   7   6 649.282 233.163   2
  -4  -7   6 1350.80 570.297   3
   4   7  -5 715.796 511.550   7
   4  -7  -5 61.3499 259.388   7
  -4  -7   5 1322.88 234.273   5
   4   7  -5 1026.21 397.607   6
   4  -7  -5 730.334 579.053   6
  -4   7   5 1252.20 673.151   4
  -4   7   5 850.497 229.808   2
  -4  -7   5 1019.80 468.244   3
   4  -7  -4 358.039 262.293   7
   4   7  -4 390.989 522.230   7
  -4  -7   4 198.914 179.131   5
   4   7  -4 141.306 260.422   6
[truncated: 186,601 more chars]
