# Supplementary material for: Cs4Ca[Si8O19]: a new mixed tetrahedral–octahedral oxosilicate, its topological features and comparison with other interrupted framework silicates
Source: Acta Crystallogr B Struct Sci Cryst Eng Mater. 2025 Apr 15;81(Pt 3):325–36. doi: 10.1107/S2052520625002537 (PMC12147939; doi:10.1107/S2052520625002537)
Supplement: Supplementary file 2 [file b-81-00325-Isup2.hkl]

#
# h,k,l, Fc-squared, Fo-squared, sigma(Fo-squared), status flag
#
data_Cs4CaSi8O19

loop_
 _space_group_symop_operation_xyz
 'x, y, z'
 '-x+1/2, y+1/2, -z+1/2'
 '-x, -y, -z'
 'x-1/2, -y-1/2, z-1/2'

_cell_length_a     7.1670
_cell_length_b    12.0884
_cell_length_c    12.4019
_cell_angle_alpha  90.000
_cell_angle_beta   90.044
_cell_angle_gamma  90.000

_shelx_F_squared_multiplier     1.000

loop_
 _refln_index_h
 _refln_index_k
 _refln_index_l
 _refln_F_squared_calc
 _refln_F_squared_meas
 _refln_F_squared_sigma
 _refln_observed_status
   2   0   0     139067.47     140238.25      1815.22 o
   4   0   0     126229.80     130254.84      1208.76 o
   6   0   0      44973.91      45130.16       978.78 o
   8   0   0       9469.12       9481.94       419.81 o
   1   1   0         80.82        114.80        79.60 o
   2   1   0       5179.96       6078.00        88.62 o
   3   1   0          7.86          1.86        30.90 o
   4   1   0         27.51        183.70        38.63 o
   5   1   0        572.90        531.71        56.85 o
   6   1   0         11.61         94.15        59.66 o
   7   1   0        535.81        444.36        84.16 o
   8   1   0        476.07        463.96        92.14 o
   0   2   0       2497.19       2834.32       162.76 o
   1   2   0         31.27         27.84        19.55 o
   2   2   0      92667.32      97040.93       659.87 o
   3   2   0       1414.98       1494.24        54.42 o
   4   2   0      27056.41      28284.66       295.70 o
   5   2   0        251.38        284.28        39.61 o
   6   2   0      12394.24      12022.93       228.10 o
   7   2   0        324.76        254.75        77.30 o
   8   2   0      11457.10      11790.78       386.17 o
   1   3   0       4223.21       3105.25        59.68 o
   2   3   0         52.55        258.06        27.28 o
   3   3   0         74.19        105.52        27.69 o
   4   3   0        583.62        672.45        46.67 o
   5   3   0        965.76        836.04        50.25 o
   6   3   0        437.36        615.84        64.29 o
   7   3   0         37.94        152.89        69.14 o
   8   3   0       1567.78       1668.09       137.47 o
   0   4   0        955.86       1087.33        66.93 o
   1   4   0         80.78         98.52        26.34 o
   2   4   0       1785.07       1804.01        54.96 o
   3   4   0         11.54        -13.74        25.49 o
   4   4   0        118.22        108.10        30.49 o
   5   4   0       6012.39       5971.08       163.54 o
   6   4   0          4.69        -14.34        46.69 o
   7   4   0        964.36       1030.09       108.50 o
   8   4   0       1364.32       1698.09       140.47 o
   1   5   0          0.63         15.72        16.93 o
   2   5   0        488.55        569.25        35.34 o
   3   5   0       7214.11       6289.20       131.18 o
   4   5   0        704.13        698.49        44.62 o
   5   5   0        202.27        171.11        35.15 o
   6   5   0         38.71        119.61        46.76 o
   7   5   0       1632.80       1594.04       110.20 o
   8   5   0         41.88         77.21        68.12 o
   0   6   0      83313.92      81996.19      1033.05 o
   1   6   0        114.90        110.66        20.67 o
   2   6   0      23909.49      23689.75       242.20 o
   3   6   0       1418.40       1279.55        62.98 o
   4   6   0      26758.16      28204.31       354.02 o
   5   6   0        440.74        403.31        48.90 o
   6   6   0      11140.63      10991.29       252.71 o
   7   6   0       1379.51       1281.50       101.70 o
   1   7   0        580.49        483.69        48.97 o
   2   7   0         85.36         47.37        24.50 o
   3   7   0       1966.32       1689.59        55.90 o
   4   7   0        441.83        532.17        38.79 o
   5   7   0        618.85        784.81        68.92 o
   6   7   0        278.24        403.58        68.88 o
   7   7   0         36.28         61.86        47.37 o
   0   8   0       7289.29       8028.66       160.05 o
   1   8   0         17.38        -12.00        25.45 o
   2   8   0      31183.37      30492.74       411.23 o
   3   8   0        215.77        189.62        31.84 o
   4   8   0       9715.32       9111.31       159.92 o
   5   8   0        748.32        628.62        55.35 o
   6   8   0       4781.37       4352.42       140.50 o
   7   8   0        263.69        331.55        72.87 o
   1   9   0       2340.45       2200.73        72.60 o
   2   9   0          5.71         23.79        36.97 o
   3   9   0       2084.21       2447.35        79.50 o
   4   9   0          2.62          8.76        37.40 o
   5   9   0         10.74          9.72        32.21 o
   6   9   0         19.67        -38.54        53.36 o
   0  10   0       8805.84       7351.77       196.01 o
   1  10   0        163.18        147.75        51.92 o
   2  10   0       2722.65       3291.63       125.51 o
   3  10   0       1541.86       1524.99        85.96 o
   4  10   0       2619.22       2459.01        92.26 o
   5  10   0       3073.00       3496.72       177.35 o
   6  10   0       1895.64       1804.01       168.57 o
   1  11   0        901.50        683.36        78.27 o
   2  11   0        219.17        311.34        55.72 o
   3  11   0         48.03         -8.91        55.67 o
   4  11   0         71.35        -51.26        77.88 o
   5  11   0       2388.73       2578.43       161.92 o
   0  12   0       5110.02       4147.70       215.83 o
   1  12   0         13.03         17.54        85.33 o
   2  12   0       2264.85       2270.05       145.94 o
   3  12   0        284.03        281.02       104.21 o
   4  12   0       1516.01       1489.39       247.88 o
   1  13   0        182.18         41.02       107.91 o
   2  13   0          0.70         57.14        98.67 o
   3  13   0       1657.43       1859.34       184.13 o
   0  14   0      11902.31      13844.53       690.84 o
   1  14   0         14.58        164.55        98.84 o
   2  14   0      14228.58      15374.61       521.64 o
  -7   0   1       2258.42       2417.38       268.24 o
  -5   0   1       8025.89       8282.30       374.11 o
  -3   0   1       6775.41       6941.52       178.24 o
   3   0   1      11214.26      11525.17       409.55 o
   5   0   1      12250.87      13915.47       358.30 o
   7   0   1       3533.11       3699.35       266.11 o
  -8   1   1       1089.56       1168.93       119.24 o
  -7   1   1       5070.06       4912.53       222.68 o
  -6   1   1       1562.58       1845.50       142.88 o
  -5   1   1       3993.48       4250.73       145.52 o
  -4   1   1       4098.93       3954.28       116.69 o
  -3   1   1      23499.80      27363.56       326.82 o
  -2   1   1        965.77       1042.45        73.21 o
  -1   1   1       1482.27       1547.29        58.12 o
   1   1   1       1487.81       1467.99        34.49 o
   2   1   1       1408.82       1232.14        54.58 o
   3   1   1      15843.49      16022.06       264.86 o
   4   1   1       2893.71       2527.58       311.87 o
   5   1   1       2430.21       2153.72        93.69 o
   6   1   1       1227.78       1001.45       111.93 o
   7   1   1       5883.80       6088.99       217.56 o
   8   1   1        863.43        746.81       101.23 o
  -8   2   1        343.80        436.52        85.41 o
  -7   2   1       2439.70       2605.47       164.62 o
  -6   2   1       1270.64       1191.28        97.16 o
  -5   2   1         74.92        222.58        43.21 o
  -4   2   1         44.65          3.29        36.09 o
  -3   2   1       9615.32      10104.95       158.30 o
  -2   2   1       1249.55       1107.40        39.02 o
  -1   2   1       3869.93       4220.84        71.97 o
   0   2   1         89.80         98.09        17.98 o
   1   2   1       4298.95       4509.75        68.30 o
   2   2   1       2043.46       1805.15        51.63 o
   3   2   1       8271.38       8117.75       126.68 o
   4   2   1         73.46         72.95        25.64 o
   5   2   1         95.56        226.71        37.25 o
   6   2   1       1515.95       1537.81        80.97 o
   7   2   1       1527.37       1357.03       118.02 o
   8   2   1        565.75        458.22       118.20 o
  -8   3   1       1002.53       1042.83       113.49 o
  -7   3   1       9436.15       9209.09       298.61 o
  -6   3   1        777.60        634.00        75.68 o
  -5   3   1      41897.93      42762.73       705.21 o
  -4   3   1        765.84        670.07        49.51 o
  -3   3   1      37144.72      37543.36       285.57 o
  -2   3   1       5263.61       4221.52        76.41 o
  -1   3   1     132298.39     135355.47       960.82 o
   0   3   1       4071.28       3135.77        70.06 o
   1   3   1     131961.02     135081.58       962.78 o
   2   3   1       4969.39       3843.99        72.40 o
   3   3   1      34610.01      34600.98       316.43 o
   4   3   1        875.26        664.25        46.45 o
   5   3   1      52496.51      53873.98       771.35 o
   6   3   1        608.37        619.81        55.87 o
   7   3   1       7160.86       6708.30       231.17 o
   8   3   1        774.81        675.60        99.53 o
  -8   4   1        196.45        262.70        73.29 o
  -7   4   1       1521.20       1550.31       104.59 o
  -6   4   1        126.68         81.43        44.83 o
  -5   4   1        839.77        955.41        63.55 o
  -4   4   1       1062.91       1017.28        59.26 o
  -3   4   1       4524.58       4332.35       100.51 o
  -2   4   1        975.44        915.24        38.60 o
  -1   4   1       1143.12       1418.85        47.59 o
   0   4   1          2.00         25.82        21.40 o
   1   4   1       1048.78       1353.65        43.82 o
   2   4   1        597.19        640.20        31.45 o
   3   4   1       4075.15       4008.56        86.68 o
   4   4   1       1300.21       1262.98        73.28 o
   5   4   1        542.27        689.82        44.58 o
   6   4   1        209.40        159.50        62.04 o
   7   4   1        935.77        675.39        82.58 o
   8   4   1        212.72        173.01        67.21 o
  -8   5   1        233.44        207.39        64.10 o
  -7   5   1       8197.21       8161.04       243.17 o
  -6   5   1        832.51        782.57        72.31 o
  -5   5   1      13901.01      13589.21       295.56 o
  -4   5   1        657.76        737.56        50.68 o
  -3   5   1      45722.39      47317.01       488.10 o
  -2   5   1        762.85        578.18        52.96 o
  -1   5   1      29821.94      30421.33       288.41 o
   0   5   1         23.71         31.83        19.11 o
   1   5   1      28598.86      29882.96       287.11 o
   2   5   1       1119.97        733.87        42.90 o
   3   5   1      49531.29      52464.53       418.47 o
   4   5   1       1071.14        979.62        50.28 o
   5   5   1       8896.47       8409.75       236.70 o
   6   5   1        949.52        914.06        58.61 o
   7   5   1       8833.55       8932.59       296.96 o
   8   5   1        288.91        442.09        89.17 o
  -7   6   1       2625.20       2488.65       136.84 o
  -6   6   1        182.21        272.00        62.38 o
  -5   6   1      12875.57      13394.26       365.56 o
  -4   6   1        143.97        143.92        34.01 o
  -3   6   1       8815.44       8998.46       146.80 o
  -2   6   1       1068.12        918.73        69.97 o
  -1   6   1      36300.20      38389.21       357.38 o
   0   6   1          3.94        -19.68        19.68 o
   1   6   1      36868.91      39091.42       328.92 o
   2   6   1       1200.30        876.56        89.74 o
   3   6   1      11738.14      11667.65       160.13 o
   4   6   1        178.91        194.15        29.63 o
   5   6   1      14352.79      14774.70       281.57 o
   6   6   1        237.90        303.68        40.08 o
   7   6   1       3966.36       4169.47       175.66 o
  -7   7   1         31.69         76.13        54.30 o
  -6   7   1       3920.41       3852.50       165.14 o
  -5   7   1       1543.39       1552.21        88.91 o
  -4   7   1       4307.19       4147.91       111.92 o
  -3   7   1        131.24        106.79        24.83 o
  -2   7   1        539.94        562.61        38.66 o
  -1   7   1       5074.64       5676.81       102.02 o
   0   7   1       5346.62       4685.75        90.86 o
   1   7   1       5196.35       5587.58        97.46 o
   2   7   1        478.61        481.88        45.76 o
   3   7   1        102.91        138.73        30.85 o
   4   7   1       2743.14       2761.39        99.96 o
   5   7   1       2386.70       2370.79        90.69 o
   6   7   1       2568.58       2836.71       146.43 o
   7   7   1         44.86        111.16        51.32 o
  -7   8   1       6649.32       7403.74       244.54 o
  -6   8   1         94.39        160.08        50.53 o
  -5   8   1       8774.85       9539.38       194.25 o
  -4   8   1         81.05         68.53        41.14 o
  -3   8   1      21927.44      23998.90       282.46 o
  -2   8   1       2127.14       2071.11        67.46 o
  -1   8   1      20404.76      20503.19       242.91 o
   0   8   1        239.22        213.68        24.50 o
   1   8   1      21423.76      21645.31       244.31 o
   2   8   1       3420.31       3236.26        89.91 o
   3   8   1      21969.82      23661.35       283.60 o
   4   8   1         49.25         86.91        32.09 o
   5   8   1       9375.42       9656.38       173.38 o
   6   8   1         58.18         87.04        45.33 o
   7   8   1       6894.39       7367.47       252.38 o
  -6   9   1        129.22        213.99        96.96 o
  -5   9   1       6772.19       6766.66       170.65 o
  -4   9   1        169.73         94.54        32.26 o
  -3   9   1       6399.57       6518.34       136.29 o
  -2   9   1       2167.73       2224.95        67.46 o
  -1   9   1      15932.86      15133.96       204.76 o
   0   9   1       4611.79       4700.65        87.48 o
   1   9   1      15512.31      15325.63       187.06 o
   2   9   1       1882.67       1901.19        74.20 o
   3   9   1       6279.46       6331.37       137.49 o
   4   9   1        162.47         84.47        33.16 o
   5   9   1       7111.33       7338.76       171.30 o
   6   9   1        140.20        177.46        53.78 o
  -6  10   1        177.64        159.82       107.46 o
  -5  10   1       1565.73       1386.80       116.24 o
  -4  10   1         31.67         57.46        26.89 o
  -3  10   1       2058.71       2072.97       101.68 o
  -2  10   1       1687.34       1893.15        65.45 o
  -1  10   1       3954.11       4070.78       117.47 o
   0  10   1          9.32         36.64        23.49 o
   1  10   1       3806.73       3895.89       137.90 o
   2  10   1       2426.54       2405.78       108.75 o
   3  10   1       1891.21       1947.22        94.00 o
   4  10   1         52.11         85.60        36.67 o
   5  10   1       1584.06       1294.24        88.14 o
   6  10   1        290.53        173.29        67.09 o
  -5  11   1       6531.80       6271.95       246.73 o
  -4  11   1        398.20        206.63        66.37 o
  -3  11   1      16786.07      16228.11       371.59 o
  -2  11   1       1861.26       1593.85       101.15 o
  -1  11   1      16794.58      17658.17       274.41 o
   0  11   1        121.68        260.64        48.39 o
   1  11   1      16660.99      17119.62       352.34 o
   2  11   1       1934.99       1739.57       103.24 o
   3  11   1      15841.04      15676.02       357.72 o
   4  11   1        646.17        705.21       112.57 o
   5  11   1       5597.02       5531.26       247.41 o
  -4  12   1        172.55        171.67        73.47 o
  -3  12   1        764.90       1247.31       142.63 o
  -2  12   1        896.17       1129.43       149.95 o
  -1  12   1        924.62        762.85        78.90 o
   0  12   1         23.51          3.54        55.41 o
   1  12   1        928.67        698.55       138.83 o
   2  12   1       1262.20       1364.65       115.21 o
   3  12   1        750.37       1023.81       127.33 o
   4  12   1        285.47        192.73       103.10 o
  -3  13   1       2898.15       2972.11       224.90 o
  -2  13   1        271.19        282.61        99.68 o
  -1  13   1       5206.26       4726.24       268.38 o
   0  13   1        930.43       1048.17       143.02 o
   1  13   1       5291.13       4507.91       262.17 o
   2  13   1        166.53         85.24        88.02 o
   3  13   1       3361.99       3849.42       249.31 o
  -2  14   1         54.73        144.26       125.98 o
  -1  14   1        622.08        799.16       133.73 o
   0  14   1        143.17         29.47       128.44 o
   1  14   1        696.08        559.61       122.27 o
   2  14   1         77.42        123.49        82.65 o
  -8   0   2       1031.07       1050.63       143.68 o
  -6   0   2       1897.89       1750.86       276.57 o
  -4   0   2       5213.61       5509.49       150.39 o
  -2   0   2      19508.34      21123.38       612.51 o
   2   0   2      17447.63      19010.94       324.47 o
   4   0   2       8389.00       8509.31       286.37 o
   6   0   2       2895.27       2564.90       149.78 o
   8   0   2        726.87        822.13       108.54 o
  -8   1   2       1081.20       1241.58       124.01 o
  -7   1   2        845.32        663.33       100.99 o
  -6   1   2       3443.85       3701.07       235.21 o
  -5   1   2       1546.62       1367.01        66.49 o
  -4   1   2       7799.66       8358.13       186.52 o
  -3   1   2        646.45        577.17        51.13 o
  -2   1   2      58433.64      63834.54      1031.92 o
  -1   1   2       3959.84       3409.80        71.22 o
   0   1   2       1150.16       1178.30        34.37 o
   1   1   2       3215.36       2748.35        83.05 o
   2   1   2      59059.64      63615.66       569.98 o
   3   1   2        413.11        411.24        44.01 o
   4   1   2       5079.65       5073.89       126.08 o
   5   1   2       1022.57       1036.95        59.26 o
   6   1   2       2091.67       2053.99        92.54 o
   7   1   2        891.09       1056.28        87.72 o
   8   1   2       1177.57       1122.18        92.94 o
  -8   2   2        374.40        237.78       116.10 o
  -7   2   2        919.34        942.15       132.69 o
  -6   2   2       3437.05       3496.27       126.00 o
  -5   2   2        526.06        532.91        48.30 o
  -4   2   2       5773.09       6116.00       131.59 o
  -3   2   2        472.43        480.24        37.89 o
  -2   2   2       5267.33       5839.50       104.24 o
  -1   2   2        177.02        112.31        28.97 o
   0   2   2       3828.42       4191.13        66.34 o
   1   2   2        125.67         76.19        24.89 o
   2   2   2       5018.61       5441.79        86.99 o
   3   2   2        339.45        352.18        36.71 o
   4   2   2       3483.39       3526.25       105.44 o
   5   2   2        317.74        337.66        43.83 o
   6   2   2       2100.82       2022.57        87.71 o
   7   2   2        558.22        583.27        86.83 o
   8   2   2        565.68        545.48        70.37 o
  -8   3   2       5353.21       5620.04       245.61 o
  -7   3   2        481.73        633.98        75.13 o
  -6   3   2      15367.10      15440.29       295.95 o
  -5   3   2       1880.94       1750.88        74.91 o
  -4   3   2      36967.48      38329.66       481.19 o
  -3   3   2       1163.13       1013.32        54.57 o
  -2   3   2      50260.49      53890.78       446.72 o
  -1   3   2       5904.63       4312.83        69.29 o
   0   3   2     127714.78     133886.20       945.72 o
   1   3   2       6121.78       4491.74        80.72 o
   2   3   2      51697.94      54800.00       459.00 o
   3   3   2       1925.18       1596.50        56.13 o
   4   3   2      46004.40      45859.33       513.07 o
   5   3   2       1661.71       1564.19        62.21 o
   6   3   2      20185.38      21189.91       303.67 o
   7   3   2        798.04        793.31        93.00 o
   8   3   2       5899.59       5821.77       244.04 o
  -8   4   2         12.02         84.25        79.50 o
  -7   4   2       1977.11       2322.59       125.39 o
  -6   4   2        830.35        888.50        68.71 o
  -5   4   2       3554.91       3560.18       126.03 o
  -4   4   2         98.43        161.37        38.48 o
  -3   4   2       2056.23       2056.19        65.30 o
  -2   4   2       3264.00       3591.99        74.18 o
  -1   4   2       1018.58       1023.64        46.81 o
   0   4   2       1248.94       1537.39        45.50 o
   1   4   2        926.87        858.23        49.05 o
   2   4   2       3088.29       3241.95        68.09 o
   3   4   2       2491.40       2132.83        81.70 o
   4   4   2        120.90        120.65        33.63 o
   5   4   2       2349.57       2392.22        81.51 o
   6   4   2        558.84        520.04        51.77 o
   7   4   2       1274.15       1457.89        94.53 o
   8   4   2         17.13        -11.10        61.07 o
  -8   5   2       5544.95       5744.25       404.84 o
  -7   5   2       2866.16       3023.39       146.51 o
  -6   5   2      12161.26      12675.21       294.54 o
  -5   5   2        401.04        433.97        57.12 o
  -4   5   2      21897.64      23271.15       313.22 o
  -3   5   2       3545.80       3062.02        73.73 o
  -2   5   2      50955.26      52717.75       490.74 o
  -1   5   2       1148.50        931.04        45.19 o
   0   5   2      32161.15      32311.63       326.89 o
   1   5   2        947.44        670.34        41.49 o
   2   5   2      52574.52      53725.32       540.37 o
   3   5   2       2386.55       2102.38        68.04 o
   4   5   2      17964.75      17568.54       267.14 o
   5   5   2        587.32        560.37        44.68 o
   6   5   2      11614.23      10869.50       192.07 o
   7   5   2       1925.26       1946.83       102.59 o
   8   5   2       5711.85       5321.77       220.07 o
  -7   6   2        563.70        701.28        80.34 o
  -6   6   2       5748.71       5909.80       197.89 o
  -5   6   2        224.60         82.99        52.90 o
  -4   6   2      11136.88      10918.67       228.72 o
  -3   6   2       1747.63       1791.05        60.60 o
  -2   6   2      17679.68      18276.13       230.72 o
  -1   6   2          4.58          0.95        28.50 o
   0   6   2      38266.14      39839.49       364.73 o
   1   6   2          3.73         39.87        28.02 o
   2   6   2      16818.20      17549.10       254.38 o
   3   6   2       2230.82       2114.62        75.08 o
   4   6   2      12777.94      12684.75       176.26 o
   5   6   2        324.24        181.65        37.39 o
   6   6   2       5421.38       5692.58       139.61 o
   7   6   2        838.72        864.88        93.53 o
  -7   7   2        110.53         11.64        55.95 o
  -6   7   2        467.10        345.04        53.37 o
  -5   7   2       1314.85       1317.48        95.31 o
  -4   7   2       2335.96       2452.99        87.37 o
  -3   7   2         16.75        109.72        25.01 o
  -2   7   2        113.19        149.43        40.22 o
  -1   7   2        863.97        860.15        50.05 o
   0   7   2       5785.07       6199.42        96.36 o
   1   7   2        654.79        675.91        53.24 o
   2   7   2         98.11        105.06        41.35 o
   3   7   2         21.78         31.67        30.50 o
   4   7   2       3827.21       4300.64       113.41 o
   5   7   2       1224.04       1280.78        66.91 o
   6   7   2        687.12        581.83        55.72 o
   7   7   2         73.57         46.08        43.69 o
  -7   8   2        388.89        189.86        68.41 o
  -6   8   2       7243.87       7540.61       248.73 o
  -5   8   2        445.65        511.93        59.13 o
  -4   8   2      18738.34      19487.92       271.34 o
  -3   8   2         19.33          1.58        36.44 o
  -2   8   2      22592.44      24294.78       323.53 o
  -1   8   2       1764.06       1639.72        58.69 o
   0   8   2      22232.64      21961.04       213.76 o
   1   8   2       1108.77       1002.47        51.45 o
   2   8   2      22105.64      23520.22       283.15 o
   3   8   2         15.92          7.75        36.30 o
   4   8   2      14923.34      15171.61       269.75 o
   5   8   2        284.28        334.27        53.06 o
   6   8   2       6211.97       6609.41       190.36 o
   7   8   2        568.03        419.70        73.29 o
  -6   9   2       3386.39       3252.45       183.23 o
  -5   9   2        386.47        423.97        53.79 o
  -4   9   2       7185.51       7200.72       196.69 o
  -3   9   2       1728.19       1767.46        80.63 o
  -2   9   2       7550.36       8379.30       186.94 o
  -1   9   2        170.72        113.16        29.61 o
   0   9   2      19011.55      18504.99       221.57 o
   1   9   2        243.04        240.42        33.15 o
   2   9   2       8014.99       8518.13       163.03 o
   3   9   2       1855.47       1705.64        93.70 o
   4   9   2       8995.75       8636.62       224.60 o
   5   9   2        479.96        394.09        57.38 o
   6   9   2       4551.81       4295.42       157.21 o
  -6  10   2        905.03        674.81       119.66 o
  -5  10   2       2025.60       1976.87       120.20 o
  -4  10   2       1254.31       1273.37        82.60 o
  -3  10   2        204.71        102.76        37.30 o
  -2  10   2       1284.41       1059.14        56.95 o
  -1  10   2       2057.49       1974.66        81.44 o
   0  10   2       2956.32       3054.28        97.85 o
   1  10   2       1297.41       1463.60        73.76 o
   2  10   2       1167.45        978.34        60.45 o
   3  10   2        136.81        142.35        45.70 o
   4  10   2       1229.95       1379.86        88.23 o
   5  10   2       1230.30       1466.25       105.75 o
   6  10   2       1126.27       1221.00       129.47 o
  -5  11   2        699.99        630.41        88.77 o
  -4  11   2       9980.10      10698.88       332.23 o
  -3  11   2        649.98        575.00        49.81 o
  -2  11   2      14753.36      13523.08       295.66 o
  -1  11   2       1276.50        883.01       121.72 o
   0  11   2      15142.57      15702.34       369.04 o
   1  11   2       1270.32       1101.59        70.00 o
   2  11   2      15297.50      13427.48       294.48 o
   3  11   2       1057.17        927.06        73.17 o
   4  11   2      10668.56      11378.74       308.67 o
   5  11   2        524.80        568.05       124.78 o
  -4  12   2        286.95        306.25        88.37 o
  -3  12   2       1085.58       1183.07       131.78 o
  -2  12   2        228.92        209.45        39.62 o
  -1  12   2          4.53        -30.77        36.48 o
   0  12   2        803.03        859.70       126.83 o
   1  12   2          6.02        -14.67        55.43 o
   2  12   2        202.46        173.37        73.05 o
   3  12   2       1047.84       1139.16       135.93 o
   4  12   2        255.38        221.44        88.34 o
  -3  13   2        119.78         87.28       104.76 o
  -2  13   2       4118.58       4663.28       273.37 o
  -1  13   2         51.35        169.00       102.90 o
   0  13   2       5381.85       4862.53       308.10 o
   1  13   2         32.72        -19.87       109.65 o
   2  13   2       4156.13       4252.42       345.55 o
   3  13   2         77.56        178.28       113.77 o
  -2  14   2        893.38        780.57       174.84 o
  -1  14   2        474.28        637.08       122.66 o
   0  14   2        716.92        632.08       162.85 o
   1  14   2        414.77        441.99       110.95 o
   2  14   2        789.58        430.09       138.97 o
  -7   0   3      23344.33      22316.61       974.04 o
  -5   0   3      69313.16      71472.31      1205.03 o
  -3   0   3      90511.66      94496.20      1690.97 o
  -1   0   3     136241.69     138962.28      1365.08 o
   1   0   3     135852.77     137879.45      5565.19 o
   3   0   3      93284.44      91402.24      1324.73 o
   5   0   3      81402.88      80990.85      1175.20 o
   7   0   3      22798.35      21983.46       539.21 o
  -8   1   3        319.43        238.02        77.21 o
  -7   1   3        356.14        490.59       102.14 o
  -6   1   3       1133.06        966.29        66.01 o
  -5   1   3       3045.68       3136.11        94.63 o
  -4   1   3        440.33        355.36        46.41 o
  -3   1   3         85.09        129.64        48.52 o
  -2   1   3        770.22        746.20        59.69 o
  -1   1   3       6733.53       7295.70       102.16 o
   0   1   3       1535.73       1260.90        41.74 o
   1   1   3       6633.32       7520.58       162.57 o
   2   1   3        469.26        406.03        33.15 o
   3   1   3         53.01        168.29        32.38 o
   4   1   3        441.76        351.00        40.50 o
   5   1   3       2576.74       2609.63       101.90 o
   6   1   3        690.32        703.90        53.47 o
   7   1   3        483.53        536.59        56.78 o
   8   1   3        223.46        227.95        54.62 o
  -8   2   3       1875.44       1997.75       186.45 o
  -7   2   3      10872.30      10880.03       323.51 o
  -6   2   3       1476.86       1496.98        92.54 o
  -5   2   3      22283.78      23271.55       358.15 o
  -4   2   3       2547.44       2591.78        77.07 o
  -3   2   3      65730.91      69289.00       676.30 o
  -2   2   3       4480.25       4341.85       119.99 o
  -1   2   3      92134.48      95558.02       774.26 o
   0   2   3          2.86         11.39        26.53 o
   1   2   3      93337.84      96033.21      1149.63 o
   2   2   3       3108.72       2910.87        67.85 o
   3   2   3      66220.13      69063.52       672.90 o
   4   2   3       2059.08       1873.38        78.73 o
   5   2   3      15539.69      14515.74       352.11 o
   6   2   3        942.52       1057.86        55.68 o
   7   2   3      12915.84      12513.47       256.27 o
   8   2   3       1187.07       1219.67       116.40 o
  -8   3   3        105.27        -22.21        88.35 o
  -7   3   3        264.82        419.69        56.56 o
  -6   3   3        665.66        491.09        53.14 o
  -5   3   3        745.05       1257.58        68.95 o
  -4   3   3       2064.42       1696.96        66.23 o
  -3   3   3       1125.17       1037.48        50.28 o
  -2   3   3       1158.31        769.30        42.17 o
  -1   3   3        360.23        473.73        31.42 o
   0   3   3       5626.64       4341.90        74.25 o
   1   3   3        434.89        658.18        46.12 o
   2   3   3        793.08        511.00        35.62 o
   3   3   3        681.27        838.01        54.20 o
   4   3   3       2069.51       1681.71        75.58 o
   5   3   3        827.00        872.01        65.19 o
   6   3   3        404.16        287.48        37.48 o
   7   3   3        189.09        261.04        67.01 o
   8   3   3         63.49         80.23        59.60 o
  -8   4   3        263.16        332.12       101.12 o
  -7   4   3        905.96       1136.92        87.09 o
  -6   4   3       2516.47       2477.92       107.62 o
  -5   4   3       5811.13       6094.02       154.76 o
  -4   4   3       2252.95       2523.66        78.13 o
  -3   4   3       4810.03       5369.52       118.74 o
  -2   4   3       5118.14       5010.42       138.49 o
  -1   4   3       2007.71       1840.44        47.92 o
   0   4   3       4798.46       4383.38        80.08 o
   1   4   3       2051.67       1803.77        52.77 o
   2   4   3       3091.32       3211.81        81.01 o
   3   4   3       5111.67       5590.57       117.45 o
   4   4   3       1415.04       1437.88        70.86 o
   5   4   3       4425.65       4468.44       139.44 o
   6   4   3       1676.71       1756.66        87.81 o
   7   4   3       1480.65       1991.11       128.09 o
   8   4   3        287.84        355.67        83.60 o
  -7   5   3         81.31         88.50        48.62 o
  -6   5   3       1132.85       1095.22        80.07 o
  -5   5   3       1022.22       1068.10        76.52 o
  -4   5   3        152.08        143.87        38.48 o
  -3   5   3        556.54        673.56        42.58 o
  -2   5   3       2198.58       1865.13        61.27 o
  -1   5   3        166.64        348.86        37.74 o
   0   5   3         77.20         59.77        25.79 o
   1   5   3        238.55        315.32        28.29 o
   2   5   3       2521.43       2061.00        71.31 o
   3   5   3        771.90        843.59        47.09 o
   4   5   3        127.75        125.47        34.45 o
   5   5   3        622.17        636.42        65.12 o
   6   5   3       1127.48       1160.78        65.36 o
   7   5   3        129.99        134.64        55.28 o
  -7   6   3       4643.02       4931.38       224.21 o
  -6   6   3        596.14        635.61        98.10 o
  -5   6   3      10715.54      10017.12       296.06 o
  -4   6   3       1485.29       1408.06        62.32 o
  -3   6   3      15859.59      15976.58       192.46 o
  -2   6   3        286.19        230.79        31.07 o
  -1   6   3      23070.70      22757.54       259.08 o
   0   6   3        379.54        304.66        33.31 o
   1   6   3      23629.52      23096.99       266.78 o
   2   6   3        199.03        183.41        36.20 o
   3   6   3      16209.76      16398.43       194.06 o
   4   6   3       1227.13       1113.01        55.43 o
   5   6   3      16157.14      15730.96       289.49 o
   6   6   3        555.72        539.95        51.77 o
   7   6   3       4613.53       4479.98       198.03 o
  -7   7   3          7.98         56.59        64.59 o
  -6   7   3         92.20         90.49        50.46 o
  -5   7   3        367.51        320.77        79.79 o
  -4   7   3        612.51        778.96        56.54 o
  -3   7   3         10.90         32.56        23.37 o
  -2   7   3        496.62        468.08        44.41 o
  -1   7   3        166.98        184.21        34.45 o
   0   7   3        782.24        798.87        40.74 o
   1   7   3        156.68         99.00        44.69 o
   2   7   3        499.75        426.00        41.01 o
   3   7   3          6.74        -22.69        35.21 o
   4   7   3        416.47        515.14        42.13 o
   5   7   3        282.06        326.33        41.14 o
   6   7   3        101.89         49.62        43.05 o
   7   7   3          6.90        -54.25        57.89 o
  -7   8   3       3442.86       2778.46       176.54 o
  -6   8   3        311.97        333.23        71.63 o
  -5   8   3       9270.39       9446.22       258.33 o
  -4   8   3        852.15        888.77        58.96 o
  -3   8   3      18963.81      18389.21       270.50 o
  -2   8   3       2859.72       2574.38        85.26 o
  -1   8   3      27612.90      27212.70       409.64 o
   0   8   3       2238.90       2039.28        72.53 o
   1   8   3      27585.82      26621.43       315.86 o
   2   8   3       1856.82       1814.59        69.30 o
   3   8   3      19305.42      18313.85       273.76 o
   4   8   3        910.99        886.15        72.44 o
   5   8   3       7592.88       6975.99       181.27 o
   6   8   3        370.93        450.97        61.54 o
   7   8   3       3558.61       2657.21       167.99 o
  -6   9   3        550.19        601.91        89.78 o
  -5   9   3         10.08         61.68        43.29 o
  -4   9   3        267.93        226.71        49.49 o
  -3   9   3        145.76        203.12        36.76 o
  -2   9   3        312.11        260.62        44.82 o
  -1   9   3          5.96         41.44        35.26 o
   0   9   3        584.78        504.72        31.66 o
   1   9   3          7.37         38.18        38.23 o
   2   9   3        266.33        300.06        45.96 o
   3   9   3        217.96        235.50        46.46 o
   4   9   3        166.19         89.40        44.81 o
   5   9   3         15.39        129.90        49.84 o
   6   9   3        502.12        750.17        74.43 o
  -6  10   3        875.87        829.23       135.92 o
  -5  10   3       2067.33       1947.53       141.04 o
  -4  10   3        717.50        746.04        71.15 o
  -3  10   3       1750.02       1749.99        84.74 o
  -2  10   3         17.49         79.19        39.89 o
  -1  10   3       3876.90       4243.79       128.22 o
   0  10   3       4953.05       5141.67       180.64 o
   1  10   3       3939.18       4448.53       111.88 o
   2  10   3         17.03         19.75        35.99 o
   3  10   3       1863.93       1895.92        94.01 o
   4  10   3        583.90        760.80        77.17 o
   5  10   3       2744.95       2509.49       131.44 o
   6  10   3        532.95        671.59        89.14 o
  -5  11   3          8.35         95.24        61.06 o
  -4  11   3       2073.34       2123.81       148.82 o
  -3  11   3         93.17        102.16        61.27 o
  -2  11   3       2216.07       2037.48        90.65 o
  -1  11   3          7.85         53.72        33.92 o
   0  11   3       4174.57       3770.08       155.57 o
   1  11   3         10.86         51.65        58.18 o
   2  11   3       1728.02       1590.86        89.38 o
   3  11   3         71.32        130.86        54.29 o
   4  11   3       1996.17       2238.52       134.83 o
   5  11   3         10.05         22.87        74.36 o
  -4  12   3        899.76       1050.90       115.54 o
  -3  12   3       1365.94       1404.37       153.07 o
  -2  12   3        630.97        768.55        90.21 o
  -1  12   3       2449.00       2304.87       257.91 o
   0  12   3         73.42         84.89        65.34 o
   1  12   3       2483.45       2427.47       168.32 o
   2  12   3        444.56        562.43        75.92 o
   3  12   3       1424.63       1657.03       163.73 o
   4  12   3        668.48        843.41       129.23 o
  -3  13   3        232.33        417.79        92.05 o
  -2  13   3        265.86        284.38        96.25 o
  -1  13   3         19.12         72.04       124.59 o
   0  13   3         29.15        -72.77       113.31 o
   1  13   3         22.59        -74.35        88.96 o
   2  13   3        395.44        271.51        98.04 o
   3  13   3        288.85        528.99       113.13 o
  -1  14   3      13775.61      14525.98       507.01 o
   0  14   3        387.58        429.42       113.92 o
   1  14   3      13832.23      14246.26       495.10 o
  -8   0   4        748.57        761.86       221.39 o
  -6   0   4        483.19        619.47        57.46 o
  -4   0   4       2485.43       2866.36       140.16 o
  -2   0   4       6658.41       8347.66       158.33 o
   0   0   4      19001.99      19845.74       276.99 o
   2   0   4       4816.14       5007.60       204.41 o
   4   0   4       3522.67       3268.20       136.80 o
   6   0   4        639.59        592.57        64.41 o
   8   0   4        539.23        351.22        85.84 o
  -8   1   4        484.83        581.16       118.33 o
  -7   1   4       1963.41       2029.73       141.66 o
  -6   1   4       5091.07       5350.89       150.62 o
  -5   1   4       1737.85       1852.58        61.34 o
  -4   1   4       9160.73       9058.28       182.38 o
  -3   1   4       2646.27       3037.61       148.99 o
  -2   1   4      16405.68      16924.34       215.55 o
  -1   1   4       2262.29       2363.98        57.55 o
   0   1   4      60009.59      63967.76       588.94 o
   1   1   4       1579.74       1624.84        69.11 o
   2   1   4      24148.59      26293.51       413.10 o
   3   1   4       1818.38       1952.65        68.77 o
   4   1   4       9134.39       8927.40       170.21 o
   5   1   4       1105.26       1275.88        69.49 o
   6   1   4       4164.81       3767.41       112.17 o
   7   1   4       1189.53       1182.10        80.51 o
   8   1   4        741.57        729.68        81.80 o
  -8   2   4        774.12        513.93       111.40 o
  -7   2   4        174.75        153.06        58.31 o
  -6   2   4       2744.64       2932.96       113.35 o
  -5   2   4         23.55         20.16        30.13 o
  -4   2   4       1290.95       1379.31        51.88 o
  -3   2   4       2669.06       2360.49       117.80 o
  -2   2   4       7053.43       7119.63       137.89 o
  -1   2   4       1399.20       1296.73        51.04 o
   0   2   4       3910.51       4416.02        81.11 o
   1   2   4       1649.37       1452.21        66.98 o
   2   2   4       9392.35       9225.59       156.78 o
   3   2   4       1624.95       1654.87        60.60 o
   4   2   4       1646.37       1632.15        76.31 o
   5   2   4         35.49         48.60        40.43 o
   6   2   4       3737.46       3738.82       115.09 o
   7   2   4        288.11        219.55        49.46 o
   8   2   4       1073.40       1144.12       101.08 o
  -8   3   4       9768.99      10806.05       427.38 o
  -7   3   4       1437.28       1456.08       169.79 o
  -6   3   4       8838.74       8819.70       207.12 o
  -5   3   4       4251.61       3733.88        97.90 o
  -4   3   4      30120.45      31277.36       490.22 o
  -3   3   4       3716.64       3056.10       115.29 o
  -2   3   4      35084.09      35477.70       316.27 o
  -1   3   4       1507.15       1154.16        50.86 o
   0   3   4      52906.17      55534.77       482.35 o
   1   3   4       1463.84       1123.83        50.97 o
   2   3   4      36350.51      35206.71       336.03 o
   3   3   4       2603.13       2264.28        72.94 o
   4   3   4      29999.21      29463.64       378.77 o
   5   3   4       2663.50       2693.99       116.10 o
   6   3   4      11308.89      10852.61       265.65 o
   7   3   4        973.84       1004.58       105.55 o
   8   3   4       7884.83       6991.20       323.51 o
  -7   4   4          1.83        148.50        64.78 o
  -6   4   4        648.09        598.77        58.41 o
  -5   4   4        225.68        216.69        32.88 o
  -4   4   4        599.19        693.70        53.28 o
  -3   4   4        742.86        664.11        56.33 o
  -2   4   4       3410.84       3355.33       156.44 o
  -1   4   4        595.38        581.10        39.09 o
   0   4   4       1979.06       2447.77        69.21 o
   1   4   4        969.04        915.46        48.38 o
   2   4   4       3777.79       3727.04       129.15 o
   3   4   4        447.62        320.80        50.90 o
   4   4   4        580.99        645.78        47.58 o
   5   4   4        142.35        127.45        45.30 o
   6   4   4        961.60        785.44        67.34 o
   7   4   4          2.49        120.04        49.65 o
  -7   5   4        371.75        291.01        75.75 o
  -6   5   4      12258.63      11809.99       304.43 o
  -5   5   4       2070.16       2040.19       100.59 o
  -4   5   4      20002.98      20674.84       268.64 o
  -3   5   4        430.07        509.02        34.26 o
  -2   5   4      50335.62      52977.55       499.21 o
  -1   5   4       1998.91       1528.11        53.52 o
   0   5   4      49845.59      51334.20       433.09 o
   1   5   4       2151.05       1665.78        61.70 o
   2   5   4      45726.10      45286.14       430.76 o
   3   5   4        270.27        244.40        33.81 o
   4   5   4      19754.32      20299.92       261.75 o
   5   5   4       2714.95       2495.03       108.76 o
   6   5   4      10136.78       9668.44       223.50 o
   7   5   4        227.35        306.36        72.10 o
  -7   6   4        238.08        174.53        70.07 o
  -6   6   4       4260.98       4671.86       189.03 o
  -5   6   4         81.51         67.58        52.62 o
  -4   6   4      15884.77      16502.52       268.32 o
  -3   6   4       1770.16       1511.77        56.50 o
  -2   6   4       9038.96       9894.29       151.11 o
  -1   6   4        326.74        366.96        34.11 o
   0   6   4      18405.39      18601.27       218.13 o
   1   6   4        203.56        256.17        32.06 o
   2   6   4       8530.71       8256.53       126.32 o
   3   6   4       1101.85       1067.71        52.55 o
   4   6   4      17651.94      17746.30       303.31 o
   5   6   4         56.87         17.10        43.95 o
   6   6   4       4136.16       4317.88       166.13 o
   7   6   4        382.78        363.06        99.82 o
  -7   7   4       1278.13       1254.94       133.01 o
  -6   7   4        230.06        260.97        72.49 o
  -5   7   4       3446.11       3097.67       146.85 o
  -4   7   4        126.59         75.23        33.10 o
  -3   7   4       1280.75       1235.33        54.77 o
  -2   7   4        106.92         95.57        31.17 o
  -1   7   4       4795.79       4518.46       106.82 o
   0   7   4        215.24        184.15        31.66 o
   1   7   4       3605.96       3391.46        79.07 o
   2   7   4         83.62         66.56        28.15 o
   3   7   4       1051.69        925.58        57.36 o
   4   7   4        145.41         86.57        40.84 o
   5   7   4       3063.60       2597.30       107.40 o
   6   7   4        333.73        213.11        76.84 o
   7   7   4        826.79        769.18       138.12 o
  -6   8   4       7201.44       7938.13       282.29 o
  -5   8   4        176.91        164.63        49.94 o
  -4   8   4      10491.57      11243.64       212.93 o
  -3   8   4       2103.94       2173.10        89.59 o
  -2   8   4      22192.84      23532.81       302.64 o
  -1   8   4       1891.35       1903.99        72.29 o
   0   8   4      22240.23      23777.96       310.97 o
   1   8   4       3133.92       2825.47        78.76 o
   2   8   4      24426.83      25796.32       331.91 o
   3   8   4       1429.30       1508.59        79.07 o
   4   8   4      11306.68      11097.78       237.74 o
   5   8   4        196.13        194.33        49.29 o
   6   8   4       8263.92       8891.20       243.34 o
  -6   9   4       2212.32       2133.85       157.29 o
  -5   9   4       1179.22       1318.03       122.19 o
  -4   9   4       4803.75       5215.13       169.20 o
  -3   9   4       3064.53       2945.67       111.52 o
  -2   9   4       7053.17       6563.08       157.95 o
  -1   9   4        815.61        739.82        59.10 o
   0   9   4       6770.13       7525.76       131.88 o
   1   9   4       1001.36        989.16        58.33 o
   2   9   4       6603.77       6633.77       166.65 o
   3   9   4       1893.50       1872.78        89.78 o
   4   9   4       4836.20       4860.77       145.64 o
   5   9   4       1247.52       1392.43        98.78 o
   6   9   4       2412.63       2443.48       159.67 o
  -5  10   4        381.45        338.37        87.54 o
  -4  10   4       1625.41       1659.39       126.35 o
  -3  10   4        358.58        382.53        54.04 o
  -2  10   4       1795.48       1786.48        93.55 o
  -1  10   4        952.35        897.10        78.87 o
   0  10   4       1305.76       1079.20        60.51 o
   1  10   4        975.40        924.46        58.32 o
   2  10   4       2064.68       2312.39       118.44 o
   3  10   4        216.28        207.26        45.89 o
   4  10   4       1756.79       1859.09       114.52 o
   5  10   4        275.08        323.67        62.97 o
  -5  11   4        311.22        352.06        98.77 o
  -4  11   4       8177.00       7932.85       239.06 o
  -3  11   4       1670.27       1577.76       115.56 o
  -2  11   4      14639.69      14018.95       281.74 o
  -1  11   4        457.97        392.43        52.13 o
   0  11   4      14688.99      12566.19       302.70 o
   1  11   4        617.92        566.81        63.28 o
   2  11   4      14941.84      15034.10       320.68 o
   3  11   4       1263.24       1409.07       109.36 o
   4  11   4       8095.17       7986.25       239.92 o
   5  11   4        265.63        297.90        94.08 o
  -4  12   4        363.15        371.25        92.51 o
  -3  12   4        682.33        936.60       117.70 o
  -2  12   4        704.58        989.58       114.62 o
  -1  12   4         27.82        -18.84        52.18 o
   0  12   4        273.16        244.37        70.75 o
   1  12   4         44.99        -69.74        69.84 o
   2  12   4        976.80       1497.25       115.10 o
   3  12   4        411.65        547.21        78.21 o
   4  12   4        489.09        359.84        88.22 o
  -3  13   4        396.41        468.92        95.15 o
  -2  13   4       3709.52       4189.81       265.50 o
  -1  13   4       1900.96       1948.43       183.35 o
   0  13   4       4279.49       4339.30       258.92 o
   1  13   4       1591.91       1528.84       159.91 o
   2  13   4       3247.66       3373.71       227.67 o
   3  13   4        277.44        258.14        96.06 o
   0  14   4        671.94        463.00       128.62 o
  -7   0   5       1710.60       1381.63       138.21 o
  -5   0   5         77.37         33.30        57.75 o
  -3   0   5      11672.68      12008.12       297.34 o
  -1   0   5       5544.16       6049.57       125.61 o
   1   0   5       8953.02       9869.55       182.14 o
   3   0   5       7705.57       7197.42       456.95 o
   5   0   5         53.09         -9.11        48.82 o
   7   0   5       1156.79        999.88       141.26 o
  -8   1   5        308.93        317.48       115.15 o
  -7   1   5       4152.55       4328.05       189.64 o
  -6   1   5       2189.07       1937.61        70.03 o
  -5   1   5       5230.07       5374.02       133.09 o
  -4   1   5       3115.70       2971.63       119.61 o
  -3   1   5       4450.80       4304.09       144.13 o
  -2   1   5       2273.70       2361.10        76.62 o
  -1   1   5      21948.51      24797.56       251.89 o
   0   1   5       3952.10       3723.80        74.27 o
   1   1   5      15147.06      15072.28       200.89 o
   2   1   5       1388.21       1376.61        92.29 o
   3   1   5       7167.18       7596.99       146.56 o
   4   1   5       2059.32       1849.08        90.42 o
   5   1   5       5383.16       5568.01       158.62 o
   6   1   5       1319.19       1158.19       118.50 o
   7   1   5       6663.06       6929.43       203.71 o
   8   1   5        219.63        351.10       127.51 o
  -8   2   5        676.42        624.87       120.58 o
  -7   2   5         44.17         89.52        94.77 o
  -6   2   5       1540.96       1250.23        56.85 o
  -5   2   5       4831.53       5018.91       132.53 o
  -4   2   5       2972.93       2939.60        99.91 o
  -3   2   5       2874.01       2890.42       117.21 o
  -2   2   5       2949.40       2949.40        86.85 o
  -1   2   5      10496.35      10295.49       154.63 o
   0   2   5       1362.60       1248.46        51.66 o
   1   2   5       7883.97       7689.15       137.04 o
   2   2   5       1793.00       1710.64        92.36 o
   3   2   5       4607.56       5190.46       123.27 o
   4   2   5       2037.86       2039.28        76.11 o
   5   2   5       4565.20       4694.44       157.97 o
   6   2   5        997.49       1113.38        76.46 o
   7   2   5         69.52        108.98        45.85 o
   8   2   5        408.12        474.39        90.77 o
  -7   3   5       8014.50       8454.96       358.32 o
  -6   3   5       1181.22        984.22        99.56 o
  -5   3   5      17674.26      19202.88       381.24 o
  -4   3   5       1482.44       1560.13        82.34 o
  -3   3   5      41409.60      43480.73       502.13 o
  -2   3   5        219.12        236.26        37.47 o
  -1   3   5      33867.70      34275.84       377.02 o
   0   3   5        334.55        129.97        30.79 o
   1   3   5      33520.20      33362.81       328.41 o
   2   3   5        359.45        368.05        54.00 o
   3   3   5      38001.34      36386.06       466.97 o
   4   3   5       2168.60       1848.81        71.40 o
   5   3   5      19804.52      19740.54       292.48 o
   6   3   5       1007.55       1010.45        79.61 o
   7   3   5       6058.74       6177.41       278.61 o
  -7   4   5         45.20        -25.93        88.34 o
  -6   4   5        352.17        253.80        72.20 o
  -5   4   5        696.76        625.71        60.06 o
  -4   4   5       2689.28       2603.24        98.65 o
  -3   4   5         13.08         67.23        33.88 o
  -2   4   5        745.90        715.33        64.66 o
  -1   4   5       4337.15       4332.41        99.48 o
   0   4   5       3385.22       3276.83        91.10 o
   1   4   5       4042.16       4009.66        94.86 o
   2   4   5       1083.51        942.63        89.89 o
   3   4   5         19.11         46.31        20.68 o
   4   4   5       2137.85       2133.84        75.72 o
   5   4   5        682.27        556.70        52.64 o
   6   4   5        213.53        305.05        44.11 o
   7   4   5         30.66         30.40        76.18 o
  -7   5   5       6227.64       6800.92       268.69 o
  -6   5   5        863.98       1082.84        96.49 o
  -5   5   5      14395.59      14655.64       339.07 o
  -4   5   5       3603.25       3454.66       123.73 o
  -3   5   5      17756.52      18165.81       208.56 o
  -2   5   5       9874.03       8841.75       146.78 o
  -1   5   5      43723.80      45674.66       492.75 o
   0   5   5       6231.79       5740.68       109.65 o
   1   5   5      49151.48      50255.39       525.37 o
   2   5   5       9803.81       8628.67       160.42 o
   3   5   5      23941.01      24639.71       263.30 o
   4   5   5       2172.27       2199.47        83.89 o
   5   5   5      15769.87      15260.70       251.36 o
   6   5   5        759.69        843.51        76.56 o
   7   5   5       8834.24       7959.30       339.77 o
  -7   6   5       3508.00       3213.05       190.03 o
  -6   6   5       3140.37       3061.70       159.14 o
  -5   6   5       7126.58       7199.44       199.56 o
  -4   6   5        788.84        776.43        65.17 o
  -3   6   5      13687.39      14257.76       201.38 o
  -2   6   5       1647.29       1586.29        59.91 o
  -1   6   5       8285.07       8390.39       143.20 o
   0   6   5         59.11         52.34        27.49 o
   1   6   5       9132.16       9371.36       146.33 o
   2   6   5       1030.52       1025.17        47.45 o
   3   6   5      10350.95      10145.66       153.94 o
   4   6   5        665.95        635.47        48.31 o
   5   6   5       6461.86       7019.07       206.01 o
   6   6   5       1923.13       1728.47       103.44 o
   7   6   5       2817.41       2313.11       169.69 o
  -7   7   5        212.15        229.93        78.58 o
  -6   7   5       1333.03       1375.94       129.49 o
  -5   7   5         46.14        -13.90        55.51 o
  -4   7   5        262.53        322.24        41.64 o
  -3   7   5       3774.56       4320.87        97.50 o
  -2   7   5        763.88        760.43        52.76 o
  -1   7   5        269.24        272.47        31.61 o
   0   7   5       1430.10       1555.55        60.21 o
   1   7   5        310.47        282.53        30.99 o
   2   7   5       1062.60        870.43        38.94 o
   3   7   5       2322.51       2254.64        75.58 o
   4   7   5        175.96        199.23        43.27 o
   5   7   5         45.87         50.18        45.02 o
   6   7   5        967.12       1067.14       197.74 o
  -6   8   5        781.78        768.15       102.58 o
  -5   8   5       7245.16       6930.03       266.56 o
  -4   8   5        892.02        868.67        59.44 o
  -3   8   5      14566.40      14495.41       268.43 o
  -2   8   5         68.23         80.29        36.56 o
  -1   8   5      23938.38      25248.52       332.08 o
   0   8   5        317.47        276.04        36.24 o
   1   8   5      22046.91      23495.26       261.63 o
   2   8   5        101.24        134.13        37.28 o
   3   8   5      17089.56      17454.34       316.41 o
   4   8   5       1010.93       1018.74        70.80 o
   5   8   5       6759.52       6619.37       204.33 o
   6   8   5        527.89        563.53        87.29 o
  -6   9   5          4.42        121.77        63.10 o
  -5   9   5       3267.79       3743.67       196.71 o
  -4   9   5       1072.65        927.79        92.62 o
  -3   9   5       7505.78       7701.98       194.06 o
  -2   9   5       2157.41       2173.57        97.96 o
  -1   9   5       6096.22       5836.11       148.14 o
   0   9   5         10.29        -24.64        26.59 o
   1   9   5       6990.46       6480.32       150.78 o
   2   9   5       2699.21       2727.60       122.13 o
   3   9   5       7032.06       6593.84       167.09 o
   4   9   5        659.44        738.03        69.58 o
   5   9   5       3835.98       4085.96       178.04 o
   6   9   5          3.78        -50.16        75.52 o
  -5  10   5        587.88        473.96        86.56 o
  -4  10   5        807.96        983.92       110.60 o
  -3  10   5       1563.33       1513.87       108.47 o
  -2  10   5        905.66        876.99        80.66 o
  -1  10   5       1701.44       1952.43        99.95 o
   0  10   5        214.85        228.43        30.74 o
   1  10   5       1668.47       1842.99        81.07 o
   2  10   5        547.80        567.22        55.87 o
   3  10   5       1330.78       1450.47        91.35 o
   4  10   5        917.63        543.72       173.84 o
   5  10   5        578.86        692.75        85.55 o
  -4  11   5        168.46        310.54        71.21 o
  -3  11   5      10186.64      10743.12       280.27 o
  -2  11   5        139.30        122.33        81.01 o
  -1  11   5      16335.03      15439.68       313.57 o
   0  11   5        715.54        686.94        63.93 o
   1  11   5      15934.50      15590.54       282.50 o
   2  11   5        200.41        267.05        45.09 o
   3  11   5      10882.46      10889.93       283.45 o
   4  11   5        274.83        278.29        62.45 o
  -3  12   5        481.76        592.68        75.97 o
  -2  12   5        854.44        913.78       110.93 o
  -1  12   5        890.70       1222.20       148.64 o
   0  12   5        141.13          6.80        68.39 o
   1  12   5        771.15       1265.67       123.46 o
   2  12   5        605.98        574.46        82.84 o
   3  12   5        363.21        337.83        90.29 o
  -2  13   5        305.45        347.81       117.22 o
  -1  13   5       2973.79       2888.18       242.81 o
   0  13   5         77.12         19.99       128.33 o
   1  13   5       3507.31       4083.64       252.09 o
   2  13   5        495.28        675.85       105.78 o
  -6   0   6      17665.76      18218.87       432.09 o
  -4   0   6      79137.98      85455.86      1547.14 o
  -2   0   6     118789.21     122336.12      1414.82 o
   0   0   6      87575.34      86745.02      1123.15 o
   2   0   6     119552.22     121217.96      1833.98 o
   4   0   6      71489.02      70606.12      1055.23 o
   6   0   6      18416.31      18424.26       499.08 o
  -7   1   6        505.61        414.83       118.10 o
  -6   1   6        153.93        169.66        35.84 o
  -5   1   6        736.80        681.24        68.63 o
  -4   1   6        902.86       1158.75        68.85 o
  -3   1   6        748.37        661.52        50.09 o
  -2   1   6        541.74        646.19        41.40 o
  -1   1   6        289.37        279.76        38.06 o
   0   1   6          0.25         40.99        25.42 o
   1   1   6        190.88        144.45        32.65 o
   2   1   6        564.82        590.73        50.30 o
   3   1   6        491.52        425.33        26.01 o
   4   1   6       1274.14       1523.36        70.24 o
   5   1   6        634.41        525.77        59.83 o
   6   1   6        219.61        142.58        45.04 o
   7   1   6        341.96        209.75        67.64 o
  -7   2   6        750.92        561.41       115.68 o
  -6   2   6      15474.62      15465.43       331.13 o
  -5   2   6       3385.54       3233.16       119.56 o
  -4   2   6      14633.67      13774.34       241.12 o
  -3   2   6       2420.90       2498.19        87.68 o
  -2   2   6      27168.72      27553.89       281.42 o
  -1   2   6       5394.89       5509.78       103.53 o
   0   2   6      66943.42      69222.85       629.67 o
   1   2   6       6617.32       6195.73       130.85 o
   2   2   6      27817.79      27680.10       426.01 o
   3   2   6       2343.59       2286.54        86.68 o
   4   2   6      21921.89      22208.81       311.25 o
   5   2   6       2327.49       2459.65        94.70 o
   6   2   6      16353.59      15511.38       318.27 o
   7   2   6        452.61        527.34       107.92 o
  -7   3   6        153.93         81.81        93.89 o
  -6   3   6        985.07        978.53        96.89 o
  -5   3   6        929.76       1018.66        68.49 o
  -4   3   6       1523.83       1700.71        89.17 o
  -3   3   6       1037.26        847.15        62.26 o
  -2   3   6         22.60        127.75        25.37 o
  -1   3   6        339.44        279.95        44.25 o
   0   3   6        676.75        628.68        44.83 o
   1   3   6        489.56        369.57        27.12 o
   2   3   6         13.66         30.66        35.93 o
   3   3   6       1095.14        886.76        62.27 o
   4   3   6       2466.26       2522.28        94.14 o
   5   3   6       1522.83       1333.49        69.20 o
   6   3   6        629.51        756.09        68.61 o
   7   3   6        250.56        229.70        89.53 o
  -7   4   6       3026.48       3202.33       230.26 o
  -6   4   6       1098.23       1186.99       103.11 o
  -5   4   6       3464.71       3256.02       124.37 o
  -4   4   6       4678.79       4447.29       144.75 o
  -3   4   6       3238.53       3170.64       112.36 o
  -2   4   6         84.85        180.59        39.94 o
  -1   4   6       5297.16       5250.20       118.31 o
   0   4   6       4922.35       5430.26       114.57 o
   1   4   6       3215.49       3264.26        87.63 o
   2   4   6         62.92         66.37        32.37 o
   3   4   6       1993.18       2048.51       103.45 o
   4   4   6       5783.98       6043.27       151.84 o
   5   4   6       2190.91       2389.72        99.76 o
   6   4   6       1230.02       1295.16        78.23 o
   7   4   6       1893.16       2474.22       194.23 o
  -7   5   6       1053.80       1112.66       143.54 o
  -6   5   6        918.75        809.84        88.80 o
  -5   5   6       2537.11       2234.85       110.40 o
  -4   5   6        743.76        689.91        54.79 o
  -3   5   6        847.79        721.23        55.10 o
  -2   5   6        126.78        232.31        34.52 o
  -1   5   6       1839.19       1704.18        65.48 o
   0   5   6        894.75        905.55        45.60 o
   1   5   6       1463.31       1380.67        64.50 o
   2   5   6         84.14        172.90        28.57 o
   3   5   6        587.98        537.99        37.22 o
   4   5   6        935.16        955.92        43.42 o
   5   5   6       1532.88       1682.67        86.49 o
   6   5   6       1010.81       1010.73       131.95 o
   7   5   6        653.30        735.67       131.63 o
  -7   6   6        259.41        162.12        97.39 o
  -6   6   6       2413.40       2305.41       160.85 o
  -5   6   6        592.16        621.58        67.22 o
  -4   6   6      13544.69      13455.94       242.91 o
  -3   6   6       2315.75       2184.90        73.31 o
  -2   6   6      25973.93      26938.51       293.40 o
  -1   6   6       1804.94       1844.81        73.77 o
   0   6   6      15700.23      15916.34       201.92 o
   1   6   6       2619.64       2489.43        75.88 o
   2   6   6      27507.94      28029.88       382.59 o
   3   6   6       1615.10       1505.09        67.57 o
   4   6   6       9917.39       9449.36       163.91 o
   5   6   6        483.22        476.01        53.71 o
   6   6   6       2774.44       2170.03       263.54 o
   7   6   6        241.68        174.63       114.62 o
  -6   7   6         50.33         -1.11        79.99 o
  -5   7   6        219.07        244.48        82.92 o
  -4   7   6        343.87        371.55        54.85 o
  -3   7   6        388.86        347.28        37.97 o
  -2   7   6        280.28        398.25        40.04 o
  -1   7   6       1464.96       1315.39        62.80 o
   0   7   6         39.03         48.54        28.38 o
   1   7   6        898.35        883.45        49.46 o
   2   7   6        216.63        209.12        27.37 o
   3   7   6        245.66        231.50        36.24 o
   4   7   6        538.27        554.38        47.11 o
   5   7   6        132.00         37.05        59.97 o
   6   7   6         53.69         11.65        90.81 o
  -6   8   6       6152.30       5704.43       258.02 o
  -5   8   6        219.84        183.59        78.76 o
  -4   8   6       7448.09       7101.95       195.51 o
  -3   8   6        624.84        650.36        55.73 o
  -2   8   6       9160.50       8924.54       190.22 o
  -1   8   6       1075.58       1134.79        61.04 o
   0   8   6      19131.19      18376.38       280.43 o
   1   8   6       1444.44       1346.43        63.94 o
   2   8   6       9538.07       9160.78       176.92 o
   3   8   6        640.91        624.81        84.90 o
   4   8   6      10069.38       9908.22       284.94 o
   5   8   6        139.30        128.93        77.24 o
   6   8   6       6833.86       6185.36       260.85 o
  -5   9   6       1866.90       1919.32       148.74 o
  -4   9   6        107.77        125.12        66.49 o
  -3   9   6        164.87        169.17        50.13 o
  -2   9   6         82.39        156.39        71.88 o
  -1   9   6       3218.40       3188.60       121.94 o
   0   9   6         74.39         53.47        33.70 o
   1   9   6       2075.63       2145.94        80.51 o
   2   9   6         51.75        105.46        37.06 o
   3   9   6        244.71        137.68        46.80 o
   4   9   6        117.36         99.04        50.02 o
   5   9   6       1126.00       1367.43       127.81 o
  -5  10   6       1207.95       1176.86       133.70 o
  -4  10   6       2550.21       2600.05       170.11 o
  -3  10   6       1195.13       1088.49       104.90 o
  -2  10   6       2475.38       2202.47       115.54 o
  -1  10   6       1124.29        940.17        84.43 o
   0  10   6       1557.64       1677.44        67.96 o
   1  10   6        747.11        859.66        66.00 o
   2  10   6       2540.47       2405.77       105.18 o
   3  10   6        732.08        828.34        84.53 o
   4  10   6       1979.88       1813.64       121.13 o
   5  10   6        768.16        956.15       116.24 o
  -4  11   6         55.17        146.32        63.76 o
  -3  11   6       1875.15       2053.83       137.53 o
  -2  11   6         14.80         51.00        80.65 o
  -1  11   6       1060.47       1041.79        96.69 o
   0  11   6         75.81         34.24        37.75 o
   1  11   6       1733.06       1567.53       109.40 o
   2  11   6         24.53         17.41        43.17 o
   3  11   6       1701.38       1889.40       117.75 o
   4  11   6         78.62        173.02        63.77 o
  -3  12   6       1729.34       1920.64       135.11 o
  -2  12   6       1303.72       1116.89       149.91 o
  -1  12   6       1360.41       1520.42       163.82 o
   0  12   6       1122.73       1004.49       100.98 o
   1  12   6       1644.16       1859.50       133.88 o
   2  12   6       1408.68       1156.94       110.36 o
   3  12   6       1227.85       1373.17       119.42 o
  -1  13   6        512.20        440.81       211.56 o
   0  13   6         99.04        475.61       114.24 o
   1  13   6        334.37        481.00        78.90 o
  -7   0   7        503.54        576.00       178.39 o
  -5   0   7       1217.13       1464.71        81.84 o
  -3   0   7       9367.88      10548.84       218.97 o
  -1   0   7       7059.38       6855.18       189.53 o
   1   0   7      10587.47      11275.33       273.17 o
   3   0   7       7826.95       7107.18       156.32 o
   5   0   7       1962.52       1945.66       136.16 o
   7   0   7        749.61        666.39       182.00 o
  -7   1   7        551.91        612.00       189.90 o
  -6   1   7       2948.76       2766.34       168.99 o
  -5   1   7       4357.49       4419.69       172.71 o
  -4   1   7       4338.88       4396.24       134.46 o
  -3   1   7       2565.25       2458.82        82.39 o
  -2   1   7       5428.54       5655.82       123.67 o
  -1   1   7       8731.53       9132.97       156.75 o
   0   1   7       4223.73       4563.92       102.37 o
   1   1   7       5407.19       5196.92       112.77 o
   2   1   7       3734.27       3805.06       117.20 o
   3   1   7       4206.76       4035.07       115.13 o
   4   1   7       2619.70       2769.86        79.50 o
   5   1   7       6142.50       5982.48       160.95 o
   6   1   7       1811.00       1865.79       128.62 o
   7   1   7        670.07        664.16       163.39 o
  -7   2   7       1045.69       1310.64       158.87 o
  -6   2   7         23.57          7.81        45.78 o
  -5   2   7       2410.31       2613.02       126.05 o
  -4   2   7        138.36        153.23        44.85 o
  -3   2   7        497.67        439.01        45.69 o
  -2   2   7        455.64        402.15        39.43 o
  -1   2   7       4096.45       4571.58       103.74 o
   0   2   7          2.89          6.67        30.60 o
   1   2   7       2624.09       2659.49        88.40 o
   2   2   7        383.59        386.81        50.82 o
   3   2   7        643.98        655.34        52.82 o
   4   2   7         84.67         69.56        39.36 o
   5   2   7       2423.07       2350.48       103.50 o
   6   2   7         37.00        -14.62        42.69 o
   7   2   7       1366.75       1255.23       137.31 o
  -7   3   7       6200.00       6423.02       350.36 o
  -6   3   7       2103.67       2033.02       174.81 o
  -5   3   7      11086.08      11430.79       267.07 o
  -4   3   7       1858.42       1692.30       109.35 o
  -3   3   7      50479.23      52384.00       402.88 o
  -2   3   7       2865.17       2487.68        79.75 o
  -1   3   7      36671.97      35887.88       424.94 o
   0   3   7       4541.11       3943.45       110.81 o
   1   3   7      44609.09      44531.16       409.56 o
   2   3   7       2700.47       2205.81        94.09 o
   3   3   7      41018.39      38592.54       729.73 o
   4   3   7       2116.41       1953.72       112.11 o
   5   3   7       9072.02       8406.97       195.66 o
   6   3   7       1866.21       1768.43       132.64 o
   7   3   7       6607.58       6224.07       299.51 o
  -7   4   7        339.30        419.13       107.00 o
  -6   4   7        305.34        292.52        64.98 o
  -5   4   7        440.43        362.60        42.71 o
  -4   4   7       1364.33       1281.67        85.74 o
  -3   4   7        446.87        542.10        74.83 o
  -2   4   7       1258.41       1220.06        58.61 o
  -1   4   7         18.58         70.89        30.06 o
   0   4   7       3967.92       3842.87        99.22 o
   1   4   7         27.82         65.57        22.51 o
   2   4   7        770.03        858.99        69.48 o
   3   4   7        504.11        670.28        70.50 o
   4   4   7       1376.00       1258.55        85.36 o
   5   4   7        320.30        203.80        36.99 o
   6   4   7        349.91        313.86        73.09 o
   7   4   7        361.86        398.23        97.94 o
  -7   5   7       4503.32       4489.75       274.22 o
  -6   5   7        618.61        569.00        95.66 o
  -5   5   7       9124.37       8493.34       226.62 o
  -4   5   7          7.84          4.62        41.53 o
  -3   5   7       7178.23       6996.22       199.21 o
  -2   5   7        679.48        761.14        51.88 o
  -1   5   7      22085.27      22879.70       265.72 o
   0   5   7       1525.18       1515.48        62.71 o
   1   5   7      16647.20      16488.49       223.93 o
   2   5   7        441.00        469.91        34.61 o
   3   5   7      10799.77      10497.26       239.32 o
   4   5   7          4.99         41.56        49.65 o
   5   5   7      11179.73      10548.35       233.16 o
   6   5   7        376.33        357.91        91.50 o
   7   5   7       4649.52       4387.21       260.73 o
  -6   6   7        473.49        400.83       160.87 o
  -5   6   7       4275.91       4612.93       208.21 o
  -4   6   7        179.89        198.37        42.83 o
  -3   6   7      12509.23      12924.20       282.76 o
  -2   6   7        862.67        933.68        55.93 o
  -1   6   7       8964.48       8879.34       169.44 o
   0   6   7        338.77        277.48        35.16 o
   1   6   7      11108.95      11446.28       220.48 o
   2   6   7       1251.40       1103.75        58.80 o
   3   6   7      13185.21      13060.60       234.29 o
   4   6   7        250.84        150.23        57.01 o
   5   6   7       5840.33       6139.52       491.78 o
   6   6   7        670.82        504.14       106.60 o
  -6   7   7       1615.07       1704.61       149.25 o
  -5   7   7        409.12        321.39        88.51 o
  -4   7   7       5754.54       5265.41       153.86 o
  -3   7   7       2521.20       2595.65        95.10 o
  -2   7   7       3891.97       3914.29       106.04 o
  -1   7   7       2195.44       2329.32        92.15 o
   0   7   7       2108.34       2017.65        74.61 o
   1   7   7       3631.12       4119.38       108.12 o
   2   7   7       2603.97       2608.15        93.17 o
   3   7   7       1628.75       1510.43        69.83 o
   4   7   7       3743.98       3981.82       162.36 o
   5   7   7        258.19        215.60        90.01 o
   6   7   7        998.97       1064.29       139.98 o
  -5   8   7       7510.31       8117.17       303.90 o
  -4   8   7        290.05        487.89        80.16 o
  -3   8   7       8358.74       9144.55       266.36 o
  -2   8   7        571.34        541.88        64.64 o
  -1   8   7      18032.47      18602.45       296.66 o
   0   8   7        154.94        131.26        45.34 o
   1   8   7      15424.90      15725.62       247.78 o
   2   8   7        894.30        774.04        46.90 o
   3   8   7       9863.30      10111.77       222.58 o
   4   8   7        212.20        129.73        88.85 o
   5   8   7       7761.96       7620.67       332.07 o
  -5   9   7       2011.80       2122.41       162.33 o
  -4   9   7        658.50        571.32        97.83 o
  -3   9   7       6633.45       6781.90       242.69 o
  -2   9   7       1571.61       1548.09        95.41 o
  -1   9   7       6012.69       6040.18       151.62 o
   0   9   7       1843.26       1765.60        89.29 o
   1   9   7       7201.07       7092.42       159.22 o
   2   9   7       1757.30       1744.52        62.20 o
   3   9   7       5777.94       5716.80       192.69 o
   4   9   7        404.11        316.38        60.75 o
   5   9   7       1777.46       1840.87       168.29 o
  -4  10   7        387.55        366.56        83.49 o
  -3  10   7       1742.81       1686.02       147.77 o
  -2  10   7       1049.97       1073.97        99.28 o
  -1  10   7       1385.25       1389.76       133.67 o
   0  10   7       2004.45       2130.97        95.84 o
   1  10   7       1613.98       1561.94        79.96 o
   2  10   7        635.21        687.54       104.91 o
   3  10   7       1573.95       1470.27       105.56 o
   4  10   7        629.44        562.63        95.53 o
  -3  11   7       5215.27       5177.43       215.18 o
  -2  11   7       1438.98       1394.30       114.70 o
  -1  11   7       9806.10       9795.54       278.70 o
   0  11   7       1803.50       1934.80       143.40 o
   1  11   7       9593.58      10329.94       320.25 o
   2  11   7       1586.81       1793.78       115.05 o
   3  11   7       5853.98       5938.42       201.52 o
  -2  12   7        420.12        593.41       146.24 o
  -1  12   7        153.28         30.92        69.90 o
   0  12   7        176.36         78.52        75.00 o
   1  12   7        217.96        288.11        73.33 o
   2  12   7        583.38        576.29        88.98 o
  -6   0   8       1380.14       1136.60       203.23 o
  -4   0   8       3391.40       2878.16       259.59 o
  -2   0   8       9257.69       9280.94       223.98 o
   0   0   8       2806.85       2701.52       107.61 o
   2   0   8      13112.74      12970.51       354.39 o
   4   0   8       2054.07       1773.56        91.65 o
   6   0   8       1712.58       1370.78       132.12 o
  -7   1   8        807.69        888.37       148.16 o
  -6   1   8       5987.91       6395.73       260.78 o
  -5   1   8       1404.63       1447.98        98.78 o
  -4   1   8       1865.48       1979.92       111.85 o
  -3   1   8       4651.47       4337.86       113.81 o
  -2   1   8       3107.40       3275.87        82.12 o
  -1   1   8       5602.37       5232.03       107.47 o
   0   1   8       6996.98       7036.87       131.22 o
   1   1   8       5632.73       5063.37       100.54 o
   2   1   8       1900.47       1692.99        77.83 o
   3   1   8       3990.54       3658.37       106.08 o
   4   1   8       2978.19       3350.44       116.94 o
   5   1   8       1206.40       1022.68        57.83 o
   6   1   8       4059.79       3746.79       150.08 o
   7   1   8        491.51        673.69       141.64 o
  -7   2   8       1867.64       1780.69       187.92 o
  -6   2   8         19.12         82.30        94.65 o
  -5   2   8       1123.30       1047.99        95.42 o
  -4   2   8       1955.88       1785.67       105.32 o
  -3   2   8        640.13        611.05        53.80 o
  -2   2   8        374.36        347.49        34.80 o
  -1   2   8       1649.72       1622.80        64.90 o
   0   2   8       1281.57       1386.79        60.70 o
   1   2   8       1000.75       1055.58        59.71 o
   2   2   8        406.33        426.96        49.33 o
   3   2   8        735.18        800.89        59.98 o
   4   2   8       3236.66       3307.49       124.28 o
   5   2   8        677.33        631.53        74.43 o
   6   2   8         28.83        104.02        71.69 o
   7   2   8       1156.18       1337.64       154.51 o
  -7   3   8         32.37         30.05        97.71 o
  -6   3   8       5857.05       6342.05       310.95 o
  -5   3   8        291.38        230.40        92.65 o
  -4   3   8      17560.22      18079.35       376.07 o
  -3   3   8        772.05        825.26        67.68 o
  -2   3   8      36575.33      36336.86       398.91 o
  -1   3   8       1570.59       1301.68        66.65 o
   0   3   8      26622.47      26701.81       307.38 o
   1   3   8       1169.08        913.78        44.31 o
   2   3   8      47383.57      48153.02       932.77 o
   3   3   8        914.75        618.74       137.42 o
   4   3   8      15144.59      14930.33       345.71 o
   5   3   8        467.61        517.60        81.58 o
   6   3   8       8985.83       9472.14       349.43 o
   7   3   8         19.57         83.24       102.46 o
  -6   4   8        164.26        252.92        97.97 o
  -5   4   8       2616.36       2174.25       126.14 o
  -4   4   8        476.58        433.67        59.76 o
  -3   4   8       5730.27       5103.79       144.19 o
  -2   4   8        728.13        947.43        53.60 o
  -1   4   8        738.90        874.91        54.25 o
   0   4   8        338.28        400.21        38.12 o
   1   4   8        824.60        922.46        39.62 o
   2   4   8        765.84        816.71        70.86 o
   3   4   8       3453.55       3668.36       153.05 o
   4   4   8        779.18        763.72        75.53 o
   5   4   8       1587.38       1642.99       109.55 o
   6   4   8        211.67        261.03        78.51 o
  -6   5   8       7231.51       8436.56       338.86 o
  -5   5   8       1305.82       1349.91       127.78 o
  -4   5   8      11334.38      11248.40       263.69 o
  -3   5   8       2442.47       2338.39       105.19 o
  -2   5   8      11820.37      12073.53       225.74 o
  -1   5   8       2157.40       2249.51        81.85 o
   0   5   8      22579.93      22512.14       276.98 o
   1   5   8       3450.57       3372.05        93.45 o
   2   5   8       8615.96       7656.22       206.60 o
   3   5   8       2040.97       1857.74       103.84 o
   4   5   8      14591.66      14113.68       310.96 o
   5   5   8       1140.58       1312.51        98.26 o
   6   5   8       6448.10       6339.45       300.10 o
  -6   6   8       3012.54       2909.73       194.71 o
  -5   6   8       1093.62        951.50       149.32 o
  -4   6   8       5068.91       4831.96       187.22 o
  -3   6   8        389.91        457.33        74.98 o
  -2   6   8      13985.82      14031.16       266.06 o
  -1   6   8       3015.49       2758.76       106.19 o
   0   6   8      15006.07      15211.99       223.70 o
   1   6   8       2126.96       2095.50        84.39 o
   2   6   8      14989.61      15520.82       246.90 o
   3   6   8        640.91        549.17        65.86 o
   4   6   8       4525.01       4655.51       166.05 o
   5   6   8       1020.00        791.13       106.96 o
   6   6   8       3362.67       3405.44       230.75 o
  -6   7   8        132.22        161.56        80.60 o
  -5   7   8       1161.08       1086.32       125.20 o
  -4   7   8        869.53        839.36        77.37 o
  -3   7   8       3320.40       3289.84       142.28 o
  -2   7   8       1645.07       1542.31        86.77 o
  -1   7   8       3811.19       3878.73       146.67 o
   0   7   8        136.91         72.37        35.92 o
   1   7   8       2884.31       3162.24       104.84 o
   2   7   8       2517.08       2641.07       104.63 o
   3   7   8       2630.31       2961.21       107.19 o
   4   7   8        596.72        395.16        87.21 o
   5   7   8        760.71        892.73       110.31 o
  -5   8   8        382.89        255.58        79.85 o
  -4   8   8       6332.30       6391.76       289.55 o
  -3   8   8        343.11        417.24        86.21 o
  -2   8   8       7866.70       8590.63       201.01 o
  -1   8   8       1550.60       1561.07        84.03 o
   0   8   8      10427.97      10704.00       204.28 o
   1   8   8       1014.01        912.99        63.28 o
   2   8   8       6687.59       7337.81       205.90 o
   3   8   8        394.00        364.41        54.88 o
   4   8   8       6745.42       6679.27       265.68 o
   5   8   8        381.42        361.75        82.77 o
  -4   9   8       3958.93       3991.75       216.64 o
  -3   9   8          4.06        -24.79        68.62 o
  -2   9   8       5770.46       5929.80       207.78 o
  -1   9   8        538.61        424.55        48.36 o
   0   9   8       4752.57       4884.65       153.02 o
   1   9   8        431.33        471.07        50.11 o
   2   9   8       7038.67       7152.03       182.01 o
   3   9   8          3.38         34.31        62.71 o
   4   9   8       3628.07       3209.48       188.45 o
  -4  10   8        941.36        739.18       105.86 o
  -3  10   8       2136.52       2245.13       189.31 o
  -2  10   8       1552.40       1414.01       107.45 o
  -1  10   8        493.83        551.02        69.09 o
   0  10   8       1202.49       1130.39        75.11 o
   1  10   8        814.27        715.14        75.70 o
   2  10   8       1754.71       1572.60       104.09 o
   3  10   8       1288.04       1433.61       126.30 o
   4  10   8        699.13        709.30       150.48 o
  -3  11   8        848.31        743.28       121.47 o
  -2  11   8       6429.93       6356.81       233.98 o
  -1  11   8        693.93        830.95       106.63 o
   0  11   8       8409.22       7889.58       306.59 o
   1  11   8        457.49        642.15        97.75 o
   2  11   8       6337.05       6322.46       299.90 o
   3  11   8        680.14        814.60       100.04 o
  -1  12   8       1959.08       2402.07       167.39 o
   0  12   8        210.88        288.26        73.84 o
   1  12   8       1375.66       1729.52       142.93 o
  -5   0   9      20638.74      21787.36       822.73 o
  -3   0   9      40684.68      42539.96       851.04 o
  -1   0   9      65418.20      65890.40       872.35 o
   1   0   9      78061.42      80555.88      1355.18 o
   3   0   9      43091.13      43166.20      1132.97 o
   5   0   9      23007.35      21733.97       819.00 o
  -6   1   9        377.54        274.67       134.79 o
  -5   1   9        501.88        511.03        86.42 o
  -4   1   9        351.38        200.48        54.82 o
  -3   1   9        181.20        169.39        47.08 o
  -2   1   9        432.63        362.30        36.59 o
  -1   1   9       1814.00       2181.95        77.40 o
   0   1   9        352.94        336.05        39.71 o
   1   1   9       1098.05       1231.42        49.87 o
   2   1   9        286.24        253.17        60.87 o
   3   1   9        237.87        193.82        55.30 o
   4   1   9        225.34        210.28        41.06 o
   5   1   9        563.36        524.74        57.38 o
   6   1   9        247.04        421.61       113.61 o
  -6   2   9       2317.67       2312.06       207.83 o
  -5   2   9      11771.07      12085.94       325.47 o
  -4   2   9       3313.31       3413.90       161.89 o
  -3   2   9      11250.13      10572.41       201.34 o
  -2   2   9       5102.14       4987.43       127.79 o
  -1   2   9      21266.63      21140.88       271.86 o
   0   2   9       4725.70       4781.21       111.58 o
   1   2   9      14359.46      13316.70       209.94 o
   2   2   9       3701.03       3965.44       133.24 o
   3   2   9      11856.33      11497.84       260.77 o
   4   2   9       2106.10       2310.47       117.57 o
   5   2   9      11070.67      11144.72       291.82 o
   6   2   9       1681.83       1539.00       161.87 o
  -6   3   9        145.21        183.49       101.84 o
  -5   3   9        134.05        175.48        72.62 o
  -4   3   9        192.79        132.70        72.55 o
  -3   3   9          9.81         60.19        53.19 o
  -2   3   9       1023.97        914.41        53.57 o
  -1   3   9       1097.34       1154.03        59.79 o
   0   3   9       1472.90       1294.03        58.74 o
   1   3   9        894.38        976.73        59.95 o
   2   3   9       1042.43        960.66        94.00 o
   3   3   9         12.16        -25.61        41.24 o
   4   3   9        117.60        113.07        53.67 o
   5   3   9        113.54        209.12        94.41 o
   6   3   9        141.05        246.83        83.78 o
  -6   4   9       1626.15       1356.32       174.10 o
  -5   4   9       1087.85       1651.74       166.12 o
  -4   4   9       5637.38       4986.73       174.55 o
  -3   4   9        102.18         -4.44        40.05 o
  -2   4   9       8257.33       8115.65       165.68 o
  -1   4   9       5760.54       6005.42       123.96 o
   0   4   9       6839.45       6718.91       145.44 o
   1   4   9       4628.54       4600.55        89.04 o
   2   4   9       8139.82       7631.06       318.52 o
   3   4   9         66.82        114.84        47.36 o
   4   4   9       3966.24       3971.71       156.86 o
   5   4   9        742.32        822.43       107.57 o
   6   4   9        982.86       1001.85       130.88 o
  -6   5   9        189.71        223.64       106.72 o
  -5   5   9         25.93        -15.37       104.49 o
  -4   5   9       1294.97       1272.57        92.42 o
  -3   5   9        463.69        357.53        58.47 o
  -2   5   9        490.65        438.48        45.78 o
  -1   5   9        373.18        399.17        45.91 o
   0   5   9        573.83        601.79        54.36 o
   1   5   9        368.67        322.33        38.42 o
   2   5   9        367.08        238.74        60.76 o
   3   5   9        488.41        460.21        99.64 o
   4   5   9       1981.57       1782.81       111.15 o
   5   5   9         25.96         47.78        80.23 o
   6   5   9        115.37         21.10        67.12 o
  -5   6   9       3895.55       4144.23       248.06 o
  -4   6   9         47.92         27.49        54.03 o
  -3   6   9       9265.72       9265.51       252.45 o
  -2   6   9        296.28        283.34        67.54 o
  -1   6   9       9274.84       8165.27       191.00 o
   0   6   9        367.95        467.15        45.74 o
   1   6   9      14166.90      14093.20       286.85 o
   2   6   9        212.87        237.47        60.44 o
   3   6   9       9555.48       9002.63       242.27 o
   4   6   9         41.81        105.30        87.98 o
   5   6   9       4836.99       5069.67       238.70 o
  -5   7   9         12.13         41.49        86.83 o
  -4   7   9       1995.24       1559.16       154.78 o
  -3   7   9        718.32        948.28       133.52 o
  -2   7   9          6.51         60.43        56.68 o
  -1   7   9        145.51        200.70        57.86 o
   0   7   9        279.98        147.70        43.61 o
   1   7   9         90.75         79.94        33.80 o
   2   7   9          5.73         39.86        39.22 o
   3   7   9        734.07        934.47       102.58 o
   4   7   9       2346.71       2284.57       160.89 o
   5   7   9         19.14        136.12        72.35 o
  -5   8   9       2884.27       2519.35       183.16 o
  -4   8   9         76.91         79.67        89.38 o
  -3   8   9       4624.69       4294.73       199.95 o
  -2   8   9        238.46        244.42        63.10 o
  -1   8   9       8944.47       9236.18       209.77 o
   0   8   9        140.34        119.33        35.53 o
   1   8   9       7228.77       6697.26       166.73 o
   2   8   9        197.89        206.30        80.32 o
   3   8   9       5318.83       4755.24       218.52 o
   4   8   9         55.51         45.02        72.11 o
  -4   9   9        547.40        842.04       126.31 o
  -3   9   9         23.60        128.79        97.98 o
  -2   9   9        371.61        391.20        90.14 o
  -1   9   9         41.06         24.69        39.38 o
   0   9   9        895.90       1035.19        81.88 o
   1   9   9         26.20         53.22        50.74 o
   2   9   9        292.38        314.15        84.95 o
   3   9   9         36.18         92.04        67.36 o
   4   9   9        897.03       1151.72       125.61 o
  -3  10   9       1843.79       1649.11       189.01 o
  -2  10   9       2682.43       2693.66       150.14 o
  -1  10   9       2082.87       1895.42       123.69 o
   0  10   9       3120.86       3151.45       161.18 o
   1  10   9       2707.98       2859.74       149.37 o
   2  10   9       2171.07       2472.26       168.21 o
   3  10   9       1873.64       1925.31       148.35 o
  -2  11   9        921.91       1159.29       123.16 o
  -1  11   9         22.83        -24.00        72.71 o
   0  11   9        132.33         43.99        73.01 o
   1  11   9         19.45          8.03        96.17 o
   2  11   9       1121.31        998.43       136.36 o
  -6   0  10        832.60        820.54       200.72 o
  -4   0  10       1485.39       1694.28       175.13 o
  -2   0  10       1293.98       1052.78        93.45 o
   0   0  10         45.84         89.34        77.29 o
   2   0  10       2130.62       2126.57        97.56 o
   4   0  10        950.81        928.29       341.06 o
   6   0  10       1301.14       1264.56       302.86 o
  -6   1  10        457.62        557.23       120.14 o
  -5   1  10       3957.26       3680.46       238.67 o
  -4   1  10       6432.60       6518.87       234.46 o
  -3   1  10       4401.03       4261.19       166.39 o
  -2   1  10       3807.51       3947.31       114.79 o
  -1   1  10       3187.84       3635.13       107.56 o
   0   1  10       6950.41       6739.34       141.97 o
   1   1  10       3318.97       3671.76       103.33 o
   2   1  10       2319.12       2151.59        92.30 o
   3   1  10       3097.40       3396.52       108.43 o
   4   1  10       6131.97       5988.80       163.34 o
   5   1  10       2594.20       3024.41       217.55 o
   6   1  10        355.77        272.08       107.42 o
  -6   2  10        495.07        657.02       118.26 o
  -5   2  10        141.44        257.90        97.19 o
  -4   2  10       1985.34       1827.76       108.06 o
  -3   2  10        448.13        371.32        65.64 o
  -2   2  10       2501.74       2803.20        93.17 o
  -1   2  10       1110.84        969.40        58.06 o
   0   2  10       4266.65       4393.71       113.84 o
   1   2  10       1118.20        933.01        62.52 o
   2   2  10       1718.63       1697.36        91.48 o
   3   2  10        735.81        665.31        62.38 o
   4   2  10       3280.03       3429.04       135.77 o
   5   2  10         91.92        129.90        57.98 o
   6   2  10        329.49        460.44       130.87 o
  -6   3  10       8018.49       8160.05       455.82 o
  -5   3  10       1031.60       1044.84       133.59 o
  -4   3  10       5709.32       5759.70       248.96 o
  -3   3  10        859.53        844.54        74.36 o
  -2   3  10      15139.39      15063.16       243.80 o
  -1   3  10       4032.16       3582.18       104.16 o
   0   3  10      17862.26      18010.27       248.26 o
   1   3  10       2670.86       2536.35        96.39 o
   2   3  10      20252.21      20579.00       457.97 o
   3   3  10        850.36        999.64       119.04 o
   4   3  10       7719.96       7692.61       284.13 o
   5   3  10        693.26        771.40        98.47 o
   6   3  10      11199.32      11289.66       447.04 o
  -5   4  10        479.87        563.64       118.64 o
  -4   4  10        885.57        756.97        90.89 o
  -3   4  10        674.50        623.09        68.62 o
  -2   4  10        466.87        408.65        46.18 o
  -1   4  10        940.18        895.73        55.40 o
   0   4  10        413.74        414.51        41.61 o
   1   4  10        764.18        722.37        57.72 o
   2   4  10        284.87        200.35        65.04 o
   3   4  10        894.08        808.35        82.45 o
   4   4  10       1401.80       1504.78       130.05 o
   5   4  10        775.37        751.02       104.22 o
  -5   5  10        664.92        734.21       131.30 o
  -4   5  10       8141.80       7930.60       319.46 o
  -3   5  10         91.29         40.27        44.10 o
  -2   5  10      10754.89      10536.05       201.82 o
  -1   5  10       1128.83       1075.36        63.81 o
   0   5  10      11346.59      11542.58       268.34 o
   1   5  10        879.56        826.79        47.84 o
   2   5  10       9288.38       8835.80       259.74 o
   3   5  10         59.94        -34.16        50.85 o
   4   5  10       7944.62       7680.35       256.65 o
   5   5  10        410.42        308.13        74.34 o
  -5   6  10        184.32        289.43        98.12 o
  -4   6  10       2964.42       3230.18       217.09 o
  -3   6  10        313.28        287.63        64.02 o
  -2   6  10       5025.60       5183.55       145.83 o
  -1   6  10        320.64        423.98        57.22 o
   0   6  10       6999.66       7105.22       165.26 o
   1   6  10        401.56        397.12        40.45 o
   2   6  10       5605.13       5620.54       238.14 o
   3   6  10        218.52        132.53        59.51 o
   4   6  10       2476.40       2405.78       176.43 o
   5   6  10        121.98        150.54        72.22 o
  -4   7  10         78.39        106.05        87.39 o
  -3   7  10       7006.54       6625.89       301.57 o
  -2   7  10        447.19        411.84        64.06 o
  -1   7  10       5825.44       5702.22       190.20 o
   0   7  10         34.00         42.37        34.06 o
   1   7  10       7357.93       6761.75       187.09 o
   2   7  10        652.97        573.26        96.34 o
   3   7  10       4939.96       4685.88       232.85 o
   4   7  10         72.56         28.30        71.39 o
  -4   8  10       5792.40       6521.41       310.27 o
  -3   8  10        105.65         72.77        87.02 o
  -2   8  10       6576.63       6848.37       219.18 o
  -1   8  10        659.92        696.60        65.72 o
   0   8  10       6542.57       6443.07       178.69 o
   1   8  10        500.95        560.17        61.56 o
   2   8  10       6529.88       6575.14       215.95 o
   3   8  10         72.94         -9.53        73.40 o
   4   8  10       6672.93       7005.23       285.85 o
  -3   9  10        491.11        307.19       111.49 o
  -2   9  10       2910.76       2868.14       153.84 o
  -1   9  10       1230.13       1064.44        94.61 o
   0   9  10       2312.43       2413.89       122.66 o
   1   9  10        753.63        737.33        82.79 o
   2   9  10       3739.85       3237.94       180.86 o
   3   9  10        468.57        178.88        78.70 o
  -2  10  10       1117.28       1152.71       104.50 o
  -1  10  10        345.80        271.25        60.24 o
   0  10  10       1036.00        950.36       111.04 o
   1  10  10        470.08        381.16        92.62 o
   2  10  10       1318.77       1120.98       110.40 o
  -5   0  11        717.88        971.18       209.26 o
  -3   0  11        717.53        790.50       134.09 o
  -1   0  11        284.87        272.72        56.89 o
   1   0  11        197.37        244.47        46.72 o
   3   0  11       1046.62       1053.63       325.06 o
   5   0  11        958.74       1099.71       211.36 o
  -5   1  11        943.85       1151.19       148.20 o
  -4   1  11       2529.94       2341.72       152.24 o
  -3   1  11       4854.11       4857.62       200.99 o
  -2   1  11       3570.54       3552.52       115.00 o
  -1   1  11       3510.10       3802.13       120.82 o
   0   1  11       5526.75       5109.31       134.25 o
   1   1  11       2650.08       2615.71        83.97 o
   2   1  11       3145.83       2896.70       137.76 o
   3   1  11       6245.64       6592.74       206.62 o
   4   1  11       2207.81       1977.94       174.79 o
   5   1  11       1073.56       1084.25       146.94 o
  -5   2  11        502.71        433.72       116.25 o
  -4   2  11       1049.07       1078.85       110.51 o
  -3   2  11       2657.75       2641.04       151.24 o
  -2   2  11        861.70        921.83        63.33 o
  -1   2  11       2324.45       2407.12        97.40 o
   0   2  11       1122.52       1090.83        69.86 o
   1   2  11       2547.06       2839.57       106.12 o
   2   2  11        619.54        393.78       127.52 o
   3   2  11       1698.68       1685.63        90.76 o
   4   2  11        690.37        687.53        72.13 o
   5   2  11        313.53        397.56       160.91 o
  -5   3  11       4321.57       4493.42       292.11 o
  -4   3  11        116.14        289.57        89.76 o
  -3   3  11       6844.67       6958.58       213.42 o
  -2   3  11         42.01         44.30        37.53 o
  -1   3  11       7831.45       7262.49       167.24 o
   0   3  11        277.36        252.10        41.41 o
   1   3  11      10565.04      10430.00       315.31 o
   2   3  11         69.22         48.31        37.65 o
   3   3  11       5722.19       4965.90       197.21 o
   4   3  11        116.10        167.31        95.75 o
   5   3  11       5070.36       5312.18       295.33 o
  -5   4  11         41.74        -23.44        93.73 o
  -4   4  11       2338.82       2366.14       171.55 o
  -3   4  11       1725.12       1533.34       112.09 o
  -2   4  11       2280.27       2231.43        96.36 o
  -1   4  11        422.79        291.95        43.91 o
   0   4  11       3616.71       3726.50       116.59 o
   1   4  11        516.39        362.18        42.16 o
   2   4  11       1930.41       2011.69       123.11 o
   3   4  11       1049.24        888.38        84.61 o
   4   4  11       1420.19       1351.95       127.93 o
   5   4  11         25.73         46.37       115.47 o
  -5   5  11       5282.73       5383.00       295.17 o
  -4   5  11       1936.98       2160.39       176.16 o
  -3   5  11       7822.04       7646.69       303.42 o
  -2   5  11       4900.75       4585.23       147.79 o
  -1   5  11      11776.10      11435.51       231.05 o
   0   5  11       4361.71       4509.98       132.23 o
   1   5  11       9771.38       9055.00       266.32 o
   2   5  11       3483.79       3729.94       171.72 o
   3   5  11       9631.97       9835.48       327.35 o
   4   5  11       1828.56       2554.80       175.76 o
   5   5  11       5989.60       6280.44       381.61 o
  -4   6  11        579.84        368.30        96.69 o
  -3   6  11       1924.53       2148.45       150.79 o
  -2   6  11        581.38        456.63        64.80 o
  -1   6  11       4208.02       4624.68       146.64 o
   0   6  11         17.94         41.65        35.43 o
   1   6  11       3575.73       3874.02       200.98 o
   2   6  11        362.72        360.42       104.11 o
   3   6  11       2733.65       2801.57       182.17 o
   4   6  11        534.45        585.67        97.00 o
  -4   7  11       1898.42       1985.37       186.22 o
  -3   7  11        118.21         86.18        70.63 o
  -2   7  11        990.78       1078.13       107.40 o
  -1   7  11        585.78        634.78        81.74 o
   0   7  11       1430.60       1473.72        86.14 o
   1   7  11        845.81        831.39        88.66 o
   2   7  11       1444.69       1602.09       140.17 o
   3   7  11        157.32        241.52        73.90 o
   4   7  11       1501.11       1745.99       181.34 o
  -3   8  11       5628.36       5857.52       294.09 o
  -2   8  11        297.96        330.76        88.76 o
  -1   8  11       6231.43       6670.46       209.76 o
   0   8  11         42.31        102.13        46.90 o
   1   8  11       6495.70       6910.90       242.94 o
   2   8  11        477.61        433.62        72.23 o
   3   8  11       5238.77       5963.92       261.17 o
  -2   9  11       1992.67       2092.66       136.26 o
  -1   9  11       2309.31       2284.93       132.41 o
   0   9  11       1154.87       1380.43       137.23 o
   1   9  11       2677.82       2618.49       163.79 o
   2   9  11       1356.02       1700.51       138.89 o
  -4   0  12       6885.40       7674.79       388.36 o
  -2   0  12      21683.70      22029.13       655.66 o
   0   0  12      16284.67      16817.27       544.36 o
   2   0  12      21719.59      21715.21       417.99 o
   4   0  12       7500.04       7624.45       482.10 o
  -5   1  12        417.33        365.84       109.51 o
  -4   1  12        545.59        428.89        88.55 o
  -3   1  12        175.12        159.82        68.31 o
  -2   1  12        349.22        477.19        51.04 o
  -1   1  12        218.14        182.04        39.51 o
   0   1  12        194.37        178.30        37.14 o
   1   1  12        131.76         97.48        38.40 o
   2   1  12        390.80        387.46        72.88 o
   3   1  12        110.12        113.82        78.11 o
   4   1  12        463.90        597.99       118.33 o
   5   1  12        256.98        451.91       122.03 o
  -5   2  12       2128.63       2253.86       208.84 o
  -4   2  12      10820.91      10987.48       332.50 o
  -3   2  12       3302.20       3449.00       176.70 o
  -2   2  12       9277.80       9062.05       205.83 o
  -1   2  12       4467.23       4349.26       135.86 o
   0   2  12      13709.87      13081.71       236.53 o
   1   2  12       3738.17       4008.59       144.08 o
   2   2  12      10955.56      11081.71       367.13 o
   3   2  12       2957.90       3056.86       204.35 o
   4   2  12      11609.18      12173.06       433.50 o
   5   2  12       1767.64       2135.38       201.09 o
  -4   3  12        604.32        987.45       110.07 o
  -3   3  12        251.88        293.99        76.51 o
  -2   3  12        166.78        140.67        36.98 o
  -1   3  12        781.56        712.86        59.57 o
   0   3  12       1372.83       1253.82        84.79 o
   1   3  12        660.28        706.37        57.09 o
   2   3  12        234.49        265.70        57.53 o
   3   3  12        362.64        242.45        63.86 o
   4   3  12        387.74        635.91       128.66 o
  -4   4  12       1073.69       1498.92       145.41 o
  -3   4  12       4189.93       3996.79       207.27 o
  -2   4  12        741.79        834.04        98.46 o
  -1   4  12       3370.40       3489.80       138.25 o
   0   4  12        643.31        830.06        68.53 o
   1   4  12       4288.07       4420.23       144.20 o
   2   4  12       1206.53       1404.65        97.81 o
   3   4  12       3206.24       3711.64       183.77 o
   4   4  12       1193.14       1327.77       155.64 o
  -4   5  12         93.26         85.04        79.91 o
  -3   5  12        603.69        436.21        89.22 o
  -2   5  12         19.16        -15.38        67.43 o
  -1   5  12         44.85         80.05        51.02 o
   0   5  12       1231.89       1218.45        89.17 o
   1   5  12         27.06         85.15        55.59 o
   2   5  12         31.56         70.01        58.73 o
   3   5  12        367.50        212.05        76.50 o
   4   5  12         65.19       -113.01       113.01 o
  -3   6  12        972.01        951.73       117.45 o
  -2   6  12       3531.46       3970.32       278.77 o
  -1   6  12       2823.01       2578.01       121.88 o
   0   6  12       2414.56       2295.93       113.56 o
   1   6  12       1745.10       1694.62       145.75 o
   2   6  12       3592.72       3478.02       201.61 o
   3   6  12        900.22       1007.36       117.64 o
  -3   7  12         28.82        -26.01        79.03 o
  -2   7  12          6.09         36.23        87.33 o
  -1   7  12        213.86        236.43        77.33 o
   0   7  12        112.54        136.73        47.78 o
   1   7  12        148.71        169.41        58.62 o
   2   7  12          4.86         19.18        64.31 o
   3   7  12         17.64        120.60        98.43 o
  -1   8  12       1574.57       1699.23       126.23 o
   0   8  12       5181.30       4479.31       202.17 o
   1   8  12        954.74        868.45        95.89 o
  -3   0  13        325.70        357.08       116.47 o
  -1   0  13       1839.66       1482.99       143.43 o
   1   0  13       1950.74       1405.64       140.07 o
   3   0  13        200.75        252.77       188.07 o
  -4   1  13       2168.64       2209.30       158.66 o
  -3   1  13       1117.53       1248.31       117.61 o
  -2   1  13       3900.58       4344.49       157.63 o
  -1   1  13       3533.49       3633.69       154.68 o
   0   1  13       3205.09       3611.49       156.14 o
   1   1  13       5631.98       6110.74       241.78 o
   2   1  13       3301.07       3693.46       173.89 o
   3   1  13       1494.12       1294.18       143.04 o
   4   1  13       1442.11       1716.98       273.23 o
  -4   2  13        196.28        314.96        85.70 o
  -3   2  13        483.96        477.17        87.72 o
  -2   2  13        910.47        984.06        95.76 o
  -1   2  13         13.39         54.00        50.59 o
   0   2  13        291.28        355.63        63.30 o
   1   2  13         15.03         25.11        36.13 o
   2   2  13        777.38        687.57        85.65 o
   3   2  13        797.19        818.79       121.19 o
   4   2  13        235.83        180.39        93.67 o
  -3   3  13       3989.91       4268.70       202.84 o
  -2   3  13       1442.54       1414.06       172.04 o
  -1   3  13       7417.07       7689.55       229.19 o
   0   3  13       1404.60       1486.70       102.90 o
   1   3  13       5194.96       4886.85       202.73 o
   2   3  13       1191.50       1111.55       104.38 o
   3   3  13       4358.77       4482.70       253.79 o
  -3   4  13         25.31         90.85        78.42 o
  -2   4  13        236.12        301.51        80.29 o
  -1   4  13        157.16        269.50        56.90 o
   0   4  13       1266.34       1377.22        98.08 o
   1   4  13        172.35        317.89        66.47 o
   2   4  13        386.30        264.52        65.40 o
   3   4  13         20.92        -15.46        86.75 o
  -3   5  13       4364.74       4608.28       231.13 o
  -2   5  13       1164.22       1085.90       183.19 o
  -1   5  13       4556.86       4686.75       188.99 o
   0   5  13        433.14        302.55        60.56 o
   1   5  13       6341.53       6572.24       245.85 o
   2   5  13        899.39        950.71       102.61 o
   3   5  13       4365.34       4147.49       251.44 o
  -2   6  13        727.73        730.09       107.17 o
  -1   6  13       2970.24       2709.10       145.98 o
   0   6  13        100.89        128.06        57.81 o
   1   6  13       2817.32       2589.66       160.23 o
   2   6  13        631.62        725.94        94.48 o
   0   7  13       2035.81       2360.79       153.58 o
  -2   0  14        770.09       1119.45       202.54 o
   0   0  14        327.17        293.07        74.49 o
   2   0  14        467.30        326.82       128.30 o
  -2   1  14        313.74        363.92        80.02 o
  -1   1  14       2399.58       2562.97       138.26 o
   0   1  14        372.46        347.99        63.19 o
   1   1  14       2534.72       2321.09       147.18 o
   2   1  14        405.69        323.73        93.88 o
  -2   2  14        677.44        856.45        95.26 o
  -1   2  14        611.24        601.85        87.31 o
   0   2  14        625.52        831.72       139.72 o
   1   2  14        491.69        483.27        90.86 o
   2   2  14        759.02        985.15       131.57 o
  -2   3  14       7665.43       7714.96       297.81 o
  -1   3  14         44.12        102.38        58.94 o
   0   3  14       5160.75       5061.49       212.40 o
   1   3  14         50.10         31.79        77.00 o
   2   3  14       6316.10       6334.47       295.02 o
  -1   4  14        952.74       1064.76       101.40 o
   0   4  14        512.93        407.85        82.83 o
   1   4  14        740.71        874.81       114.00 o
   0   5  14       4654.63       4252.16       206.66 o
                                                
